# Supplementary material for: Plasmid-borne mcr-1 and replicative transposition of episomal and chromosomal blaNDM-1, blaOXA-69, and blaOXA-23 carbapenemases in a clinical Acinetobacter baumannii isolate
Source: mSystems. 2025 Feb 24;10(3):e01683-24. doi: 10.1128/msystems.01683-24 (PMC11915867; doi:10.1128/msystems.01683-24)
Supplement: Data set S1 — Tables S1 to S5. [file msystems.01683-24-s0001.xlsx]

## Sheet: Table S1=MCR primers
Table S1: Primers used to amplify the colistin resistance and carbapenemase genes
Target gene	Primers	Product size (bp)
Mcr -1	F: 5’-AGTCCGTTTGTTCTTGTGGC-3’	320
	R: 5’-AGATCCTTGGTCTCGGCTTG-3’
Mcr -2	F: 5’-CAAGTGTGTTGGTCGCAGTT-3’	715
	R: 5’-TCTAGCCCGACAAGCATACC-3’
Mcr -3	F: 5’-AAATAAAAATTGTTCCGCTTATG-3’	929
	R: 5’-AATGGAGATCCCCGTTTTT-3’
Mcr -4	F: 5’-TCACTTTCATCACTGCGTTG-3’	1116
	R: 5’-TTGGTCCATGACTACCAATG-3’
Mcr -5	F: 5’-ATGCGGTTGTCTGCATTTATC-3’	1644
	R: 5’-TCATTGTGGTTGTCCTTTTCTG-3’
Mcr -9	F: 5’-TTCCCTTTGTTCTGGTTG-3’	1011
	F: 5’-GCAGGTAATAAGTCGGTC-3’
IMP	F:5’- GGAATAGAGTGGCTTAAYTCTC -3’	232
	R:5’- GGTTTAAYAAAACAACCACC -3’
KPC	F:5’- TGTCACTGTATCGCCGTC -3’	900
	R:5’- CTCAGTGCTCTACAGAAAACC -3’
VIM	F:5’- GATGGTGTTTGGTCGCATA -3’	390
	R:5’- CGAATGCGCAGCACCAG -3’
OXA	F:5’- GCGTGGTTAAGGATGAACAC -3’	438
	R:5’- CATCAAGTTCAACCCAACCG -3’
NDM	F:5’- GGTTTGGCGATCTGGTTTTC -3’	782
	R:5’- CGGAATGGCTCATCACGATC -3’

## Sheet: Table S2=AST
Table S2: Antimicrobial Sensitivity of the A. baumannii strain RB-2_MM
		Demographics			Phenotypic resistance profile																	PCR results
Label	Isolates Identification	Culture	Sex	Age	AMP	AUG	PTZ	CXM	CTX	CAZ	ERT	IMI	MEM	CST	CIP	TG	TS	FOX	CPM	AMK	GEN	blaKPC	blaIMP	blaNDM	blaOXA	blaVIM	mcr
BB2	Acinetobacter baumannii complex	Fluid Aspirate	F	53	R	R	R	R	R	R	R	R	R	R	R	S	R	R	R	R	R	1	1	1	+	1	+
Isolate	Species	BMD MIC (µg/mL)	BMD Results interpretation	ComASP MIC (µg/mL)	ComASP Results interpretation	CHROMAgar Col-APSE Results	NP Test Results	Sensititre MIC (µg/mL)	Sensititre Results interpretation	Microscan MIC (µg/mL)	Microscan Results interpretation	Vitek MIC	Vitek Results	MCR 1-5 PCR Results
BB2	A. baumannii complex	32	R	>16	R	R		128	R	>4	R	≥16 (R)	R	mcr-1

## Sheet: Table S3=Resistome
Table S3: Resistome of A. baumannii strain RB-2_MM
Resistance gene	Identity	Alignment Length/Gene Length	Coverage	Position in reference	Contig	Position in contig	Phenotype	Accession no.		Copy number		Plasmid contigs	% Nt identity	Closely-related plasmids	accession number								Virulence genes for Escherichia coli								Sequence Type: 1604!,231!										Enterobacteriales
aph(6)-Id	100	837/837	100	1..837	ctg.s1	331186..332022	Streptomycin	M28829		2 copies		#3	99.97% (65% coverage)	Escherichia coli strain elppa10 plasmid unnamed1	CP083479.1								Virulence factor	Identity	Query / Template length	Contig	Position in contig	Protein function	Accession number												Plasmid	Identity	Query / Template length	Contig	Position in contig	Note	Accession number
aph(6)-Id	100	725/837	86.6189	113..837	ctg.s1	12039..12763	Streptomycin	M28829					99.88% (77% coverage)	Klebsiella pneumoniae strain CR-hvKP221 plasmid pCR-hvKP221-Vir-P2	CP119042.1								anr	95.77	213 / 213	ctg.s3	46870..47082	AraC negative regulator	AL391753		Type I Restriction enzymes										IncFIB(AP001918)	98.39	682 / 682	ctg.s3	109722..110403		AP001918
aph(3')-Ia	100	816/816	100	1..816	ctg.s1	467939..468754	Unknown Aminoglycoside, Kanamycin, Neomycin, Neomycin, Kanamycin, Lividomycin, Paromomycin, Ribostamycin, Kanamycin	X62115					99.92% (68%)	Escherichia coli strain Z0117EC0036 plasmid pZ0117EC0036-1	CP098215.1								cib	100	1881 / 1881	ctg.s3	150771..152651	Colicin ib	HQ114281		Gene	%Identity	HSP/Query length	Contig	Position in contig	Type	Function	Recognition Seq	Accession number		IncFIC(FII)	95.79	499 / 499	ctg.s3	45198..45694		AP001918
aph(3'')-Ib	99.88	803/804	99.8756	2..804	ctg.s1	330384..331186	Streptomycin	AF024602				#6	1	Acinetobacter baumannii strain A20AB02 plasmid pA20AB02e	CP145435.1								cma	100	816 / 816	ctg.s3	145237..146052	Colicin M activity	FJ664752		M.Aba0083I	100	1569 / 1569	ctg.s1.	378473..380041	Type I	methyltransferase	GCATNNNNNNTYTC	CP027528		IncX1	98.93	374 / 374	ctg.s3	3522..3895		EU370913
aadA1	99.75	792/792	100	1..792	ctg.s1	472854..473645	Spectinomycin, Streptomycin	JQ414041		6 copies			1	plasmid pB20AB10c	CP142898.1								cvaC	100	93 / 93	ctg.s3	143057..143149	Microcin C	UDAL01000039		S.Aba0083I	100	1236 / 1236	ctg.s1.	380041..381276	Type I	specificity subunit	GCATNNNNNNTYTC	CP027528
aadA1	100	789/789	100	1..789	ctg.s1	7857..8645	Spectinomycin, Streptomycin	JQ480156					1	several other plasmids from A. baumannii									hlyF	100	1110 / 1110	ctg.s3	113457..114566	Hemolysin F	NC_004998
aadA1	100	789/789	100	1..789	ctg.s1	2380156..2380944	Spectinomycin, Streptomycin	JQ480156															iroN	99.95	2178 / 2178	ctg.s3	138350..140527	Enterobactin siderophore receptor protein	AF449498		Type II Restriction enzymes
aadA1	99.75	785/789	99.2395	5..789	ctg.s2	1255..2037	Spectinomycin, Streptomycin	JQ480156															iss	100	309 / 309	ctg.s3	127563..127871	Increased serum survival	DQ381420		Gene	%Identity	HSP/Query length	Contig	Position in contig	Type	Function	Recognition Seq	Accession number
aadA1	99.75	785/789	99.2395	5..789	ctg.s2	1815056..1815838	Spectinomycin, Streptomycin	JQ480156				Plasmid	Identity	Query / Template length	Contig	Position in contig	Note	Accession number					iucC	100	1743 / 1743	ctg.s3	95624..97366	Aerobactin synthetase	CBTO010000002		M.Aba858II	98.3	1293 / 1293	ctg.s1.	490026..491318	Type II	methyltransferase	RAATTY	CP014528
aadA1	100	792/792	100	1..792	ctg.s3	165488..166279	Spectinomycin, Streptomycin	JQ414041				IncFIB(AP001918)	98.39	682 / 682	ctg.s3	109722..110403		AP001918					iutA	100	2202 / 2202	ctg.s3	92067..94268	Ferric aerobactin receptor	NC_020271
armA	100	774/774	100	1..774	ctg.s1	40331..41104	Amikacin, Gentamicin, Tobramycin, Isepamicin, Netilmicin	AY220558				IncFIC(FII)	95.79	499 / 499	ctg.s3	45198..45694		AP001918					lpfA	100	573 / 573	ctg.s4	223654..224226	Long polar fimbriae	AP010953		Type III Restriction enzymes
aac(3)-Ia	98.69	534/534	100	1..534	ctg.s1	471277..471810	Gentamicin, Astromicin, Fortimicin	X15852				IncX1	98.93	374 / 374	ctg.s3	3522..3895		EU370913					ompT	99.9	954 / 954	ctg.s3	114999..115952	Outer membrane protease (protein protease 7)	LT985319		No restriction enzyme genes found.
blaPER-7	100	927/927	100	1..927	ctg.s1	31969..32895	Amoxicillin, Amoxicillin+Clavulanic acid, Ampicillin, Ampicillin+Clavulanic acid, Cefotaxime, Cefoxitin, Cefepime, Ceftazidime, Piperacillin, Piperacillin+Tazobactam, Ticarcillin, Ticarcillin+Clavulanic acid, Aztreonam	HQ713678															sitA	100	915 / 915	ctg.s3	105905..106819	Iron transport protein	ADTK01000286
blaOXA-69	100	825/825	100	1..825	ctg.s1	2042588..2043412	Amoxicillin, Ampicillin	AY859527															traJ	99.86	690 / 690	ctg.s3	79743..80432	Protein TraJ (Positive regulator of conjugal transfer operon)	AF550679		Type IV Restriction enzymes
blaOXA-23	100	822/822	100	1..822	ctg.s1	1206622..1207443	Imipenem, Meropenem	AY795964		3 copies													traT	100	831 / 831	ctg.s3	57958..58788	Outer membrane protein complement resistance	NC_011964		No restriction enzyme genes found.
blaOXA-23	100	822/822	100	1..822	ctg.s1	1252332..1253153	Imipenem, Meropenem	AY795964
blaOXA-23	100	822/822	100	1..822	ctg.s1	1325933..1326754	Imipenem, Meropenem	AY795964
blaNDM-1	100	813/813	100	1..813	ctg.s1	334908..335720	Amoxicillin, Amoxicillin+Clavulanic acid, Ampicillin, Ampicillin+Clavulanic acid, Cefepime, Cefixime, Cefotaxime, Cefoxitin, Ceftazidime, Ertapenem, Imipenem, Meropenem, Piperacillin, Piperacillin+Tazobactam, Temocillin	FN396876		1 copy
blaADC-25	96.18	1153/1152	99.7396	1..1152	ctg.s2	714324..715473	Unknown Beta-lactam	EF016355
blaTEM-1B	99.88	861/861	100	1..861	ctg.s3	32081..32941	Amoxicillin, Ampicillin, Cephalothin, Piperacillin, Ticarcillin	AY458016
mcr-1.1	100	844/1626	51.9065	1..844	ctg.s3	1..844	Colistin	KP347127		1 copy
mcr-1.1	100	782/1626	48.0935	845..1626	ctg.s3	192933..193714	Colistin	KP347127
msr(E)	100	1476/1476	100	1..1476	ctg.s1	43403..44878	Erythromycin, Azithromycin, Quinupristin, Pristinamycin IA, Virginiamycin S	FR751518
mph(E)	100	885/885	100	1..885	ctg.s1	44934..45818	Erythromycin	DQ839391
cmlA1	99.68	1260/1260	100	1..1260	ctg.s1	27067..28326	Chloramphenicol	M64556
cmlA1	99.92	1260/1260	100	1..1260	ctg.s3	164136..165395	Chloramphenicol	M64556
qnrS1	99.85	657/657	100	1..657	ctg.s3	21025..21681	Ciprofloxacin	AB187515
ARR-2	100	453/453	100	1..453	ctg.s1	26294..26746	Rifampicin	HQ141279
sul1	100	840/840	100	1..840	ctg.s1	28859..29698	Sulfamethoxazole	U12338		3 copies
sul1	100	840/840	100	1..840	ctg.s1	34810..35649	Sulfamethoxazole	U12338
sul1	100	840/840	100	1..840	ctg.s1	474150..474989	Sulfamethoxazole	U12338
sul2	100	816/816	100	1..816	ctg.s1	350309..351124	Sulfamethoxazole	AY034138		3 copies
sul2	100	816/816	100	1..816	ctg.s1	54747..55562	Sulfamethoxazole	AY034138
sul2	100	816/816	100	1..816	ctg.s1	15376..16191	Sulfamethoxazole	AY034138
sul3	100	792/792	100	1..792	ctg.s3	167961..168752	Sulfamethoxazole	AJ459418
tet(B)	100	1206/1206	100	1..1206	ctg.s1	52927..54132	Doxycycline, Tetracycline, Minocycline	AP000342
tet(M)	99.9	1920/1920	100	1..1920	ctg.s3	8958..10877	Doxycycline, Tetracycline, Minocycline	X75073
tet(A)	99.92	1200/1200	100	1..1200	ctg.s3	176810..178009	Doxycycline, Tetracycline	AJ517790		2 copies
tet(A)	99.92	1200/1200	100	1..1200	ctg.s3	34434..35633	Doxycycline, Tetracycline	AJ517790
dfrA1	100	474/474	100	1..474	ctg.s1	9322..9795	Trimethoprim	X00926		4 copies
dfrA1	100	474/474	100	1..474	ctg.s1	2379006..2379479	Trimethoprim	X00926
dfrA1	99.58	474/474	99.5781	1..474	ctg.s2	108..579	Trimethoprim	X00926
dfrA1	99.58	474/474	99.5781	1..474	ctg.s2	1816514..1816985	Trimethoprim	X00926
dfrA15	100	474/474	100	1..474	ctg.s3	29624..30097	Trimethoprim	AF221900

## Sheet: Table S4=Colistin-EPIs
Table S4: MICs of colistin in the presence of EPIs
Isolates	Minimum inhibitory concentration (µg/mL)
	BMD (Only CST)			EDTA + Colistin			PaβN + Colistin			CCCP + Colistin			VER + Colistin			RES + Colistin				Experiment was performed in triplicates
R-B2 (+)	64	128	128	2	1		64	128	128	<0.25	0.5	128	64	64	128	64	128	128		Round 1
EC	0.25	0.25	0.25	0.25	<0.25	<0.25	<0.25	<0.25	0.25	<0.25	<0.25	0.25	<0.25	<0.25	0.25	<0.25	<0,25	0.25		Round 2
PA	0.25	0.5	0.5	0.25	<0.25	0.25	<0.25	0.5	0.5	0.25	0.5	0.5	<0.25	0.5	0.5	<0.25	0.25	0.5		Round 3
	Mean MIC								∆ fold							Isolates	PCR results
Isolates	BMD (Only CST)	EDTA	PABN	CCCP	VER	RES			EDTA	PABN	CCCP	VER	RES				mcr (1-5)	IMP
R-B2	107	1.5	107	43	85	107			71.3	1	2.5	1.3	1			R-B2	+	-
EC	0.25	0.2	0.2	0.2	0.2	0.2			1.25	1.25	1.25	1.25	1.25
PA	0.42	0.21	0.42	0.42	0.42	0.3			2	1	1	1	4.7

## Sheet: Table S5=Carbapenem EPIs
Table S5: MICs of carbapenems in the presence of EPIs
Isolates	Minimum inhibitory concentration (µg/mL)
	BMD			EDTA			PAβN			CCCP			RES			VER
R-B2 (+)	8	64	64	<0.25	2	4	8	64	64	<0.25	64	64	8	64	64	8	64	64
EC	<0.25	<0.25	0.25	<0.25	<0.25	0.25	<0.25	<0.25	<0.25	<0.25	<0.25	<0.25	<0.25	<0.25	0.25	<0.25	<0.25	0.25
PA	8	4	4	4	4	4	8	4	4	8	4	4	8	4	4	8	4	4
	Mean MIC (Only Carbapenems)									∆ fold
Isolates	BMD (Only Carbapenems)	EDTA	PABN	CCCP	RES	VER			Isolates	EDTA	PABN	CCCP	RES	VER
R-B2	45.3	2	45.3	42.7	45	45			R-B2	22.7	1	1.1	1	1
EC	0.2	0.2	0.1	0.1	0.2	0.2			EC	1	2	2	1	1
PA	5.3	4	5.3	5.3	5.3	5.3			PA	1.3	1	1	1	1
