# Supplementary material for: Plasmid-borne mcr-1 and replicative transposition of episomal and chromosomal blaNDM-1, blaOXA-69, and blaOXA-23 carbapenemases in a clinical Acinetobacter baumannii isolate
Source: mSystems. 2025 Feb 24;10(3):e01683-24. doi: 10.1128/msystems.01683-24 (PMC11915867; doi:10.1128/msystems.01683-24)
Supplement: Data set S2 — Metadata on demographics, clones (STs), biosamples, country of isolation, year and source of isolation, and resistance genes of strains from Africa and globally. [file msystems.01683-24-s0002.xlsx]

## Sheet: Africa_Resistant
Supplemental dataset 2a. Datasets comprising of metadata on demographics, clones (STs), biosamples, country of isolation, year and source of isolation, and resistance genes of strains from Africa.
Genome Name	MLST	BioSample Accession	Isolation Source	Collection Date	Geographic Location	Host Common Name	Host Health	abaF	aac(6')-Ib'	adeC	aac(3)-Ia	amvA	aadA1	ant(2'')-Ia	ant(3'')-IIa	aph(3'')-Ib	aph(3')-VI	aph(3')-Ia	aph(3')-VIa	aph(6)-Id	armA	blaADC	blaADC-73	blaOXA-58	blaOXA-23	blaNDM-1	blaOXA	arr-2	blaOXA-66	gyrA_S81L	blaADC-87	blaTEM-1	sul2	ftsI_A515V	blaADC-30	ble	cmlA5	mph(E)	dfrA23	msr(E)	dfrA45	parC_S84L	floR	catB8	tet(B)	sul1	pmrB_A226T
Acinetobacter baumannii strain KAB11	MLST.Acinetobacter_baumannii_1.195,MLST.Acinetobacter_baumannii_2.2	SAMN15083388		2018-09-03	Kenya:Nairobi	Human	Skin and soft tissue infection	abaF		adeC		amvA			ant(3'')-IIa	aph(3'')-Ib		aph(3')-Ia		aph(6)-Id	armA		blaADC-73		blaOXA-23				blaOXA-66	gyrA_S81L		blaTEM-1		ftsI_A515V				mph(E)		msr(E)		parC_S84L			tet(B)
Acinetobacter baumannii strain M13	MLST.Acinetobacter_baumannii_1.195,MLST.Acinetobacter_baumannii_2.2	SAMN17266003	wound	2020	Egypt: Cairo	Human	FUO
Acinetobacter baumannii strain M04	MLST.Acinetobacter_baumannii_2.2,MLST.Acinetobacter_baumannii_1.195	SAMN17265994	sputum	2020	Egypt: Cairo	Human	Chest infection	abaF		adeC		amvA			ant(3'')-IIa	aph(3'')-Ib		aph(3')-Ia		aph(6)-Id	armA		blaADC-73		blaOXA-23				blaOXA-66	gyrA_S81L		blaTEM-1	sul2	ftsI_A515V				mph(E)		msr(E)		parC_S84L			tet(B)
Acinetobacter baumannii strain AC-27	MLST.Acinetobacter_baumannii_2.600	SAMN14753160		2018	Sudan: Khartoum, Soba University Hospital	Human	not collected	abaF		adeC		amvA			ant(3'')-IIa		aph(3')-VI				armA	blaADC			blaOXA-23	blaNDM-1			blaOXA-66	gyrA_S81L				ftsI_A515V		ble		mph(E)		msr(E)		parC_S84L
Acinetobacter baumannii strain AC-26	MLST.Acinetobacter_baumannii_2.600	SAMN14753152		2018	Sudan: Khartoum, Soba University Hospital	Human	not collected	abaF		adeC		amvA			ant(3'')-IIa			aph(3')-Ia			armA		blaADC-73		blaOXA-23				blaOXA-66	gyrA_S81L		blaTEM-1		ftsI_A515V				mph(E)		msr(E)		parC_S84L
Acinetobacter baumannii strain SUH-29	MLST.Acinetobacter_baumannii_2.600	SAMN14753123		2019-08-03	Sudan: Khartoum, Soba University Hospital	Human	not collected	abaF		adeC		amvA			ant(3'')-IIa		aph(3')-VI				armA		blaADC-73		blaOXA-23	blaNDM-1			blaOXA-66	gyrA_S81L				ftsI_A515V		ble		mph(E)		msr(E)		parC_S84L
Acinetobacter baumannii SMU.6245.Ab.ND.2021	MLST.Acinetobacter_baumannii_1.195,MLST.Acinetobacter_baumannii_2.2	SAMN25694890	tracheal aspirate	2020-03	South Africa: Pretoria	Human	pneumonia	abaF		adeC		amvA			ant(3'')-IIa	aph(3'')-Ib				aph(6)-Id	armA		blaADC-73		blaOXA-23				blaOXA-66	gyrA_S81L			sul2	ftsI_A515V				mph(E)		msr(E)		parC_S84L			tet(B)
Acinetobacter baumannii AC126	MLST.Acinetobacter_baumannii_2.2,MLST.Acinetobacter_baumannii_1.195	SAMN21546015		2020-11-27	South Africa: Johannesburg	Human	A. baumannii infections	abaF		adeC		amvA			ant(3'')-IIa	aph(3'')-Ib				aph(6)-Id	armA		blaADC-73		blaOXA-23				blaOXA-66	gyrA_S81L			sul2	ftsI_A515V				mph(E)		msr(E)		parC_S84L			tet(B)
Acinetobacter baumannii R_B2.MM	MLST.Acinetobacter_baumannii_2.1,MLST.Acinetobacter_baumannii_1.231	SAMN29928039	pus aspirate	2020	South Africa: Pretoria	Human	Infection
Acinetobacter baumannii 13259	MLST.Acinetobacter_baumannii_2.243	SAMN25087742	Blood culture	2018-03-26	South Africa	Human	Neonatal sepsis	abaF				amvA		ant(2'')-Ia	ant(3'')-IIa				aph(3')-VIa			blaADC		blaOXA-58			blaOXA			gyrA_S81L			sul2
Acinetobacter baumannii 13208	MLST.Acinetobacter_baumannii_1.195,MLST.Acinetobacter_baumannii_2.2	SAMN25087739	Blood culture	2018-03-21	South Africa	Human	Neonatal sepsis	abaF		adeC		amvA			ant(3'')-IIa	aph(3'')-Ib				aph(6)-Id	armA		blaADC-73		blaOXA-23				blaOXA-66	gyrA_S81L			sul2	ftsI_A515V				mph(E)		msr(E)		parC_S84L			tet(B)
Acinetobacter baumannii 13367	MLST.Acinetobacter_baumannii_1.339	SAMN25087744	Blood culture	2018-05-06	South Africa	Human	Neonatal sepsis	abaF				amvA		ant(2'')-Ia	ant(3'')-IIa	aph(3'')-Ib			aph(3')-VIa	aph(6)-Id					blaOXA-23		blaOXA	arr-2			blaADC-87		sul2				cmlA5	mph(E)	dfrA23	msr(E)	dfrA45		floR		tet(B)	sul1
Acinetobacter baumannii AB178	MLST.Acinetobacter_baumannii_1.195,MLST.Acinetobacter_baumannii_2.2	SAMN31083561	tracheal aspirate	2021-02-28	South Africa: Pretoria	Human		abaF		adeC		amvA			ant(3'')-IIa	aph(3'')-Ib				aph(6)-Id	armA		blaADC-73		blaOXA-23				blaOXA-66	gyrA_S81L			sul2	ftsI_A515V				mph(E)		msr(E)		parC_S84L			tet(B)
Acinetobacter baumannii AB127	MLST.Acinetobacter_baumannii_2.2,MLST.Acinetobacter_baumannii_1.195	SAMN31092641	tracheal aspirate	2021-01-26	South Africa: Pretoria	Human		abaF		adeC		amvA			ant(3'')-IIa	aph(3'')-Ib			aph(3')-VIa	aph(6)-Id	armA		blaADC-73		blaOXA-23				blaOXA-66	gyrA_S81L			sul2	ftsI_A515V				mph(E)		msr(E)		parC_S84L			tet(B)
Acinetobacter baumannii LBMM 6415	MLST.Acinetobacter_baumannii_2.570	SAMN33796092	BAL	2021-02	Egypt: Alexandria	Human		abaF		adeC		amvA			ant(3'')-IIa		aph(3')-VI	aph(3')-Ia	aph(3')-VIa				blaADC-73		blaOXA-23	blaNDM-1			blaOXA-66	gyrA_S81L		blaTEM-1		ftsI_A515V		ble						parC_S84L
Acinetobacter baumannii LBMM 6406	MLST.Acinetobacter_baumannii_2.600	SAMN33796083	sputum	2020-12	Egypt: Alexandria	Human		abaF		adeC		amvA			ant(3'')-IIa		aph(3')-VI	aph(3')-Ia	aph(3')-VIa		armA		blaADC-73		blaOXA-23	blaNDM-1			blaOXA-66	gyrA_S81L		blaTEM-1		ftsI_A515V		ble		mph(E)		msr(E)		parC_S84L
Acinetobacter baumannii LBMM 6388	MLST.Acinetobacter_baumannii_2.600	SAMN33796066	swab	2020-10	Egypt: Alexandria	Human		abaF		adeC		amvA			ant(3'')-IIa		aph(3')-VI	aph(3')-Ia			armA		blaADC-73		blaOXA-23	blaNDM-1			blaOXA-66	gyrA_S81L		blaTEM-1		ftsI_A515V		ble		mph(E)		msr(E)		parC_S84L
Acinetobacter baumannii LBMM 6390	MLST.Acinetobacter_baumannii_2.570	SAMN33796068	aspirate	2020-10	Egypt: Alexandria	Human		abaF	aac(6')-Ib'	adeC		amvA	aadA1		ant(3'')-IIa		aph(3')-VI	aph(3')-Ia	aph(3')-VIa		armA		blaADC-73		blaOXA-23	blaNDM-1			blaOXA-66	gyrA_S81L		blaTEM-1		ftsI_A515V		ble		mph(E)		msr(E)		parC_S84L		catB8		sul1
Acinetobacter baumannii LBMM 6383	MLST.Acinetobacter_baumannii_2.570	SAMN33796061	MiniBAL	2020-08	Egypt: Alexandria	Human		abaF		adeC		amvA			ant(3'')-IIa			aph(3')-Ia					blaADC-73		blaOXA-23				blaOXA-66	gyrA_S81L		blaTEM-1		ftsI_A515V				mph(E)		msr(E)		parC_S84L
Acinetobacter baumannii LBMM6380	MLST.Acinetobacter_baumannii_2.600	SAMN33796058	BAL	2020-08	Egypt: Alexandria	Human		abaF		adeC		amvA			ant(3'')-IIa		aph(3')-VI	aph(3')-Ia			armA		blaADC-73		blaOXA-23	blaNDM-1			blaOXA-66	gyrA_S81L		blaTEM-1		ftsI_A515V		ble		mph(E)		msr(E)		parC_S84L
Acinetobacter baumannii LBMM 6384	MLST.Acinetobacter_baumannii_2.570,MLST.Acinetobacter_baumannii_1.684	SAMN33796062	Endotracheal tube	2020-10	Egypt: Alexandria	Human		abaF	aac(6')-Ib'	adeC		amvA	aadA1		ant(3'')-IIa		aph(3')-VI	aph(3')-Ia			armA		blaADC-73		blaOXA-23	blaNDM-1			blaOXA-66	gyrA_S81L		blaTEM-1		ftsI_A515V		ble		mph(E)		msr(E)		parC_S84L		catB8		sul1
Acinetobacter baumannii LBMM 6382	MLST.Acinetobacter_baumannii_2.570	SAMN33796060	MiniBAL	2020-08	Egypt: Alexandria	Human		abaF		adeC		amvA			ant(3'')-IIa			aph(3')-Ia					blaADC-73		blaOXA-23				blaOXA-66	gyrA_S81L		blaTEM-1		ftsI_A515V				mph(E)		msr(E)		parC_S84L
Acinetobacter baumannii LBMM 6397	MLST.Acinetobacter_baumannii_2.570	SAMN33796075	sputum	2020-11	Egypt: Alexandria	Human		abaF	aac(6')-Ib'			amvA	aadA1		ant(3'')-IIa		aph(3')-VI	aph(3')-Ia			armA		blaADC-73		blaOXA-23	blaNDM-1			blaOXA-66	gyrA_S81L		blaTEM-1		ftsI_A515V		ble		mph(E)		msr(E)		parC_S84L		catB8		sul1
Acinetobacter baumannii 58489_sr	MLST.Acinetobacter_baumannii_2.2	SAMN36721214	Stethoscope	2021	Tunisia					adeC		amvA			ant(3'')-IIa	aph(3'')-Ib				aph(6)-Id	armA		blaADC-73		blaOXA-23				blaOXA-66	gyrA_S81L				ftsI_A515V				mph(E)		msr(E)		parC_S84L			tet(B)
Acinetobacter baumannii 58511_sr	MLST.Acinetobacter_baumannii_2.2	SAMN36721212	Paramedical personnel	2021	Tunisia	Human		abaF		adeC		amvA			ant(3'')-IIa	aph(3'')-Ib				aph(6)-Id	armA		blaADC-73		blaOXA-23				blaOXA-66	gyrA_S81L				ftsI_A515V				mph(E)		msr(E)		parC_S84L			tet(B)
Acinetobacter baumannii 58491_sr	MLST.Acinetobacter_baumannii_2.2	SAMN36721213	Syringe driver	2021	Tunisia			abaF		adeC		amvA			ant(3'')-IIa	aph(3'')-Ib				aph(6)-Id	armA		blaADC-73		blaOXA-23				blaOXA-66	gyrA_S81L				ftsI_A515V				mph(E)		msr(E)		parC_S84L			tet(B)
Acinetobacter baumannii 58535_sr	MLST.Acinetobacter_baumannii_2.2	SAMN36721210	patient	2021	Tunisia	Human		abaF		adeC		amvA			ant(3'')-IIa	aph(3'')-Ib				aph(6)-Id	armA		blaADC-73		blaOXA-23				blaOXA-66	gyrA_S81L				ftsI_A515V				mph(E)		msr(E)		parC_S84L			tet(B)
Acinetobacter baumannii 58528_sr	MLST.Acinetobacter_baumannii_2.2	SAMN36721211	patient	2021	Tunisia	Human		abaF		adeC		amvA			ant(3'')-IIa	aph(3'')-Ib				aph(6)-Id	armA		blaADC-73		blaOXA-23				blaOXA-66	gyrA_S81L				ftsI_A515V				mph(E)		msr(E)		parC_S84L			tet(B)
Acinetobacter baumannii 58508_sr	MLST.Acinetobacter_baumannii_2.2	SAMN36721201	Medical personnel	2021	Tunisia	Human		abaF		adeC		amvA			ant(3'')-IIa	aph(3'')-Ib				aph(6)-Id	armA		blaADC-73		blaOXA-23				blaOXA-66	gyrA_S81L				ftsI_A515V				mph(E)		msr(E)		parC_S84L			tet(B)
Acinetobacter baumannii 58562_sr	MLST.Acinetobacter_baumannii_2.2	SAMN36721198	patient	2021	Tunisia	Human		abaF		adeC		amvA			ant(3'')-IIa	aph(3'')-Ib				aph(6)-Id	armA		blaADC-73		blaOXA-23				blaOXA-66	gyrA_S81L				ftsI_A515V				mph(E)		msr(E)		parC_S84L			tet(B)
Acinetobacter baumannii 58545_sr	MLST.Acinetobacter_baumannii_2.2	SAMN36721206	patient	2021	Tunisia	Human		abaF		adeC		amvA			ant(3'')-IIa	aph(3'')-Ib				aph(6)-Id	armA		blaADC-73		blaOXA-23				blaOXA-66	gyrA_S81L				ftsI_A515V				mph(E)		msr(E)		parC_S84L			tet(B)
Acinetobacter baumannii 58529_sr	MLST.Acinetobacter_baumannii_2.2	SAMN36721205	patient	2021	Tunisia	Human		abaF		adeC		amvA			ant(3'')-IIa	aph(3'')-Ib				aph(6)-Id	armA		blaADC-73		blaOXA-23				blaOXA-66	gyrA_S81L				ftsI_A515V				mph(E)		msr(E)		parC_S84L			tet(B)
Acinetobacter baumannii 58499_sr	MLST.Acinetobacter_baumannii_2.2	SAMN36721202	Refrigerator handle	2021	Tunisia			abaF		adeC		amvA			ant(3'')-IIa	aph(3'')-Ib				aph(6)-Id	armA		blaADC-73		blaOXA-23				blaOXA-66	gyrA_S81L				ftsI_A515V				mph(E)		msr(E)		parC_S84L			tet(B)
Acinetobacter baumannii 58560_sr	MLST.Acinetobacter_baumannii_2.2	SAMN36721208	patient	2021	Tunisia	Human		abaF		adeC		amvA			ant(3'')-IIa	aph(3'')-Ib				aph(6)-Id	armA		blaADC-73		blaOXA-23				blaOXA-66	gyrA_S81L				ftsI_A515V				mph(E)		msr(E)		parC_S84L			tet(B)
Acinetobacter baumannii 58483_sr	MLST.Acinetobacter_baumannii_2.2	SAMN36721203	Syringe driver	2021	Tunisia			abaF		adeC		amvA			ant(3'')-IIa	aph(3'')-Ib				aph(6)-Id	armA		blaADC-73		blaOXA-23				blaOXA-66	gyrA_S81L				ftsI_A515V				mph(E)		msr(E)		parC_S84L			tet(B)
Acinetobacter baumannii 58561_sr	MLST.Acinetobacter_baumannii_2.2	SAMN36721199	patient	2021	Tunisia	Human		abaF		adeC		amvA			ant(3'')-IIa	aph(3'')-Ib				aph(6)-Id	armA		blaADC-73		blaOXA-23				blaOXA-66	gyrA_S81L				ftsI_A515V				mph(E)		msr(E)		parC_S84L			tet(B)		pmrB_A226T
Acinetobacter baumannii 58543_sr	MLST.Acinetobacter_baumannii_2.2	SAMN36721209	patient	2021	Tunisia	Human		abaF		adeC		amvA			ant(3'')-IIa	aph(3'')-Ib				aph(6)-Id	armA		blaADC-73		blaOXA-23				blaOXA-66	gyrA_S81L				ftsI_A515V						msr(E)		parC_S84L			tet(B)
Acinetobacter baumannii 58502_sr	MLST.Acinetobacter_baumannii_2.2	SAMN36721204	Care cart	2021	Tunisia			abaF		adeC		amvA			ant(3'')-IIa	aph(3'')-Ib				aph(6)-Id	armA		blaADC-73		blaOXA-23				blaOXA-66	gyrA_S81L				ftsI_A515V				mph(E)		msr(E)		parC_S84L			tet(B)
Acinetobacter baumannii 58428_sr	MLST.Acinetobacter_baumannii_2.2	SAMN36721191	Paramedical personnel	2021	Tunisia	Human		abaF		adeC		amvA			ant(3'')-IIa	aph(3'')-Ib				aph(6)-Id	armA		blaADC-73		blaOXA-23				blaOXA-66	gyrA_S81L				ftsI_A515V				mph(E)		msr(E)		parC_S84L			tet(B)
Acinetobacter baumannii 58449_sr	MLST.Acinetobacter_baumannii_2.2	SAMN36721188	Care cart	2021	Tunisia			abaF		adeC		amvA			ant(3'')-IIa	aph(3'')-Ib				aph(6)-Id	armA		blaADC-73		blaOXA-23				blaOXA-66	gyrA_S81L				ftsI_A515V				mph(E)		msr(E)		parC_S84L			tet(B)
Acinetobacter baumannii 58431_sr	MLST.Acinetobacter_baumannii_2.2	SAMN36721189	Paramedical personnel	2021	Tunisia	Human		abaF		adeC		amvA			ant(3'')-IIa	aph(3'')-Ib				aph(6)-Id	armA		blaADC-73		blaOXA-23				blaOXA-66	gyrA_S81L				ftsI_A515V				mph(E)		msr(E)		parC_S84L			tet(B)
Acinetobacter baumannii 58429_sr	MLST.Acinetobacter_baumannii_2.2	SAMN36721190	Paramedical personnel	2021	Tunisia	Human		abaF		adeC		amvA			ant(3'')-IIa	aph(3'')-Ib				aph(6)-Id	armA		blaADC-73		blaOXA-23				blaOXA-66	gyrA_S81L				ftsI_A515V				mph(E)		msr(E)		parC_S84L			tet(B)
Acinetobacter baumannii 58465_sr	MLST.Acinetobacter_baumannii_2.2	SAMN36721193	Respiratory assistance device	2021	Tunisia			abaF		adeC		amvA			ant(3'')-IIa	aph(3'')-Ib				aph(6)-Id	armA		blaADC-73		blaOXA-23				blaOXA-66	gyrA_S81L				ftsI_A515V				mph(E)		msr(E)		parC_S84L			tet(B)
Acinetobacter baumannii 58537_sr	MLST.Acinetobacter_baumannii_2.2	SAMN36721194	patient	2021	Tunisia	Human		abaF		adeC		amvA			ant(3'')-IIa	aph(3'')-Ib				aph(6)-Id	armA		blaADC-73		blaOXA-23				blaOXA-66	gyrA_S81L				ftsI_A515V				mph(E)		msr(E)		parC_S84L			tet(B)
Acinetobacter baumannii 58512_sr	MLST.Acinetobacter_baumannii_2.2	SAMN36721192	Medical personnel	2021	Tunisia	Human		abaF		adeC		amvA			ant(3'')-IIa	aph(3'')-Ib				aph(6)-Id	armA		blaADC-73		blaOXA-23				blaOXA-66	gyrA_S81L				ftsI_A515V				mph(E)		msr(E)		parC_S84L			tet(B)
Acinetobacter baumannii 58536_sr	MLST.Acinetobacter_baumannii_2.2	SAMN36721196	patient	2021	Tunisia	Human		abaF		adeC		amvA			ant(3'')-IIa	aph(3'')-Ib				aph(6)-Id	armA		blaADC-73		blaOXA-23				blaOXA-66	gyrA_S81L				ftsI_A515V				mph(E)		msr(E)		parC_S84L			tet(B)
Acinetobacter baumannii 58558_sr	MLST.Acinetobacter_baumannii_2.2	SAMN36721197	patient	2021	Tunisia	Human		abaF		adeC		amvA			ant(3'')-IIa	aph(3'')-Ib				aph(6)-Id	armA		blaADC-73		blaOXA-23				blaOXA-66	gyrA_S81L				ftsI_A515V				mph(E)		msr(E)		parC_S84L			tet(B)
Acinetobacter baumannii 58466_sr	MLST.Acinetobacter_baumannii_2.2	SAMN36721195	Bed	2021	Tunisia			abaF		adeC		amvA			ant(3'')-IIa	aph(3'')-Ib				aph(6)-Id	armA		blaADC-73		blaOXA-23				blaOXA-66	gyrA_S81L				ftsI_A515V				mph(E)		msr(E)		parC_S84L			tet(B)
Acinetobacter baumannii 58546_sr	MLST.Acinetobacter_baumannii_2.2	SAMN36721184	patient	2021	Tunisia	Human		abaF		adeC		amvA			ant(3'')-IIa	aph(3'')-Ib				aph(6)-Id	armA		blaADC-73		blaOXA-23				blaOXA-66	gyrA_S81L				ftsI_A515V				mph(E)		msr(E)		parC_S84L			tet(B)
Acinetobacter baumannii 58458_sr	MLST.Acinetobacter_baumannii_2.2	SAMN36721186	Disinfectant dispenser	2021	Tunisia			abaF		adeC		amvA			ant(3'')-IIa	aph(3'')-Ib				aph(6)-Id	armA		blaADC-73		blaOXA-23				blaOXA-66	gyrA_S81L				ftsI_A515V				mph(E)		msr(E)		parC_S84L			tet(B)
Acinetobacter baumannii 58446_sr	MLST.Acinetobacter_baumannii_2.2	SAMN36721185	Electrocardiogram device	2021	Tunisia			abaF		adeC		amvA			ant(3'')-IIa	aph(3'')-Ib				aph(6)-Id	armA		blaADC-73		blaOXA-23				blaOXA-66	gyrA_S81L				ftsI_A515V				mph(E)		msr(E)		parC_S84L			tet(B)
Acinetobacter baumannii 58425_sr	MLST.Acinetobacter_baumannii_2.2	SAMN36721187	Paramedical personnel	2021	Tunisia	Human		abaF		adeC		amvA			ant(3'')-IIa	aph(3'')-Ib				aph(6)-Id	armA		blaADC-73		blaOXA-23				blaOXA-66	gyrA_S81L				ftsI_A515V				mph(E)		msr(E)		parC_S84L			tet(B)
Acinetobacter baumannii 58544_sr	MLST.Acinetobacter_baumannii_2.2	SAMN36721180	patient	2021	Tunisia	Human		abaF		adeC		amvA			ant(3'')-IIa	aph(3'')-Ib				aph(6)-Id	armA		blaADC-73		blaOXA-23				blaOXA-66	gyrA_S81L				ftsI_A515V				mph(E)		msr(E)		parC_S84L			tet(B)
Acinetobacter baumannii 58486_sr	MLST.Acinetobacter_baumannii_2.2	SAMN36721183	Intravenous pole	2021	Tunisia			abaF		adeC		amvA			ant(3'')-IIa	aph(3'')-Ib				aph(6)-Id	armA		blaADC-73		blaOXA-23				blaOXA-66	gyrA_S81L				ftsI_A515V				mph(E)		msr(E)		parC_S84L			tet(B)
Acinetobacter baumannii 58463_sr	MLST.Acinetobacter_baumannii_2.2	SAMN36721181	Bed	2021	Tunisia			abaF		adeC		amvA			ant(3'')-IIa	aph(3'')-Ib				aph(6)-Id	armA		blaADC-73		blaOXA-23				blaOXA-66	gyrA_S81L				ftsI_A515V				mph(E)		msr(E)		parC_S84L			tet(B)
Acinetobacter baumannii 58461_sr	MLST.Acinetobacter_baumannii_2.2	SAMN36721182	Care cart	2021	Tunisia			abaF		adeC		amvA			ant(3'')-IIa	aph(3'')-Ib				aph(6)-Id	armA		blaADC-73		blaOXA-23				blaOXA-66	gyrA_S81L				ftsI_A515V				mph(E)		msr(E)		parC_S84L			tet(B)
Acinetobacter baumannii 58485_sr	MLST.Acinetobacter_baumannii_2.2	SAMN36721177	Bed	2021	Tunisia			abaF		adeC		amvA			ant(3'')-IIa	aph(3'')-Ib				aph(6)-Id	armA		blaADC-73		blaOXA-23				blaOXA-66	gyrA_S81L				ftsI_A515V				mph(E)		msr(E)		parC_S84L			tet(B)
Acinetobacter baumannii 58481_sr	MLST.Acinetobacter_baumannii_2.2	SAMN36721179	Stethoscope	2021	Tunisia					adeC		amvA			ant(3'')-IIa	aph(3'')-Ib				aph(6)-Id	armA		blaADC-73		blaOXA-23				blaOXA-66	gyrA_S81L				ftsI_A515V				mph(E)		msr(E)		parC_S84L			tet(B)
Acinetobacter baumannii TNC42B1	MLST.Acinetobacter_baumannii_1.502,MLST.Acinetobacter_baumannii_2.2	SAMN33330989	Blood culture	2022-02-14	South Africa	Human		abaF		adeC	aac(3)-Ia	amvA	aadA1		ant(3'')-IIa	aph(3'')-Ib			aph(3')-VIa	aph(6)-Id					blaOXA-23				blaOXA-66	gyrA_S81L			sul2		blaADC-30							parC_S84L			tet(B)	sul1
Acinetobacter baumannii TNC42R4	MLST.Acinetobacter_baumannii_2.2,MLST.Acinetobacter_baumannii_1.502	SAMN33330990	Rectal swab	2022-10-02	South Africa	Human		abaF		adeC	aac(3)-Ia	amvA	aadA1		ant(3'')-IIa	aph(3'')-Ib			aph(3')-VIa	aph(6)-Id					blaOXA-23				blaOXA-66	gyrA_S81L			sul2		blaADC-30							parC_S84L			tet(B)	sul1

## Sheet: Selected_Global_Resistant
Supplemental dataset 2b. Datasets comprising of metadata on demographics, clones (STs), biosamples, country of isolation, year and source of isolation, and resistance genes of strains from the whole world.
Genome Name	MLST	BioSample Accession	Isolation Source	Collection Date	Geographic Location	Host Common Name	Host Health	abaF	aac(3)-Ia	aac(6')-Ian	aadA2	aadA5	aac(6')-Ib3	aac(6')-Ib'	aacA16	aac(3)-IIe	adeC	aadA1	amvA	ant(3'')-IIa	adeS_H189Y	blaADC-99	blaADC	ant(2'')-Ia	blaADC-158	aph(3'')-Ib	blaOXA-78	blaOXA-67	blaADC-33	aph(3')-VIa	aph(3')-Ia	blaOXA-753	armA	blaOXA-856	aph(6)-Id	blaOXA-23	blaADC-263	aph(3')-VI	blaOXA-109	blaOXA-82	blaADC-56	blaGES-11	blaADC-25	blaADC-73	blaADC-30	ftsI_A515V	blaADC-222	arr-2	gyrA_S81L
Acinetobacter baumannii strain BA167	MLST.Acinetobacter_baumannii_1.369,MLST.Acinetobacter_baumannii_2.2	SAMN13943316	blood	2019	India: Vellore	Human	Bacteremia	abaF									adeC		amvA	ant(3'')-IIa						aph(3'')-Ib				aph(3')-VIa			armA		aph(6)-Id	blaOXA-23								blaADC-73		ftsI_A515V			gyrA_S81L
Acinetobacter baumannii strain SP1649	MLST.Acinetobacter_baumannii_2.2	SAMN14299462	Endotracheal Aspirate	2019	India: Vellore	Human	Pneumonia	abaF									adeC		amvA	ant(3'')-IIa						aph(3'')-Ib					aph(3')-Ia		armA		aph(6)-Id	blaOXA-23								blaADC-73		ftsI_A515V			gyrA_S81L
Acinetobacter baumannii strain SP5515	MLST.Acinetobacter_baumannii_2.2	SAMN14299664	Endotracheal Aspirate	2019	India: Vellore	Human	Pneumonia	abaF									adeC		amvA	ant(3'')-IIa						aph(3'')-Ib					aph(3')-Ia		armA		aph(6)-Id									blaADC-73		ftsI_A515V			gyrA_S81L
Acinetobacter baumannii strain KCJ3K903	MLST.Acinetobacter_baumannii_2.2	SAMN15105059		2019-04	USA	Human			aac(3)-Ia								adeC	aadA1	amvA	ant(3'')-IIa			blaADC																blaOXA-109							ftsI_A515V			gyrA_S81L
Acinetobacter baumannii strain KCJ3K469	MLST.Acinetobacter_baumannii_2.2	SAMN15105061		2019-04	USA	Human		abaF	aac(3)-Ia								adeC	aadA1	amvA	ant(3'')-IIa									blaADC-33											blaOXA-82									gyrA_S81L
Acinetobacter baumannii strain KCJ3K352	MLST.Acinetobacter_baumannii_2.2	SAMN15105060		2019-04	USA	Human		abaF	aac(3)-Ia								adeC	aadA1	amvA	ant(3'')-IIa									blaADC-33							blaOXA-23				blaOXA-82									gyrA_S81L
Acinetobacter baumannii strain Res13-Abat-PEA25-P5-02		SAMN16304041	swab	2018-01-17	Canada: Quebec	Pig		abaF											amvA	ant(3'')-IIa		blaADC-99					blaOXA-78
Acinetobacter baumannii strain Res13-Abat-PEA28-P5-02-A	MLST.Acinetobacter_baumannii_2.375	SAMN16304042	swab	2018-01-17	Canada: Quebec	Pig		abaF											amvA	ant(3'')-IIa			blaADC					blaOXA-67
Acinetobacter baumannii strain Res13-Abat-PEA16-P5-01-A		SAMN16304029	swab	2018-01-17	Canada: Quebec	Pig		abaF											amvA	ant(3'')-IIa		blaADC-99					blaOXA-78
Acinetobacter baumannii strain Res13-Abat-EA3-S5-02-A		SAMN16304027	swab	2018-01-17	Canada: Quebec	Pig		abaF											amvA	ant(3'')-IIa		blaADC-99					blaOXA-78
Acinetobacter baumannii strain ACIN00248	MLST.Acinetobacter_baumannii_2.499	SAMN13621902	wound	2018	USA: Pittsburgh, Pennsylvania	Human	not collected	abaF		aac(6')-Ian									amvA	ant(3'')-IIa						aph(3'')-Ib				aph(3')-VIa					aph(6)-Id	blaOXA-23											blaADC-222		gyrA_S81L
Acinetobacter baumannii strain ACIN00240	MLST.Acinetobacter_baumannii_2.2	SAMN12220292	tissue	2018	USA: Pittsburgh, Pennsylvania	Human	not collected	abaF			aadA2						adeC		amvA	ant(3'')-IIa				ant(2'')-Ia					blaADC-33	aph(3')-VIa										blaOXA-82									gyrA_S81L
Acinetobacter baumannii strain ACIN00232	MLST.Acinetobacter_baumannii_2.2,MLST.Acinetobacter_baumannii_1.451	SAMN12220285	sputum	2018	USA: Pittsburgh, Pennsylvania	Human	not collected	abaF									adeC		amvA	ant(3'')-IIa						aph(3'')-Ib					aph(3')-Ia				aph(6)-Id	blaOXA-23					blaADC-56								gyrA_S81L
Acinetobacter baumannii strain ACIN00210	MLST.Acinetobacter_baumannii_2.54	SAMN11284917	sputum	2018	USA: Pittsburgh, Pennsylvania	Human	not collected	abaF									adeC		amvA	ant(3'')-IIa			blaADC											blaOXA-856
Acinetobacter baumannii strain ACIN00207	MLST.Acinetobacter_baumannii_2.2	SAMN11284914	sputum	2018	USA: Pittsburgh, Pennsylvania	Human	not collected	abaF									adeC		amvA	ant(3'')-IIa						aph(3'')-Ib							armA		aph(6)-Id	blaOXA-23												arr-2	gyrA_S81L
Acinetobacter baumannii strain ACIN00198	MLST.Acinetobacter_baumannii_2.2	SAMN10435530	tissue	2018	USA: Pittsburgh, Pennsylvania	Human	not collected	abaF			aadA2						adeC		amvA	ant(3'')-IIa				ant(2'')-Ia					blaADC-33	aph(3')-VIa										blaOXA-82									gyrA_S81L
Acinetobacter baumannii strain ACIN00197	MLST.Acinetobacter_baumannii_2.2	SAMN10435529	sputum	2018	USA: Pittsburgh, Pennsylvania	Human	not collected	abaF									adeC		amvA	ant(3'')-IIa									blaADC-33							blaOXA-23				blaOXA-82									gyrA_S81L
Acinetobacter baumannii strain ACIN00196	MLST.Acinetobacter_baumannii_2.2	SAMN10435528	wound	2018	USA: Pittsburgh, Pennsylvania	Human	not collected	abaF									adeC		amvA	ant(3'')-IIa									blaADC-33							blaOXA-23				blaOXA-82									gyrA_S81L
Acinetobacter baumannii strain ACIN00249	MLST.Acinetobacter_baumannii_1.451,MLST.Acinetobacter_baumannii_2.2	SAMN13621903	sputum	2018	USA: Pittsburgh, Pennsylvania	Human	not collected	abaF									adeC		amvA	ant(3'')-IIa						aph(3'')-Ib									aph(6)-Id	blaOXA-23					blaADC-56								gyrA_S81L
Acinetobacter baumannii strain AbCTX19	MLST.Acinetobacter_baumannii_2.1,MLST.Acinetobacter_baumannii_1.231	SAMN15501050	Rectal swab	2019-11	France: Le Kremlin Bicetre	Human	Colonization	abaF				aadA5					adeC		amvA	ant(3'')-IIa										aph(3')-VIa			armA												blaADC-30				gyrA_S81L
Acinetobacter baumannii strain ABS7	MLST.Acinetobacter_baumannii_2.2	SAMN17825111		2020-01	Lebanon	Human		abaF									adeC		amvA	ant(3'')-IIa						aph(3'')-Ib					aph(3')-Ia		armA		aph(6)-Id	blaOXA-23								blaADC-73		ftsI_A515V			gyrA_S81L
Acinetobacter baumannii strain Aci00873	MLST.Acinetobacter_baumannii_2.400,MLST.Acinetobacter_baumannii_1.1100	SAMEA7451231	clinical material	2018	Germany	Human		abaF			aadA2		aac(6')-Ib3						amvA	ant(3'')-IIa			blaADC	ant(2'')-Ia		aph(3'')-Ib				aph(3')-VIa					aph(6)-Id							blaGES-11							gyrA_S81L
Acinetobacter baumannii strain Aci00877	MLST.Acinetobacter_baumannii_2.400,MLST.Acinetobacter_baumannii_1.1100	SAMEA7451235	clinical material	2018	Germany	Human		abaF			aadA2		aac(6')-Ib3						amvA	ant(3'')-IIa			blaADC	ant(2'')-Ia		aph(3'')-Ib				aph(3')-VIa					aph(6)-Id							blaGES-11							gyrA_S81L
Acinetobacter baumannii strain SP 2387	MLST.Acinetobacter_baumannii_2.2	SAMN18395085	Respiratory specimen	2020	India: Vellore	Human	Pnuemonia
Acinetobacter baumannii strain SP 2386	MLST.Acinetobacter_baumannii_2.2,MLST.Acinetobacter_baumannii_1.848	SAMN18395081	Respiratory specimen	2020	India: Vellore	Human	Pnuemonia
Acinetobacter baumannii strain SP 2473	MLST.Acinetobacter_baumannii_2.2	SAMN18395077	Respiratory specimen	2020	India: Vellore	Human	Pnuemonia
Acinetobacter baumannii strain SP 3155	MLST.Acinetobacter_baumannii_2.2	SAMN18395655	Respiratory specimen	2020	India: Vellore	Human	Pnuemonia
Acinetobacter baumannii strain SP 3051	MLST.Acinetobacter_baumannii_2.2	SAMN18395660	Respiratory specimen	2020	India: Vellore	Human	Pnuemonia
Acinetobacter baumannii strain SP 3064	MLST.Acinetobacter_baumannii_2.2	SAMN18395658	Respiratory specimen	2020	India: Vellore	Human	Pnuemonia
Acinetobacter baumannii strain 39924	MLST.Acinetobacter_baumannii_2.2	SAMN18712581	nasopharyngeal swab	2021	Russia: Rostov-on-Don	Human	Pneumonia	abaF						aac(6')-Ib'			adeC	aadA1	amvA	ant(3'')-IIa						aph(3'')-Ib							armA		aph(6)-Id	blaOXA-23									blaADC-30			arr-2	gyrA_S81L
Acinetobacter baumannii strain 39442	MLST.Acinetobacter_baumannii_2.2	SAMN18712580	nasopharyngeal swab	2021	Russia: Rostov-on-Don	Human	Pneumonia	abaF						aac(6')-Ib'			adeC	aadA1	amvA	ant(3'')-IIa						aph(3'')-Ib							armA		aph(6)-Id	blaOXA-23									blaADC-30			arr-2	gyrA_S81L
Acinetobacter baumannii strain Ab105	MLST.Acinetobacter_baumannii_2.2	SAMN14072391	blood	2019-01	Israel:Tel-Aviv	Human	Acinetobacter baumannii	abaF	aac(3)-Ia						aacA16		adeC		amvA	ant(3'')-IIa						aph(3'')-Ib									aph(6)-Id										blaADC-30				gyrA_S81L
Acinetobacter baumannii strain Ab905		SAMN14072390	blood	2019-01	Israel:Tel-Aviv	Human	Acinetobacter baumannii	abaF									adeC		amvA	ant(3'')-IIa				ant(2'')-Ia												blaOXA-23	blaADC-263												gyrA_S81L
Acinetobacter baumannii strain Ab241	MLST.Acinetobacter_baumannii_1.106,MLST.Acinetobacter_baumannii_2.3	SAMN14072389	blood	2019-01	Israel:Tel-Aviv	Human	Acinetobacter baumannii	abaF									adeC		amvA	ant(3'')-IIa				ant(2'')-Ia						aph(3')-VIa						blaOXA-23	blaADC-263												gyrA_S81L
Acinetobacter baumannii strain Ab238	MLST.Acinetobacter_baumannii_2.3,MLST.Acinetobacter_baumannii_1.106	SAMN14072388	blood	2019-01	Israel:Tel-Aviv	Human	Acinetobacter baumannii	abaF									adeC		amvA	ant(3'')-IIa				ant(2'')-Ia						aph(3')-VIa						blaOXA-23	blaADC-263												gyrA_S81L
Acinetobacter baumannii strain Survcare299	MLST.Acinetobacter_baumannii_1.684	SAMN17372989	Rectal swab/stool	2019	Germany	Human		abaF									adeC		amvA	ant(3'')-IIa						aph(3'')-Ib				aph(3')-VIa	aph(3')-Ia		armA		aph(6)-Id	blaOXA-23								blaADC-73		ftsI_A515V			gyrA_S81L
Acinetobacter baumannii strain Survcare185	MLST.Acinetobacter_baumannii_1.1100,MLST.Acinetobacter_baumannii_2.400	SAMN17372095	Rectal swab/stool	2018	Germany	Human		abaF					aac(6')-Ib3						amvA	ant(3'')-IIa			blaADC							aph(3')-VIa												blaGES-11							gyrA_S81L
Acinetobacter baumannii strain Survcare116	MLST.Acinetobacter_baumannii_1.218,MLST.Acinetobacter_baumannii_2.2	SAMN17372035	Urinary catheter	2018	Germany	Human		abaF									adeC		amvA	ant(3'')-IIa						aph(3'')-Ib				aph(3')-VIa	aph(3')-Ia		armA		aph(6)-Id	blaOXA-23								blaADC-73		ftsI_A515V			gyrA_S81L
Acinetobacter baumannii strain Survcare266	MLST.Acinetobacter_baumannii_2.664	SAMN17372154	Rectal swab/stool	2019	Germany	Human		abaF	aac(3)-Ia								adeC		amvA	ant(3'')-IIa						aph(3'')-Ib					aph(3')-Ia		armA		aph(6)-Id	blaOXA-23									blaADC-30				gyrA_S81L
Acinetobacter baumannii strain T1070171	MLST.Acinetobacter_baumannii_2.2,MLST.Acinetobacter_baumannii_1.208	SAMN17134888	sputum	2018-03	Taiwan	Human		abaF						aac(6')-Ib'			adeC	aadA1	amvA	ant(3'')-IIa						aph(3'')-Ib					aph(3')-Ia		armA		aph(6)-Id	blaOXA-23									blaADC-30				gyrA_S81L
Acinetobacter baumannii strain T1070213	MLST.Acinetobacter_baumannii_2.2	SAMN17134889	sputum	2018-03	Taiwan	Human		abaF									adeC		amvA	ant(3'')-IIa				ant(2'')-Ia		aph(3'')-Ib				aph(3')-VIa					aph(6)-Id	blaOXA-23									blaADC-30				gyrA_S81L
Acinetobacter baumannii strain VB3911	MLST.Acinetobacter_baumannii_1.369,MLST.Acinetobacter_baumannii_2.2	SAMN20395210	sputum	2018	India: Vellore	Human	Pneumonia	abaF									adeC		amvA	ant(3'')-IIa						aph(3'')-Ib				aph(3')-VIa			armA		aph(6)-Id	blaOXA-23								blaADC-73		ftsI_A515V			gyrA_S81L
Acinetobacter baumannii strain Ab19	MLST.Acinetobacter_baumannii_1.1114,MLST.Acinetobacter_baumannii_2.2	SAMN19801675	sputum	2018-03-18	Jordan: Irbid	Human		abaF									adeC		amvA	ant(3'')-IIa				ant(2'')-Ia		aph(3'')-Ib				aph(3')-VIa					aph(6)-Id	blaOXA-23									blaADC-30				gyrA_S81L
Acinetobacter baumannii strain ICU40	MLST.Acinetobacter_baumannii_2.600	SAMN19801678	cerebrospinal fluid	2018-09-03	Jordan: Amman	Human		abaF									adeC		amvA	ant(3'')-IIa											aph(3')-Ia		armA			blaOXA-23		aph(3')-VI						blaADC-73		ftsI_A515V			gyrA_S81L
Acinetobacter baumannii CriePir345	MLST.Acinetobacter_baumannii_2.2	SAMN24144320	bronchoalveolar lavage	2020	Russia: Moscow	Human	COVID-19	abaF						aac(6')-Ib'			adeC	aadA1	amvA	ant(3'')-IIa						aph(3'')-Ib					aph(3')-Ia		armA		aph(6)-Id	blaOXA-23									blaADC-30			arr-2	gyrA_S81L
Acinetobacter baumannii CriePir333	MLST.Acinetobacter_baumannii_2.2	SAMN24144319	bronchoalveolar lavage	2020	Russia: Moscow	Human	COVID-19	abaF						aac(6')-Ib'			adeC	aadA1	amvA	ant(3'')-IIa						aph(3'')-Ib					aph(3')-Ia		armA		aph(6)-Id	blaOXA-23									blaADC-30			arr-2	gyrA_S81L
Acinetobacter baumannii CriePir331	MLST.Acinetobacter_baumannii_2.2	SAMN24144317	blood	2020	Russia: Moscow	Human	COVID-19	abaF						aac(6')-Ib'			adeC	aadA1	amvA	ant(3'')-IIa						aph(3'')-Ib					aph(3')-Ia		armA		aph(6)-Id	blaOXA-23									blaADC-30			arr-2	gyrA_S81L
Acinetobacter baumannii CriePir332	MLST.Acinetobacter_baumannii_2.2	SAMN24144318	bronchoalveolar lavage	2020	Russia: Moscow	Human	COVID-19	abaF						aac(6')-Ib'			adeC	aadA1	amvA	ant(3'')-IIa						aph(3'')-Ib					aph(3')-Ia		armA		aph(6)-Id	blaOXA-23									blaADC-30			arr-2	gyrA_S81L
Acinetobacter baumannii 164_20	MLST.Acinetobacter_baumannii_1.218,MLST.Acinetobacter_baumannii_2.2	SAMN23034060	Tracheal secretion	2020-06-10	Brazil: Sao Paulo	Human	COVID-19	abaF						aac(6')-Ib'			adeC	aadA1	amvA	ant(3'')-IIa				ant(2'')-Ia		aph(3'')-Ib				aph(3')-VIa	aph(3')-Ia		armA		aph(6)-Id	blaOXA-23									blaADC-30				gyrA_S81L
Acinetobacter baumannii HUH_03072021	MLST.Acinetobacter_baumannii_2.2	SAMN23286542	lung	2021-03-07	USA: Michigan	Human	Pneumonia and empyema	abaF						aac(6')-Ib'			adeC	aadA1	amvA	ant(3'')-IIa						aph(3'')-Ib				aph(3')-VIa	aph(3')-Ia		armA		aph(6)-Id	blaOXA-23									blaADC-30				gyrA_S81L
Acinetobacter baumannii 20125	MLST.Acinetobacter_baumannii_2.2,MLST.Acinetobacter_baumannii_1.195	SAMN25770404	Pleural Fluid	2020	China: Guangdong,Guangzhou	Human	Infection	abaF									adeC		amvA	ant(3'')-IIa						aph(3'')-Ib					aph(3')-Ia		armA		aph(6)-Id	blaOXA-23								blaADC-73		ftsI_A515V			gyrA_S81L
Acinetobacter baumannii 19104	MLST.Acinetobacter_baumannii_2.2	SAMN25770387	Unknow	2019	China: Guangdong,Guangzhou	Human	Infection,unknow	abaF									adeC		amvA	ant(3'')-IIa			blaADC			aph(3'')-Ib					aph(3')-Ia		armA		aph(6)-Id	blaOXA-23										ftsI_A515V			gyrA_S81L
Acinetobacter baumannii cpe044	MLST.Acinetobacter_baumannii_2.2,MLST.Acinetobacter_baumannii_1.448	SAMEA5226469	sputum	2018-02-18	United Kingdom	Human		abaF	aac(3)-Ia								adeC	aadA1	amvA	ant(3'')-IIa										aph(3')-VIa	aph(3')-Ia					blaOXA-23									blaADC-30				gyrA_S81L
Acinetobacter baumannii cpe055	MLST.Acinetobacter_baumannii_2.2	SAMEA5226480	blood	2018-06-01	United Kingdom	Human		abaF							aacA16		adeC		amvA	ant(3'')-IIa						aph(3'')-Ib									aph(6)-Id										blaADC-30				gyrA_S81L
Acinetobacter baumannii NGCE1008	MLST.Acinetobacter_baumannii_2.2	SAMN25894934	blood	2020-11-10	Bangladesh: Dhaka	Human		abaF									adeC		amvA	ant(3'')-IIa						aph(3'')-Ib				aph(3')-VIa	aph(3')-Ia		armA		aph(6)-Id	blaOXA-23								blaADC-73		ftsI_A515V			gyrA_S81L
Acinetobacter baumannii NGCE1005	MLST.Acinetobacter_baumannii_2.2	SAMN25894932	blood	2020-11-10	Bangladesh: Dhaka	Human		abaF									adeC		amvA	ant(3'')-IIa						aph(3'')-Ib				aph(3')-VIa	aph(3')-Ia		armA		aph(6)-Id	blaOXA-23								blaADC-73		ftsI_A515V			gyrA_S81L
Acinetobacter baumannii NGCE1011	MLST.Acinetobacter_baumannii_2.2	SAMN25894935	blood	2020-11-11	Bangladesh: Dhaka	Human		abaF									adeC		amvA	ant(3'')-IIa						aph(3'')-Ib				aph(3')-VIa	aph(3')-Ia		armA		aph(6)-Id	blaOXA-23								blaADC-73		ftsI_A515V			gyrA_S81L
Acinetobacter baumannii NGCE1004	MLST.Acinetobacter_baumannii_2.2	SAMN25894931	blood	2020-11-09	Bangladesh: Dhaka	Human		abaF									adeC		amvA	ant(3'')-IIa						aph(3'')-Ib				aph(3')-VIa	aph(3')-Ia		armA		aph(6)-Id	blaOXA-23								blaADC-73		ftsI_A515V			gyrA_S81L
Acinetobacter baumannii NGCE928	MLST.Acinetobacter_baumannii_1.195,MLST.Acinetobacter_baumannii_2.2	SAMN25894930	tracheal aspirate	2019-10-24	Bangladesh: Dhaka	Human	nosocomial infection	abaF									adeC		amvA	ant(3'')-IIa						aph(3'')-Ib				aph(3')-VIa			armA		aph(6)-Id	blaOXA-23								blaADC-73		ftsI_A515V			gyrA_S81L
Acinetobacter baumannii NGCE921	MLST.Acinetobacter_baumannii_2.2	SAMN25894923	tracheal aspirate	2019-11-02	Bangladesh: Dhaka	Human	nosocomial infection	abaF									adeC		amvA	ant(3'')-IIa						aph(3'')-Ib					aph(3')-Ia		armA		aph(6)-Id	blaOXA-23								blaADC-73		ftsI_A515V			gyrA_S81L
Acinetobacter baumannii AB8	MLST.Acinetobacter_baumannii_1.425,MLST.Acinetobacter_baumannii_2.2	SAMN25513302	urine	2020	Croatia: Zagreb	Human	bilateral pneumonia	abaF							aacA16		adeC		amvA	ant(3'')-IIa						aph(3'')-Ib							armA		aph(6)-Id										blaADC-30				gyrA_S81L
Acinetobacter baumannii NNAb-1	MLST.Acinetobacter_baumannii_2.2	SAMN26554622	anus	2020-09-28	Russia: Nizhniy Novgorod	Human		abaF						aac(6')-Ib'			adeC	aadA1	amvA	ant(3'')-IIa						aph(3'')-Ib					aph(3')-Ia		armA		aph(6)-Id	blaOXA-23									blaADC-30			arr-2	gyrA_S81L
Acinetobacter baumannii AC1813	MLST.Acinetobacter_baumannii_2.2,MLST.Acinetobacter_baumannii_1.195	SAMN26740339	urine	2018	Malaysia	Human	Infections, nosocomial	abaF									adeC		amvA	ant(3'')-IIa						aph(3'')-Ib							armA		aph(6)-Id	blaOXA-23								blaADC-73		ftsI_A515V			gyrA_S81L
Acinetobacter baumannii AC1828	MLST.Acinetobacter_baumannii_2.2,MLST.Acinetobacter_baumannii_1.195	SAMN26810463	Endotracheal tube	2018	Malaysia	Human	Infections, nosocomial	abaF									adeC		amvA	ant(3'')-IIa						aph(3'')-Ib							armA		aph(6)-Id	blaOXA-23								blaADC-73		ftsI_A515V			gyrA_S81L
Acinetobacter baumannii AC1829	MLST.Acinetobacter_baumannii_1.195,MLST.Acinetobacter_baumannii_2.2	SAMN26810515	Endotracheal tube	2018	Malaysia	Human	Infections, nosocomial	abaF									adeC		amvA	ant(3'')-IIa						aph(3'')-Ib							armA		aph(6)-Id	blaOXA-23								blaADC-73		ftsI_A515V			gyrA_S81L
Acinetobacter baumannii KFMC_AB54	MLST.Acinetobacter_baumannii_2.2	SAMN26554021	sputum	2019	Saudi Arabia: Riyadh	Human	Bacterial infection	abaF									adeC		amvA	ant(3'')-IIa			blaADC			aph(3'')-Ib				aph(3')-VIa	aph(3')-Ia		armA		aph(6)-Id	blaOXA-23										ftsI_A515V			gyrA_S81L
Acinetobacter baumannii ZJUFH_S46	MLST.Acinetobacter_baumannii_2.2,MLST.Acinetobacter_baumannii_1.195	SAMN16869295	tracheal secretion	2019-07-26	China	Human		abaF									adeC		amvA	ant(3'')-IIa						aph(3'')-Ib					aph(3')-Ia		armA		aph(6)-Id	blaOXA-23								blaADC-73		ftsI_A515V			gyrA_S81L
Acinetobacter baumannii ZJUFH_S25	MLST.Acinetobacter_baumannii_2.2	SAMN16869280	tracheal secretion	2019-04-08	China	Human		abaF									adeC		amvA	ant(3'')-IIa						aph(3'')-Ib					aph(3')-Ia		armA		aph(6)-Id	blaOXA-23								blaADC-73		ftsI_A515V			gyrA_S81L
Acinetobacter baumannii ZJUFH_S20	MLST.Acinetobacter_baumannii_1.938,MLST.Acinetobacter_baumannii_2.2	SAMN16869277	tracheal secretion	2019-03-20	China	Human		abaF									adeC		amvA	ant(3'')-IIa						aph(3'')-Ib							armA		aph(6)-Id	blaOXA-23								blaADC-73		ftsI_A515V			gyrA_S81L
Acinetobacter baumannii TR087	MLST.Acinetobacter_baumannii_2.2,MLST.Acinetobacter_baumannii_1.451	SAMN20599419	blood	2019	Thailand: Trang	Human		abaF									adeC		amvA	ant(3'')-IIa						aph(3'')-Ib					aph(3')-Ia		armA		aph(6)-Id	blaOXA-23								blaADC-73		ftsI_A515V			gyrA_S81L
Acinetobacter baumannii TR088	MLST.Acinetobacter_baumannii_1.493,MLST.Acinetobacter_baumannii_2.2	SAMN20599420	blood	2019	Thailand: Trang	Human		abaF									adeC		amvA	ant(3'')-IIa						aph(3'')-Ib							armA		aph(6)-Id	blaOXA-23								blaADC-73		ftsI_A515V			gyrA_S81L
Acinetobacter baumannii TR022	MLST.Acinetobacter_baumannii_1.938,MLST.Acinetobacter_baumannii_2.2	SAMN20599380	sputum	2019	Thailand: Trang	Human		abaF									adeC		amvA	ant(3'')-IIa						aph(3'')-Ib							armA		aph(6)-Id	blaOXA-23								blaADC-73		ftsI_A515V			gyrA_S81L
Acinetobacter baumannii TR015	MLST.Acinetobacter_baumannii_2.2,MLST.Acinetobacter_baumannii_1.493	SAMN20599377	blood	2019	Thailand: Trang	Human		abaF									adeC		amvA	ant(3'')-IIa						aph(3'')-Ib					aph(3')-Ia		armA		aph(6)-Id	blaOXA-23								blaADC-73		ftsI_A515V			gyrA_S81L
Acinetobacter baumannii PT060	MLST.Acinetobacter_baumannii_2.2	SAMN20599311	sputum	2019	Thailand: Phatthalung	Human		abaF									adeC		amvA	ant(3'')-IIa						aph(3'')-Ib							armA		aph(6)-Id	blaOXA-23								blaADC-73		ftsI_A515V			gyrA_S81L
Acinetobacter baumannii PA037	MLST.Acinetobacter_baumannii_2.2	SAMN20599222	sputum	2019	Thailand: Pattani	Human		abaF									adeC		amvA	ant(3'')-IIa						aph(3'')-Ib							armA		aph(6)-Id	blaOXA-23								blaADC-73		ftsI_A515V			gyrA_S81L
Acinetobacter baumannii Ltt215	MLST.Acinetobacter_baumannii_1.195,MLST.Acinetobacter_baumannii_2.2	SAMN28095920	sputum	2018-02-02	China: Taizhou	Human		abaF									adeC		amvA	ant(3'')-IIa						aph(3'')-Ib							armA		aph(6)-Id	blaOXA-23								blaADC-73		ftsI_A515V			gyrA_S81L
Acinetobacter baumannii B30	MLST.Acinetobacter_baumannii_2.2	SAMN29490399	sputum	2018-05-09	China: Hangzhou	Human	not collected	abaF						aac(6')-Ib'			adeC	aadA1	amvA	ant(3'')-IIa											aph(3')-Ia		armA			blaOXA-23									blaADC-30				gyrA_S81L
Acinetobacter baumannii B55	MLST.Acinetobacter_baumannii_1.369,MLST.Acinetobacter_baumannii_2.2	SAMN29490411	blood	2018-05-28	China: Hangzhou	Human	not collected	abaF									adeC		amvA	ant(3'')-IIa						aph(3'')-Ib							armA		aph(6)-Id	blaOXA-23								blaADC-73		ftsI_A515V			gyrA_S81L
Acinetobacter baumannii B34	MLST.Acinetobacter_baumannii_2.2,MLST.Acinetobacter_baumannii_1.368	SAMN29490402	throat swab	2018-05-11	China: Hangzhou	Human	not collected	abaF									adeC		amvA	ant(3'')-IIa						aph(3'')-Ib									aph(6)-Id	blaOXA-23							blaADC-25						gyrA_S81L
Acinetobacter baumannii B12	MLST.Acinetobacter_baumannii_2.2	SAMN29490388	sputum	2018-04-22	China: Hangzhou	Human	not collected	abaF									adeC		amvA	ant(3'')-IIa						aph(3'')-Ib							armA		aph(6)-Id	blaOXA-23								blaADC-73		ftsI_A515V			gyrA_S81L
Acinetobacter baumannii A7	MLST.Acinetobacter_baumannii_2.2,MLST.Acinetobacter_baumannii_1.369	SAMN29490384	sputum	2018-01-09	China: Hangzhou	Human	not collected	abaF									adeC		amvA	ant(3'')-IIa						aph(3'')-Ib							armA		aph(6)-Id	blaOXA-23								blaADC-73		ftsI_A515V			gyrA_S81L
Acinetobacter baumannii H-10112	MLST.Acinetobacter_baumannii_2.2	SAMN29249373	tracheal aspirate	2020-06	Malaysia: Segamat	Human	venilator associate pneumonia	abaF									adeC		amvA	ant(3'')-IIa						aph(3'')-Ib							armA		aph(6)-Id	blaOXA-23								blaADC-73		ftsI_A515V			gyrA_S81L
Acinetobacter baumannii H-10299		SAMN29249374	tracheal aspirate	2020-07	Malaysia: Segamat	Human	septic shock	abaF											amvA	ant(3'')-IIa					blaADC-158							blaOXA-753
Acinetobacter baumannii 187CS	MLST.Acinetobacter_baumannii_2.2,MLST.Acinetobacter_baumannii_1.195	SAMN28578917		2019-03	Romania: Bucharest	Human		abaF									adeC		amvA	ant(3'')-IIa						aph(3'')-Ib									aph(6)-Id	blaOXA-23								blaADC-73		ftsI_A515V			gyrA_S81L
Acinetobacter baumannii 175CS	MLST.Acinetobacter_baumannii_2.2,MLST.Acinetobacter_baumannii_1.1128	SAMN28578911		2019-04	Romania: Targoviste	Human		abaF	aac(3)-Ia					aac(6')-Ib'			adeC	aadA1	amvA	ant(3'')-IIa						aph(3'')-Ib				aph(3')-VIa			armA		aph(6)-Id	blaOXA-23									blaADC-30				gyrA_S81L
Acinetobacter baumannii KFMC_AB1913		SAMN26554037	Central venous line	2019	Saudi Arabia: Riyadh	Human	Bacterial infection	abaF									adeC		amvA	ant(3'')-IIa						aph(3'')-Ib							armA		aph(6)-Id	blaOXA-23								blaADC-73		ftsI_A515V			gyrA_S81L
Acinetobacter baumannii KFMC_AB198		SAMN26554029	sputum	2019	Saudi Arabia: Riyadh	Human	Bacterial infection	abaF									adeC		amvA	ant(3'')-IIa						aph(3'')-Ib				aph(3')-VIa			armA		aph(6)-Id	blaOXA-23								blaADC-73		ftsI_A515V			gyrA_S81L
Acinetobacter baumannii KFMC_AB194		SAMN26554025	Endotracheal	2019	Saudi Arabia: Riyadh	Human	Bacterial infection	abaF									adeC		amvA	ant(3'')-IIa						aph(3'')-Ib				aph(3')-VIa					aph(6)-Id	blaOXA-23								blaADC-73		ftsI_A515V			gyrA_S81L
Acinetobacter baumannii KFMC_AB196	MLST.Acinetobacter_baumannii_2.2	SAMN26554027	cerebrospinal fluid	2019	Saudi Arabia: Riyadh	Human	Bacterial infection	abaF									adeC		amvA	ant(3'')-IIa						aph(3'')-Ib					aph(3')-Ia		armA		aph(6)-Id	blaOXA-23								blaADC-73		ftsI_A515V			gyrA_S81L
Acinetobacter baumannii KFMC_AB204		SAMN26554034	Endotracheal	2020	Saudi Arabia: Riyadh	Human	Bacterial infection	abaF									adeC		amvA	ant(3'')-IIa						aph(3'')-Ib				aph(3')-VIa			armA		aph(6)-Id	blaOXA-23								blaADC-73		ftsI_A515V			gyrA_S81L
Acinetobacter baumannii H-6657	MLST.Acinetobacter_baumannii_2.2	SAMN31419006		2020-06	Malaysia: Segamat	Human	Severe pneumoniae	abaF									adeC		amvA	ant(3'')-IIa						aph(3'')-Ib							armA		aph(6)-Id	blaOXA-23								blaADC-73		ftsI_A515V			gyrA_S81L
Acinetobacter baumannii AB191	MLST.Acinetobacter_baumannii_2.2	SAMN32546230	cerebrospinal fluid	2022-03	China: Anhui	Human	Cerebral hemorrhage	abaF									adeC		amvA	ant(3'')-IIa						aph(3'')-Ib					aph(3')-Ia		armA		aph(6)-Id	blaOXA-23								blaADC-73		ftsI_A515V			gyrA_S81L
Acinetobacter baumannii AB196	MLST.Acinetobacter_baumannii_2.2	SAMN32546233	sputum	2022-03	China: Anhui	Human	Aplastic anemia	abaF									adeC		amvA	ant(3'')-IIa						aph(3'')-Ib					aph(3')-Ia		armA		aph(6)-Id	blaOXA-23								blaADC-73		ftsI_A515V			gyrA_S81L
Acinetobacter baumannii AB198	MLST.Acinetobacter_baumannii_2.2	SAMN32546235	sputum	2022-03	China: Anhui	Human	Respiratory failure	abaF	aac(3)-Ia					aac(6')-Ib'			adeC	aadA1	amvA	ant(3'')-IIa													armA			blaOXA-23									blaADC-30				gyrA_S81L
Acinetobacter baumannii AB183		SAMN32546226	sputum	2022-03	China: Anhui	Human	Cerebral hemorrhage	abaF									adeC		amvA	ant(3'')-IIa						aph(3'')-Ib					aph(3')-Ia		armA		aph(6)-Id	blaOXA-23								blaADC-73		ftsI_A515V			gyrA_S81L
Acinetobacter baumannii AB166	MLST.Acinetobacter_baumannii_2.2	SAMN32546221	sputum	2022-03	China: Anhui	Human	Multiple trauma	abaF	aac(3)-Ia					aac(6')-Ib'			adeC	aadA1	amvA	ant(3'')-IIa													armA			blaOXA-23									blaADC-30				gyrA_S81L
Acinetobacter baumannii AB167	MLST.Acinetobacter_baumannii_2.2	SAMN32546222	sputum	2022-03	China: Anhui	Human	Lung infection	abaF	aac(3)-Ia					aac(6')-Ib'			adeC	aadA1	amvA	ant(3'')-IIa													armA			blaOXA-23									blaADC-30				gyrA_S81L
Acinetobacter baumannii OXA-23	MLST.Acinetobacter_baumannii_1.502,MLST.Acinetobacter_baumannii_2.2	SAMN33836158	feces	2022-11-01	Denmark: Aarhus	Human	Colonization
Acinetobacter baumannii GN1712	MLST.Acinetobacter_baumannii_2.2	SAMN30605869	sputum	2021	Serbia	Human		abaF									adeC		amvA	ant(3'')-IIa			blaADC							aph(3')-VIa			armA			blaOXA-23													gyrA_S81L
Acinetobacter baumannii GN1710	MLST.Acinetobacter_baumannii_2.2	SAMN30605868	tracheal aspirate	2021	Serbia	Human		abaF									adeC		amvA	ant(3'')-IIa			blaADC							aph(3')-VIa			armA			blaOXA-23													gyrA_S81L
Acinetobacter baumannii GN1713	MLST.Acinetobacter_baumannii_2.2	SAMN30605870	tracheal aspirate	2021	Serbia	Human		abaF									adeC		amvA	ant(3'')-IIa			blaADC										armA			blaOXA-23													gyrA_S81L
Acinetobacter baumannii GN1714	MLST.Acinetobacter_baumannii_2.2	SAMN30605871	tracheal aspirate	2021	Serbia	Human		abaF									adeC		amvA	ant(3'')-IIa			blaADC										armA			blaOXA-23													gyrA_S81L
Acinetobacter baumannii GN1664	MLST.Acinetobacter_baumannii_2.492	SAMN30605864	tracheal aspirate	2021	Serbia	Human		abaF									adeC		amvA	ant(3'')-IIa						aph(3'')-Ib							armA		aph(6)-Id			aph(3')-VI							blaADC-30				gyrA_S81L
Acinetobacter baumannii GN1639	MLST.Acinetobacter_baumannii_1.425,MLST.Acinetobacter_baumannii_2.492	SAMN30605861	sputum	2021	Serbia	Human		abaF			aadA2						adeC		amvA	ant(3'')-IIa						aph(3'')-Ib							armA		aph(6)-Id			aph(3')-VI							blaADC-30				gyrA_S81L
Acinetobacter baumannii GN1502	MLST.Acinetobacter_baumannii_2.2	SAMN30605854	tracheal aspirate	2020	Serbia	Human		abaF									adeC		amvA	ant(3'')-IIa			blaADC							aph(3')-VIa			armA			blaOXA-23													gyrA_S81L
Acinetobacter baumannii GN1544	MLST.Acinetobacter_baumannii_2.2	SAMN30605856	tracheal aspirate	2020	Serbia	Human		abaF									adeC		amvA	ant(3'')-IIa			blaADC							aph(3')-VIa			armA			blaOXA-23													gyrA_S81L
Acinetobacter baumannii GN1333	MLST.Acinetobacter_baumannii_2.492	SAMN30605851	blood	2020	Serbia	Human		abaF									adeC		amvA	ant(3'')-IIa						aph(3'')-Ib							armA		aph(6)-Id			aph(3')-VI							blaADC-30				gyrA_S81L
Acinetobacter baumannii GN1314	MLST.Acinetobacter_baumannii_2.492	SAMN30605850	bronchoalveolar lavage	2020	Serbia	Human		abaF	aac(3)-Ia		aadA2		aac(6')-Ib3				adeC		amvA	ant(3'')-IIa													armA												blaADC-30				gyrA_S81L
Acinetobacter baumannii GN1172	MLST.Acinetobacter_baumannii_2.2	SAMN30605847	blood	2019	Serbia	Human		abaF									adeC		amvA	ant(3'')-IIa			blaADC							aph(3')-VIa			armA			blaOXA-23													gyrA_S81L
Acinetobacter baumannii GD03809	MLST.Acinetobacter_baumannii_2.2	SAMN30525265	surface swab	2018-04-02	Pakistan			abaF									adeC		amvA	ant(3'')-IIa						aph(3'')-Ib				aph(3')-VIa			armA		aph(6)-Id	blaOXA-23								blaADC-73					gyrA_S81L
Acinetobacter baumannii SCPM-O-B-9407 (B-2996/18) strain SCPM-O-B-9407 (B-2996/18)	MLST.Acinetobacter_baumannii_2.2	SAMN35302342	lumbar liquor	2018-10-01	Russia: Moscow	Human		abaF						aac(6')-Ib'			adeC	aadA1	amvA	ant(3'')-IIa						aph(3'')-Ib				aph(3')-VIa	aph(3')-Ia		armA		aph(6)-Id	blaOXA-23									blaADC-30			arr-2	gyrA_S81L
Acinetobacter baumannii SCPM-O-B-9406 (B-2826/18) strain SCPM-O-B-9406 (B-2826/18)	MLST.Acinetobacter_baumannii_1.1100,MLST.Acinetobacter_baumannii_2.400	SAMN35302341	vent. liquor	2018-09-19	Russia: Moscow	Human		abaF			aadA2		aac(6')-Ib3						amvA	ant(3'')-IIa			blaADC	ant(2'')-Ia		aph(3'')-Ib				aph(3')-VIa					aph(6)-Id							blaGES-11							gyrA_S81L
Acinetobacter baumannii SCPM-O-B-9405 (B-1712/18) strain SCPM-O-B-9405 (B-1712/18)	MLST.Acinetobacter_baumannii_2.2	SAMN35302340	vent. liquor	2018-06-20	Russia: Moscow	Human		abaF						aac(6')-Ib'			adeC	aadA1	amvA	ant(3'')-IIa						aph(3'')-Ib					aph(3')-Ia		armA		aph(6)-Id	blaOXA-23									blaADC-30			arr-2	gyrA_S81L
Acinetobacter baumannii SCPM-O-B-9410 (B-3756/18) strain SCPM-O-B-9410 (B-3756/18)	MLST.Acinetobacter_baumannii_2.2,MLST.Acinetobacter_baumannii_1.348	SAMN35302345	vent. liquor	2018-12-03	Russia: Moscow	Human		abaF	aac(3)-Ia			aadA5					adeC	aadA1	amvA	ant(3'')-IIa						aph(3'')-Ib							armA		aph(6)-Id										blaADC-30				gyrA_S81L
Acinetobacter baumannii SCPM-O-B-9417 (B-2234/20) strain SCPM-O-B-9417 (B-2234/20)	MLST.Acinetobacter_baumannii_2.2	SAMN35302352	lumbar liquor	2020-09-08	Russia: Moscow	Human		abaF				aadA5			aacA16		adeC		amvA	ant(3'')-IIa						aph(3'')-Ib							armA		aph(6)-Id										blaADC-30				gyrA_S81L
Acinetobacter baumannii SCPM-O-B-9403 (B-44/18) strain SCPM-O-B-9403 (B-44/18)	MLST.Acinetobacter_baumannii_1.348,MLST.Acinetobacter_baumannii_2.2	SAMN35302338	lumbar liquor	2018-01-15	Russia: Moscow	Human		abaF	aac(3)-Ia						aacA16		adeC		amvA	ant(3'')-IIa																									blaADC-30				gyrA_S81L
Acinetobacter baumannii LCAB27	MLST.Acinetobacter_baumannii_2.2	SAMN33430990	sputum	2021	China: Liaocheng	Human	hospital acquired pneumonia	abaF									adeC		amvA	ant(3'')-IIa						aph(3'')-Ib							armA		aph(6)-Id	blaOXA-23								blaADC-73		ftsI_A515V			gyrA_S81L
Acinetobacter baumannii CPO228	MLST.Acinetobacter_baumannii_2.2	SAMN35004787	wound	2019-05-04	Australia: Melbourne	Human	Wound infection	abaF									adeC		amvA	ant(3'')-IIa						aph(3'')-Ib							armA		aph(6)-Id	blaOXA-23		aph(3')-VI						blaADC-73		ftsI_A515V			gyrA_S81L
Acinetobacter baumannii Ab115	MLST.Acinetobacter_baumannii_2.2	SAMN33425351	tracheal secretion	2022	Brazil: Rio de Janeiro	Human	infection	abaF						aac(6')-Ib'			adeC	aadA1	amvA	ant(3'')-IIa				ant(2'')-Ia		aph(3'')-Ib							armA		aph(6)-Id	blaOXA-23									blaADC-30				gyrA_S81L
Acinetobacter baumannii ARC7162	MLST.Acinetobacter_baumannii_2.2	SAMN35999082		2021	USA	Human		abaF						aac(6')-Ib'			adeC	aadA1	amvA	ant(3'')-IIa			blaADC			aph(3'')-Ib					aph(3')-Ia		armA		aph(6)-Id	blaOXA-23												arr-2	gyrA_S81L
Acinetobacter baumannii ARC7159	MLST.Acinetobacter_baumannii_2.2,MLST.Acinetobacter_baumannii_1.684	SAMN35999079		2021	Malaysia	Human		abaF									adeC		amvA	ant(3'')-IIa						aph(3'')-Ib							armA		aph(6)-Id	blaOXA-23		aph(3')-VI						blaADC-73		ftsI_A515V			gyrA_S81L
Acinetobacter baumannii ARC7158	MLST.Acinetobacter_baumannii_2.600	SAMN35999078		2021	Italy	Human		abaF									adeC		amvA	ant(3'')-IIa										aph(3')-VIa	aph(3')-Ia		armA			blaOXA-23		aph(3')-VI						blaADC-73		ftsI_A515V			gyrA_S81L
Acinetobacter baumannii ARC7090	MLST.Acinetobacter_baumannii_2.600	SAMN35999071		2020	Poland	Human		abaF	aac(3)-Ia								adeC	aadA1	amvA	ant(3'')-IIa										aph(3')-VIa	aph(3')-Ia		armA			blaOXA-23								blaADC-73		ftsI_A515V			gyrA_S81L
Acinetobacter baumannii ARC7024	MLST.Acinetobacter_baumannii_2.604	SAMN35999060		2019	Turkey	Human		abaF									adeC		amvA	ant(3'')-IIa						aph(3'')-Ib					aph(3')-Ia		armA			blaOXA-23								blaADC-73		ftsI_A515V			gyrA_S81L
Acinetobacter baumannii ARC7010	MLST.Acinetobacter_baumannii_2.2,MLST.Acinetobacter_baumannii_1.281	SAMN35999050		2019	USA	Human		abaF						aac(6')-Ib'			adeC	aadA1	amvA	ant(3'')-IIa			blaADC			aph(3'')-Ib					aph(3')-Ia		armA		aph(6)-Id	blaOXA-23													gyrA_S81L
Acinetobacter baumannii ARC6955	MLST.Acinetobacter_baumannii_2.2,MLST.Acinetobacter_baumannii_1.348	SAMN35999048		2018	USA	Human		abaF	aac(3)-Ia						aacA16		adeC		amvA	ant(3'')-IIa						aph(3'')-Ib									aph(6)-Id										blaADC-30				gyrA_S81L
Acinetobacter baumannii CRAB11	MLST.Acinetobacter_baumannii_2.492	SAMN37159740	wound	2018-05-02	Serbia	Human	wound infection
Acinetobacter baumannii CRAB12	MLST.Acinetobacter_baumannii_2.492	SAMN37159741	wound	2018-05-06	Serbia	Human	wound infection	abaF									adeC		amvA	ant(3'')-IIa						aph(3'')-Ib									aph(6)-Id										blaADC-30				gyrA_S81L
Acinetobacter baumannii CRAB15	MLST.Acinetobacter_baumannii_2.492	SAMN37159744	wound	2018-06-15	Serbia	Human	wound infection	abaF			aadA2						adeC		amvA	ant(3'')-IIa						aph(3'')-Ib							armA		aph(6)-Id										blaADC-30				gyrA_S81L
Acinetobacter baumannii CRAB16	MLST.Acinetobacter_baumannii_2.492	SAMN37159745	wound	2018-06-30	Serbia	Human	wound infection	abaF			aadA2						adeC		amvA	ant(3'')-IIa						aph(3'')-Ib							armA		aph(6)-Id			aph(3')-VI							blaADC-30				gyrA_S81L
Acinetobacter baumannii NNAb 2459	MLST.Acinetobacter_baumannii_2.2	SAMN37160984		2022-01-11	Russia	Human		abaF						aac(6')-Ib'			adeC	aadA1	amvA	ant(3'')-IIa						aph(3'')-Ib					aph(3')-Ia		armA		aph(6)-Id	blaOXA-23									blaADC-30			arr-2	gyrA_S81L
Acinetobacter baumannii NNAb 2457	MLST.Acinetobacter_baumannii_2.2	SAMN37160975		2022-01-11	Russia	Human		abaF						aac(6')-Ib'			adeC	aadA1	amvA	ant(3'')-IIa						aph(3'')-Ib				aph(3')-VIa	aph(3')-Ia		armA		aph(6)-Id	blaOXA-23									blaADC-30			arr-2	gyrA_S81L
Acinetobacter baumannii NNAb 2460	MLST.Acinetobacter_baumannii_2.2	SAMN37641456		2022-01-11	Russia	Human		abaF									adeC		amvA	ant(3'')-IIa						aph(3'')-Ib							armA		aph(6)-Id	blaOXA-23									blaADC-30			arr-2	gyrA_S81L
Acinetobacter baumannii NNAb 2461	MLST.Acinetobacter_baumannii_2.2	SAMN37642201		2022-01-11	Russia	Human		abaF									adeC		amvA	ant(3'')-IIa						aph(3'')-Ib							armA		aph(6)-Id	blaOXA-23									blaADC-30			arr-2	gyrA_S81L
Acinetobacter baumannii NNAb 2476	MLST.Acinetobacter_baumannii_2.400,MLST.Acinetobacter_baumannii_1.1100	SAMN37789079		2022-02-17	Russia	Human		abaF			aadA2		aac(6')-Ib3						amvA	ant(3'')-IIa			blaADC	ant(2'')-Ia		aph(3'')-Ib				aph(3')-VIa					aph(6)-Id							blaGES-11							gyrA_S81L
Acinetobacter baumannii NNAb 2477	MLST.Acinetobacter_baumannii_2.2	SAMN37789081		2022-02-17	Russia	Human		abaF						aac(6')-Ib'			adeC	aadA1	amvA	ant(3'')-IIa						aph(3'')-Ib					aph(3')-Ia		armA		aph(6)-Id	blaOXA-23									blaADC-30			arr-2	gyrA_S81L
Acinetobacter baumannii NNAb 2478	MLST.Acinetobacter_baumannii_2.400,MLST.Acinetobacter_baumannii_1.1100	SAMN37801484		2022-02-17	Russia	Human		abaF			aadA2		aac(6')-Ib3						amvA	ant(3'')-IIa			blaADC	ant(2'')-Ia		aph(3'')-Ib				aph(3')-VIa					aph(6)-Id							blaGES-11							gyrA_S81L
Acinetobacter baumannii 20200622_MGL_62	MLST.Acinetobacter_baumannii_2.2		E.T Tube aspirate	6/8/20	Chattisgarh (Jan Swasthya Sahyog)	Human		abaF								aac(3)-IIe			amvA	ant(3'')-IIa	adeS_H189Y					aph(3'')-Ib									aph(6)-Id	blaOXA-23													gyrA_S81L
Acinetobacter baumannii MGL_59			Stool	9/16/19	Karnataka	Human		abaF								aac(3)-IIe			amvA	ant(3'')-IIa	adeS_H189Y					aph(3'')-Ib									aph(6)-Id	blaOXA-23													gyrA_S81L
Acinetobacter baumannii MGL_168	MLST.Acinetobacter_baumannii_2.2		Unknown	12/2/20	Telangana (Gandhi Medical College)	Human		abaF								aac(3)-IIe			amvA	ant(3'')-IIa	adeS_H189Y					aph(3'')-Ib									aph(6)-Id	blaOXA-23													gyrA_S81L
Acinetobacter baumannii 20200317_MGL_38	MLST.Acinetobacter_baumannii_2.2		Sputum	2/25/20	Chattisgarh (Jan Swasthya Sahyog)	Human		abaF								aac(3)-IIe			amvA	ant(3'')-IIa	adeS_H189Y					aph(3'')-Ib									aph(6)-Id	blaOXA-23													gyrA_S81L
Acinetobacter baumannii A3232	MLST.Acinetobacter_baumannii_2.160,MLST.Acinetobacter_baumannii_1.231	SAMN37453734	blood	2022-12-23	Greece	Human	Not known	abaF	aac(3)-Ia								adeC	aadA1	amvA	ant(3'')-IIa						aph(3'')-Ib				aph(3')-VIa	aph(3')-Ia				aph(6)-Id	blaOXA-23													gyrA_S81L
Acinetobacter baumannii SCCH67:Ab99974	MLST.Acinetobacter_baumannii_2.2	SAMN31178859	cerebrospinal fluid	2019-09-05	Russia: Moscow	Human	Severe concomitant injury	abaF						aac(6')-Ib'			adeC	aadA1	amvA	ant(3'')-IIa						aph(3'')-Ib				aph(3')-VIa			armA		aph(6)-Id	blaOXA-23									blaADC-30			arr-2	gyrA_S81L
Acinetobacter baumannii NNAb 2485	MLST.Acinetobacter_baumannii_2.2	SAMN38691872		2022-02-17	Russia	Human		abaF						aac(6')-Ib'			adeC	aadA1	amvA	ant(3'')-IIa						aph(3'')-Ib					aph(3')-Ia		armA		aph(6)-Id	blaOXA-23									blaADC-30			arr-2	gyrA_S81L
Acinetobacter baumannii NNAb 2489	MLST.Acinetobacter_baumannii_2.2,MLST.Acinetobacter_baumannii_1.450	SAMN38877310		2022-02-17	Russia	Human		abaF	aac(3)-Ia								adeC	aadA1	amvA	ant(3'')-IIa											aph(3')-Ia																		gyrA_S81L
Acinetobacter baumannii Ab375	MLST.Acinetobacter_baumannii_2.2,MLST.Acinetobacter_baumannii_1.450	SAMN39127386	Bloodstream infection	2022	Brazil	Human		abaF						aac(6')-Ib'			adeC	aadA1	amvA	ant(3'')-IIa						aph(3'')-Ib					aph(3')-Ia		armA		aph(6)-Id	blaOXA-23		aph(3')-VI							blaADC-30				gyrA_S81L
Acinetobacter baumannii 3209	MLST.Acinetobacter_baumannii_2.2	SAMN39603390	sputum	2022	China: Hanzhong	Human		abaF									adeC		amvA	ant(3'')-IIa						aph(3'')-Ib					aph(3')-Ia				aph(6)-Id	blaOXA-23									blaADC-30				gyrA_S81L
Acinetobacter baumannii 9213	MLST.Acinetobacter_baumannii_2.2	SAMN39603379	sputum	2022	China: Hanzhong	Human		abaF									adeC		amvA	ant(3'')-IIa						aph(3'')-Ib							armA		aph(6)-Id	blaOXA-23								blaADC-73		ftsI_A515V			gyrA_S81L
Acinetobacter baumannii T39	MLST.Acinetobacter_baumannii_2.2,MLST.Acinetobacter_baumannii_1.195	SAMN35572790		2018	Lebanon	Human		abaF									adeC		amvA	ant(3'')-IIa						aph(3'')-Ib				aph(3')-VIa					aph(6)-Id	blaOXA-23								blaADC-73		ftsI_A515V			gyrA_S81L
Acinetobacter baumannii T34	MLST.Acinetobacter_baumannii_2.2	SAMN35572783		2018	Lebanon	Human		abaF									adeC		amvA	ant(3'')-IIa						aph(3'')-Ib					aph(3')-Ia		armA		aph(6)-Id	blaOXA-23								blaADC-73		ftsI_A515V			gyrA_S81L
Acinetobacter baumannii T11	MLST.Acinetobacter_baumannii_2.2	SAMN35572781		2018	Lebanon	Human		abaF									adeC		amvA	ant(3'')-IIa						aph(3'')-Ib					aph(3')-Ia		armA		aph(6)-Id	blaOXA-23								blaADC-73		ftsI_A515V			gyrA_S81L
Acinetobacter baumannii T38	MLST.Acinetobacter_baumannii_2.2	SAMN35572784		2018	Lebanon	Human		abaF									adeC		amvA	ant(3'')-IIa						aph(3'')-Ib					aph(3')-Ia		armA		aph(6)-Id	blaOXA-23								blaADC-73		ftsI_A515V			gyrA_S81L
Acinetobacter baumannii MGL_166_B1_(H) strain MGL_166_B1_(H)	MLST.Acinetobacter_baumannii_2.2	SAMN32745706		2020-12-02	India: Telangana, Gandhi Medical College	Human								aac(6')-Ib'			adeC	aadA1	amvA	ant(3'')-IIa						aph(3'')-Ib					aph(3')-Ia		armA		aph(6)-Id	blaOXA-23									blaADC-30				gyrA_S81L
Acinetobacter baumannii NNAb 2476	MLST.Acinetobacter_baumannii_2.400,MLST.Acinetobacter_baumannii_1.1100	SAMN39465721		2022-01-10	Russia	Human		abaF			aadA2		aac(6')-Ib3						amvA	ant(3'')-IIa			blaADC	ant(2'')-Ia		aph(3'')-Ib				aph(3')-VIa	aph(3')-Ia				aph(6)-Id							blaGES-11							gyrA_S81L
Acinetobacter baumannii NNAb 2737	MLST.Acinetobacter_baumannii_2.2	SAMN39465752		2022-12-07	Russia	Human		abaF						aac(6')-Ib'			adeC	aadA1	amvA	ant(3'')-IIa						aph(3'')-Ib					aph(3')-Ia				aph(6)-Id	blaOXA-23									blaADC-30			arr-2	gyrA_S81L
Acinetobacter baumannii 2356	MLST.Acinetobacter_baumannii_2.400,MLST.Acinetobacter_baumannii_1.1100	SAMN39307509		2022-03-30	Russia	Human		abaF			aadA2		aac(6')-Ib3						amvA	ant(3'')-IIa			blaADC	ant(2'')-Ia		aph(3'')-Ib				aph(3')-VIa					aph(6)-Id							blaGES-11							gyrA_S81L
Acinetobacter baumannii 2513	MLST.Acinetobacter_baumannii_2.2	SAMN39171149		2022-03-17	Russia	Human		abaF						aac(6')-Ib'			adeC	aadA1	amvA	ant(3'')-IIa						aph(3'')-Ib					aph(3')-Ia		armA		aph(6)-Id	blaOXA-23									blaADC-30			arr-2	gyrA_S81L
Acinetobacter baumannii 2535	MLST.Acinetobacter_baumannii_2.2	SAMN39171902		2022-03-30	Russia	Human		abaF						aac(6')-Ib'			adeC	aadA1	amvA	ant(3'')-IIa						aph(3'')-Ib					aph(3')-Ia		armA		aph(6)-Id	blaOXA-23									blaADC-30			arr-2	gyrA_S81L
Acinetobacter baumannii 2563	MLST.Acinetobacter_baumannii_2.2	SAMN39307715		2022-04-19	Russia	Human		abaF						aac(6')-Ib'			adeC	aadA1	amvA	ant(3'')-IIa						aph(3'')-Ib					aph(3')-Ia				aph(6)-Id	blaOXA-23									blaADC-30			arr-2	gyrA_S81L
Acinetobacter baumannii Aba1533	MLST.Acinetobacter_baumannii_1.801,MLST.Acinetobacter_baumannii_2.2	SAMN39242222	Surfaces surveillance	2020-10-22	Spain: Barakaldo	Human	colonization	abaF	aac(3)-Ia								adeC	aadA1	amvA	ant(3'')-IIa						aph(3'')-Ib				aph(3')-VIa					aph(6)-Id										blaADC-30				gyrA_S81L
Acinetobacter baumannii Aba1528	MLST.Acinetobacter_baumannii_2.2,MLST.Acinetobacter_baumannii_1.801	SAMN39242217	Surgical wound	2020-07-17	Spain: Barakaldo	Human	infection	abaF	aac(3)-Ia								adeC	aadA1	amvA	ant(3'')-IIa						aph(3'')-Ib				aph(3')-VIa					aph(6)-Id										blaADC-30				gyrA_S81L
Acinetobacter baumannii 2515	MLST.Acinetobacter_baumannii_1.1100,MLST.Acinetobacter_baumannii_2.400	SAMN39171611		2022-03-17	Russia	Human		abaF			aadA2		aac(6')-Ib3						amvA	ant(3'')-IIa			blaADC	ant(2'')-Ia		aph(3'')-Ib				aph(3')-VIa					aph(6)-Id							blaGES-11							gyrA_S81L
Acinetobacter baumannii Aba1523	MLST.Acinetobacter_baumannii_1.801,MLST.Acinetobacter_baumannii_2.2	SAMN39242212	Rectal swab	2020-10-13	Spain: Barakaldo	Human	infection	abaF	aac(3)-Ia								adeC	aadA1	amvA	ant(3'')-IIa						aph(3'')-Ib				aph(3')-VIa					aph(6)-Id										blaADC-30				gyrA_S81L
Acinetobacter baumannii Aba1519	MLST.Acinetobacter_baumannii_1.801,MLST.Acinetobacter_baumannii_2.2	SAMN39242208	Urinary catheterization	2020-06-02	Spain: Barakaldo	Human	infection	abaF	aac(3)-Ia								adeC	aadA1	amvA	ant(3'')-IIa						aph(3'')-Ib				aph(3')-VIa					aph(6)-Id										blaADC-30				gyrA_S81L
Acinetobacter baumannii 2514	MLST.Acinetobacter_baumannii_2.2	SAMN39171609		2022-03-17	Russia	Human		abaF						aac(6')-Ib'			adeC	aadA1	amvA	ant(3'')-IIa						aph(3'')-Ib					aph(3')-Ia		armA		aph(6)-Id	blaOXA-23									blaADC-30			arr-2	gyrA_S81L
Acinetobacter baumannii 2512	MLST.Acinetobacter_baumannii_2.400,MLST.Acinetobacter_baumannii_1.1100	SAMN39171148		2022-03-17	Russia	Human		abaF			aadA2		aac(6')-Ib3						amvA	ant(3'')-IIa			blaADC	ant(2'')-Ia		aph(3'')-Ib				aph(3')-VIa					aph(6)-Id							blaGES-11							gyrA_S81L
Acinetobacter baumannii Hi873	MLST.Acinetobacter_baumannii_2.2,MLST.Acinetobacter_baumannii_1.801	SAMN39242204	Inguinal swab (burn)	2019-12-07	Spain: Barakaldo	Human	infection	abaF	aac(3)-Ia								adeC	aadA1	amvA	ant(3'')-IIa						aph(3'')-Ib									aph(6)-Id										blaADC-30				gyrA_S81L
Acinetobacter baumannii Aba1518	MLST.Acinetobacter_baumannii_1.801,MLST.Acinetobacter_baumannii_2.2	SAMN39242207	Inguinal swab	2020-06-15	Spain: Barakaldo	Human	infection	abaF	aac(3)-Ia								adeC	aadA1	amvA	ant(3'')-IIa						aph(3'')-Ib				aph(3')-VIa					aph(6)-Id										blaADC-30				gyrA_S81L
Acinetobacter baumannii Aba1524	MLST.Acinetobacter_baumannii_1.801,MLST.Acinetobacter_baumannii_2.2	SAMN39242213	Blood culture	2020-12-10	Spain: Barakaldo	Human		abaF	aac(3)-Ia								adeC	aadA1	amvA	ant(3'')-IIa						aph(3'')-Ib				aph(3')-VIa					aph(6)-Id										blaADC-30				gyrA_S81L
Acinetobacter baumannii Aba1532	MLST.Acinetobacter_baumannii_2.2,MLST.Acinetobacter_baumannii_1.801	SAMN39242221	Surfaces surveillance	2020-08-24	Spain: Barakaldo	Human	colonization	abaF	aac(3)-Ia								adeC	aadA1	amvA	ant(3'')-IIa						aph(3'')-Ib				aph(3')-VIa					aph(6)-Id										blaADC-30				gyrA_S81L
Acinetobacter baumannii Aba1529	MLST.Acinetobacter_baumannii_2.2,MLST.Acinetobacter_baumannii_1.801	SAMN39242218	Surfaces surveillance	2020-10-15	Spain: Barakaldo	Human	colonization	abaF	aac(3)-Ia								adeC	aadA1	amvA	ant(3'')-IIa						aph(3'')-Ib				aph(3')-VIa					aph(6)-Id										blaADC-30				gyrA_S81L
Acinetobacter baumannii Aba1552	MLST.Acinetobacter_baumannii_1.801,MLST.Acinetobacter_baumannii_2.2	SAMN39242224	urine	2021-01-04	Spain: Barakaldo	Human	infection	abaF	aac(3)-Ia								adeC	aadA1	amvA	ant(3'')-IIa						aph(3'')-Ib				aph(3')-VIa					aph(6)-Id										blaADC-30				gyrA_S81L
Acinetobacter baumannii Aba1527	MLST.Acinetobacter_baumannii_2.2,MLST.Acinetobacter_baumannii_1.801	SAMN39242216	Blood culture	2020-10-24	Spain: Barakaldo	Human	infection	abaF	aac(3)-Ia								adeC	aadA1	amvA	ant(3'')-IIa						aph(3'')-Ib				aph(3')-VIa					aph(6)-Id										blaADC-30				gyrA_S81L
Acinetobacter baumannii Aba1520	MLST.Acinetobacter_baumannii_2.2,MLST.Acinetobacter_baumannii_1.801	SAMN39242209	Surfaces surveillance	2020-06-15	Spain: Barakaldo	Human	colonization	abaF	aac(3)-Ia								adeC	aadA1	amvA	ant(3'')-IIa						aph(3'')-Ib				aph(3')-VIa					aph(6)-Id										blaADC-30				gyrA_S81L
Acinetobacter baumannii Aba1516	MLST.Acinetobacter_baumannii_1.801,MLST.Acinetobacter_baumannii_2.2	SAMN39242205	Surveillance swab	2020-06-11	Spain: Barakaldo	Human	infection	abaF	aac(3)-Ia								adeC	aadA1	amvA	ant(3'')-IIa						aph(3'')-Ib				aph(3')-VIa					aph(6)-Id										blaADC-30				gyrA_S81L
Acinetobacter baumannii Aba1517	MLST.Acinetobacter_baumannii_1.801,MLST.Acinetobacter_baumannii_2.2	SAMN39242206	Blood culture	2020-06-10	Spain: Barakaldo	Human	infection	abaF	aac(3)-Ia								adeC	aadA1	amvA	ant(3'')-IIa						aph(3'')-Ib				aph(3')-VIa					aph(6)-Id										blaADC-30				gyrA_S81L
Acinetobacter baumannii Aba1522	MLST.Acinetobacter_baumannii_2.2,MLST.Acinetobacter_baumannii_1.801	SAMN39242211	Blood culture	2020-10-13	Spain: Barakaldo	Human	infection	abaF	aac(3)-Ia								adeC	aadA1	amvA	ant(3'')-IIa						aph(3'')-Ib				aph(3')-VIa					aph(6)-Id										blaADC-30				gyrA_S81L
Acinetobacter baumannii Aba1534	MLST.Acinetobacter_baumannii_2.2,MLST.Acinetobacter_baumannii_1.801	SAMN39242223	Surfaces surveillance	2020-10-23	Spain: Barakaldo	Human	colonization	abaF	aac(3)-Ia								adeC	aadA1	amvA	ant(3'')-IIa						aph(3'')-Ib				aph(3')-VIa					aph(6)-Id										blaADC-30				gyrA_S81L
Acinetobacter baumannii Aba1531	MLST.Acinetobacter_baumannii_2.2,MLST.Acinetobacter_baumannii_1.801	SAMN39242220	Surfaces surveillance	2020-09-30	Spain: Barakaldo	Human	colonization	abaF	aac(3)-Ia								adeC	aadA1	amvA	ant(3'')-IIa						aph(3'')-Ib				aph(3')-VIa					aph(6)-Id										blaADC-30				gyrA_S81L
Acinetobacter baumannii Aba1525	MLST.Acinetobacter_baumannii_2.2,MLST.Acinetobacter_baumannii_1.801	SAMN39242214	Pharyngeal swab	2020-09-27	Spain: Barakaldo	Human	infection	abaF	aac(3)-Ia								adeC	aadA1	amvA	ant(3'')-IIa						aph(3'')-Ib				aph(3')-VIa					aph(6)-Id										blaADC-30				gyrA_S81L
Acinetobacter baumannii Aba1526	MLST.Acinetobacter_baumannii_1.801,MLST.Acinetobacter_baumannii_2.2	SAMN39242215	Inguinal swab	2020-10-20	Spain: Barakaldo	Human	infection	abaF	aac(3)-Ia								adeC	aadA1	amvA	ant(3'')-IIa						aph(3'')-Ib				aph(3')-VIa					aph(6)-Id										blaADC-30				gyrA_S81L
Acinetobacter baumannii Aba1530	MLST.Acinetobacter_baumannii_2.2,MLST.Acinetobacter_baumannii_1.801	SAMN39242219	Surfaces surveillance	2020-10-16	Spain: Barakaldo	Human	colonization	abaF	aac(3)-Ia								adeC	aadA1	amvA	ant(3'')-IIa						aph(3'')-Ib				aph(3')-VIa					aph(6)-Id										blaADC-30				gyrA_S81L
Acinetobacter baumannii Aba1521	MLST.Acinetobacter_baumannii_2.2,MLST.Acinetobacter_baumannii_1.801	SAMN39242210	Surgical wound	2020-07-14	Spain: Barakaldo	Human	infection	abaF	aac(3)-Ia								adeC	aadA1	amvA	ant(3'')-IIa						aph(3'')-Ib				aph(3')-VIa					aph(6)-Id										blaADC-30				gyrA_S81L
Acinetobacter baumannii SUD-GR-P2	MLST.Acinetobacter_baumannii_2.2	SAMN38710252		2020-02-12	Greece	Human		abaF									adeC		amvA	ant(3'')-IIa			blaADC			aph(3'')-Ib				aph(3')-VIa	aph(3')-Ia		armA		aph(6)-Id	blaOXA-23										ftsI_A515V			gyrA_S81L
Acinetobacter baumannii SUD-GR-P2	MLST.Acinetobacter_baumannii_2.2	SAMN38710251		2020-02-07	Greece	Human		abaF									adeC		amvA	ant(3'')-IIa			blaADC			aph(3'')-Ib				aph(3')-VIa	aph(3')-Ia		armA		aph(6)-Id	blaOXA-23										ftsI_A515V			gyrA_S81L
Acinetobacter baumannii SUD-GR-P2	MLST.Acinetobacter_baumannii_1.436,MLST.Acinetobacter_baumannii_2.2	SAMN38710249		2020-02-04	Greece	Human		abaF									adeC		amvA	ant(3'')-IIa			blaADC			aph(3'')-Ib				aph(3')-VIa	aph(3')-Ia		armA		aph(6)-Id	blaOXA-23										ftsI_A515V			gyrA_S81L
Acinetobacter baumannii SUD-GR-P2	MLST.Acinetobacter_baumannii_2.2	SAMN38710250		2020-02-06	Greece	Human		abaF									adeC		amvA	ant(3'')-IIa			blaADC			aph(3'')-Ib				aph(3')-VIa	aph(3')-Ia		armA		aph(6)-Id	blaOXA-23										ftsI_A515V			gyrA_S81L
Acinetobacter baumannii SUD-GR-P1	MLST.Acinetobacter_baumannii_2.2,MLST.Acinetobacter_baumannii_1.425	SAMN38710247		2021-06-08	Greece	Human		abaF									adeC		amvA	ant(3'')-IIa						aph(3'')-Ib				aph(3')-VIa	aph(3')-Ia		armA		aph(6)-Id	blaOXA-23								blaADC-73		ftsI_A515V			gyrA_S81L
Acinetobacter baumannii SUD-CH-P2	MLST.Acinetobacter_baumannii_2.2	SAMN38710241		2021-02-23	China	Human		abaF						aac(6')-Ib'			adeC	aadA1	amvA	ant(3'')-IIa													armA			blaOXA-23									blaADC-30				gyrA_S81L
Acinetobacter baumannii SUD-TW-P1	MLST.Acinetobacter_baumannii_2.129,MLST.Acinetobacter_baumannii_1.789	SAMN38710245		2019-11-02	Taiwan	Human								aac(6')-Ib'			adeC	aadA1	amvA	ant(3'')-IIa				ant(2'')-Ia		aph(3'')-Ib							armA		aph(6)-Id	blaOXA-23									blaADC-30				gyrA_S81L
Acinetobacter baumannii SUD-GR-P2	MLST.Acinetobacter_baumannii_2.2	SAMN38710248		2020-01-28	Greece	Human		abaF									adeC		amvA	ant(3'')-IIa			blaADC			aph(3'')-Ib				aph(3')-VIa	aph(3')-Ia		armA		aph(6)-Id	blaOXA-23										ftsI_A515V			gyrA_S81L
Acinetobacter baumannii TR009	MLST.Acinetobacter_baumannii_2.2	SAMN33575616	blood	2019-06-07	Thailand: Trang	Human	Infectious disease	abaF						aac(6')-Ib'			adeC	aadA1	amvA	ant(3'')-IIa						aph(3'')-Ib					aph(3')-Ia		armA		aph(6)-Id	blaOXA-23									blaADC-30			arr-2	gyrA_S81L
Acinetobacter baumannii ST011	MLST.Acinetobacter_baumannii_2.2,MLST.Acinetobacter_baumannii_1.938	SAMN33575615	sputum	2019-04-24	Thailand: Satun	Human	Infectious disease	abaF									adeC		amvA	ant(3'')-IIa						aph(3'')-Ib							armA		aph(6)-Id	blaOXA-23								blaADC-73		ftsI_A515V			gyrA_S81L
Acinetobacter baumannii ST004	MLST.Acinetobacter_baumannii_2.2	SAMN33575614	sputum	2019-04-11	Thailand: Satun	Human	Infectious disease	abaF						aac(6')-Ib'			adeC	aadA1	amvA	ant(3'')-IIa						aph(3'')-Ib					aph(3')-Ia		armA		aph(6)-Id	blaOXA-23									blaADC-30			arr-2	gyrA_S81L
Acinetobacter baumannii WE2698	MLST.Acinetobacter_baumannii_2.2,MLST.Acinetobacter_baumannii_1.195	SAMN39670921	Phlegm	2020-11-14	China: Hebei	Human		abaF									adeC		amvA	ant(3'')-IIa						aph(3'')-Ib					aph(3')-Ia		armA		aph(6)-Id	blaOXA-23								blaADC-73		ftsI_A515V			gyrA_S81L
Acinetobacter baumannii 7847	MLST.Acinetobacter_baumannii_1.208,MLST.Acinetobacter_baumannii_2.2	SAMN34079228		2022-04-04	USA	Human		abaF	aac(3)-Ia						aacA16		adeC		amvA	ant(3'')-IIa						aph(3'')-Ib									aph(6)-Id	blaOXA-23									blaADC-30				gyrA_S81L
Acinetobacter baumannii AB219	MLST.Acinetobacter_baumannii_2.2,MLST.Acinetobacter_baumannii_1.208	SAMN41517978	sputum	2022-07-19	China: Yangzhou	Human		abaF									adeC		amvA	ant(3'')-IIa						aph(3'')-Ib					aph(3')-Ia		armA		aph(6)-Id	blaOXA-23								blaADC-73		ftsI_A515V			gyrA_S81L
Acinetobacter baumannii strain RCS7	MLST.Acinetobacter_baumannii_2.2	SAMN10716702	Bronchial aspiration	2018-09-20	France	Human	Colonization	abaF									adeC		amvA	ant(3'')-IIa						aph(3'')-Ib					aph(3')-Ia		armA		aph(6)-Id	blaOXA-23								blaADC-73		ftsI_A515V			gyrA_S81L
Acinetobacter baumannii strain RCS6	MLST.Acinetobacter_baumannii_2.2	SAMN10716701	Urines	2018-07-18	France	Human	Colonization	abaF									adeC		amvA	ant(3'')-IIa						aph(3'')-Ib									aph(6)-Id	blaOXA-23									blaADC-30				gyrA_S81L
[truncated: 47 more columns]

## Sheet: BLAST-sorted-strains
Supplemental dataset 2c. Datasets comprising of metadata on demographics, clones (STs), biosamples, country of isolation, year and source of isolation, and resistance genes of strains from the whole world. These isolates were the most closely related to the A. baumannii strain during BLAST analyses.
Genome Name	MLST	BioSample Accession	Isolation Source	Collection Date	Geographic Location	Host Common Name	Host Health	aac(3)-IId	adeC	adeD	adeE	amvA	aph(3'')-Ib	aph(6)-Id	blaADC-334	blaNDM-1	blaOXA-58	ble	mph(E)	msr(E)	sul2	aac(6')-Ib3	abaF	ant(3'')-IIa	aph(3')-VIa	blaADC-175	blaOXA-20	blaOXA-66	gyrA_S81L	sul1	aac(3)-IIe	blaADC-203	blaCTX-M-15	blaOXA-23	blaOXA-70	dfrA1	tet(39)	aph(3')-Ia	armA	blaADC-73	ftsI_A515V	parC_S84L	tet(B)	blaADC	blaOXA-371	ftsI_T526S	aac(6')-Ib'	aadA1	aph(3')-VI
Acinetobacter nosocomialis strain AC1530	2(224)	SAMN13066419	blood	2015	Malaysia	Human	Infections, nosocomial	aac(3)-IId	adeC	adeD	adeE	amvA	aph(3'')-Ib	aph(6)-Id	blaADC-334	blaNDM-1	blaOXA-58	ble	mph(E)	msr(E)	sul2
Acinetobacter sp. WCHA45 strain WCHA45		SAMN07138955	Sewage	2015-10-31	China: Sichuan, Chengdu
Acinetobacter sp. WCHA62 strain WCHA62		SAMN07138954	Sewage	2015-10-31	China: Sichuan, Chengdu
Acinetobacter sp. WCHA55 strain WCHA55		SAMN07138953	Sewage	2015-10-31	China: Sichuan, Chengdu
Acinetobacter sp. AOR07_HL	2(4)	SAMN24045741	oral sawb	2020-05-25	China:Beijing	Human	leukemia
Acinetobacter junii strain WCHAJ59		SAMN07138956	Sewage	2015-10-31	China: Sichuan, Chengdu
Acinetobacter baumannii ACICU	2(2)	SAMN09302593	cerebrospinal fluid	2005	Italy: Rome	Human	bacteremia		adeC			amvA					blaOXA-58					aac(6')-Ib3	abaF	ant(3'')-IIa	aph(3')-VIa	blaADC-175	blaOXA-20	blaOXA-66	gyrA_S81L	sul1
Acinetobacter baumannii strain Ab-B004d-c	2(103)	SAMN14667515	sputum	2016-01	Ghana: Sekondi-Takoradi	Human		aac(3)-IId				amvA							mph(E)	msr(E)				ant(3'')-IIa					gyrA_S81L	sul1	aac(3)-IIe	blaADC-203	blaCTX-M-15	blaOXA-23	blaOXA-70	dfrA1	tet(39)
Acinetobacter baumannii strain Ab-D10a-a	2(103)	SAMN14667516	cerebrospinal fluid	2016-03	Ghana: Sekondi-Takoradi	Human		aac(3)-IId				amvA							mph(E)	msr(E)				ant(3'')-IIa					gyrA_S81L	sul1	aac(3)-IIe	blaADC-203	blaCTX-M-15	blaOXA-23	blaOXA-70	dfrA1	tet(39)
Acinetobacter baumannii strain VB473	2(2),1(848)	SAMN14409628	sputum	2019	India	Human	respiratory secretion		adeC			amvA	aph(3'')-Ib	aph(6)-Id		blaNDM-1		ble	mph(E)	msr(E)	sul2		abaF	ant(3'')-IIa				blaOXA-66	gyrA_S81L					blaOXA-23				aph(3')-Ia	armA	blaADC-73	ftsI_A515V	parC_S84L	tet(B)
Acinetobacter baumannii strain VB2486	1(231),2(1)	SAMN14414761	sputum	2019	India	Human	pneumonia		adeC			amvA	aph(3'')-Ib	aph(6)-Id		blaNDM-1		ble	mph(E)	msr(E)	sul2		abaF	ant(3'')-IIa	aph(3')-VIa				gyrA_S81L					blaOXA-23								parC_S84L		blaADC	blaOXA-371	ftsI_T526S
Acinetobacter baumannii strain VB7036	2(2)	SAMN14410111	blood	2019	India	Human	Bloodstream infection		adeC			amvA	aph(3'')-Ib	aph(6)-Id		blaNDM-1		ble	mph(E)	msr(E)	sul2		abaF	ant(3'')-IIa				blaOXA-66	gyrA_S81L					blaOXA-23				aph(3')-Ia	armA	blaADC-73	ftsI_A515V	parC_S84L	tet(B)
Acinetobacter baumannii strain TP3	2(57)	SAMN15738014	human clinical sample	2016	USA	Human	bacterial infectious disease		adeC			amvA				blaNDM-1		ble	mph(E)	msr(E)			abaF	ant(3'')-IIa				blaOXA-66	gyrA_S81L	sul1				blaOXA-23				aph(3')-Ia	armA	blaADC-73	ftsI_A515V	parC_S84L					aac(6')-Ib'	aadA1	aph(3')-VI
Acinetobacter baumannii strain FDAARGOS_1036 strain Not applicable	2(1)	SAMN16357205			USA:VA				adeC			amvA											abaF	ant(3'')-IIa					gyrA_S81L	sul1				blaOXA-23				aph(3')-Ia				parC_S84L						aadA1
Acinetobacter baumannii strain G20AB007	2(2)	SAMN17073615	blood	2020-04-11	South Korea: Hwaseong-si	Human	Bloodstream infection		adeC			amvA							mph(E)	msr(E)			abaF	ant(3'')-IIa				blaOXA-66	gyrA_S81L	sul1				blaOXA-23					armA			parC_S84L					aac(6')-Ib'	aadA1
Acinetobacter baumannii strain KSK1	2(622),1(865)	SAMN18396008	Respiratory specimen	2020	India: New Delhi	Human	Respiratory Infection					amvA	aph(3'')-Ib	aph(6)-Id		blaNDM-1		ble	mph(E)	msr(E)	sul2		abaF	ant(3'')-IIa	aph(3')-VIa				gyrA_S81L	sul1				blaOXA-23					armA
Acinetobacter baumannii strain KSK10	2 (622)	SAMN18452342	Respiratory specimen	2020	India: New Delhi	Human	Respiratory Infection					amvA	aph(3'')-Ib	aph(6)-Id		blaNDM-1		ble	mph(E)	msr(E)	sul2		abaF	ant(3'')-IIa	aph(3')-VIa				gyrA_S81L	sul1				blaOXA-23					armA			parC_S84L
Acinetobacter baumannii strain KSK20	2(622)	SAMN18452712	Respiratory specimen	2020	India: New Delhi	Human	Respiratory Infection					amvA	aph(3'')-Ib	aph(6)-Id		blaNDM-1		ble	mph(E)	msr(E)	sul2		abaF	ant(3'')-IIa	aph(3')-VIa				gyrA_S81L	sul1				blaOXA-23					armA			parC_S84L
Acinetobacter baumannii strain KSK18	2(622)	SAMN18452698	Respiratory specimen	2020	India: New Delhi	Human	Respiratory Infection					amvA	aph(3'')-Ib	aph(6)-Id		blaNDM-1		ble	mph(E)	msr(E)	sul2		abaF	ant(3'')-IIa	aph(3')-VIa				gyrA_S81L	sul1				blaOXA-23					armA			parC_S84L
Acinetobacter baumannii strain Ax270	2(1),1(231)	SAMN14149266	Animal (cat)	2015	Lebanon				adeC			amvA											abaF	ant(3'')-IIa					gyrA_S81L
Acinetobacter baumannii strain Ex003	1(231),2(1)	SAMN14149265	Water (artesian well)	2012	Lebanon				adeC			amvA											abaF	ant(3'')-IIa
Acinetobacter baumannii strain MRSN 56	1(231),2(1)	SAMN19955388	Hip	2010-06	USA	Human	Infection		adeC			amvA		aph(6)-Id							sul2		abaF	ant(3'')-IIa					gyrA_S81L	sul1				blaOXA-23		dfrA1		aph(3')-Ia					tet(B)					aadA1
Acinetobacter baumannii MRSN 58	2(1),1(231)	SAMN23416908	Hip	2010-06	USA	Human	Infection		adeC			amvA		aph(6)-Id							sul2		abaF	ant(3'')-IIa					gyrA_S81L	sul1				blaOXA-23		dfrA1		aph(3')-Ia					tet(B)					aadA1
Acinetobacter baumannii MRSN571146	1(231),2(1)	SAMN21245944	wound	2018	Afghanistan	Human
Acinetobacter baumannii MRSN576822	2(1),1(231)	SAMN21245945	wound	2018	Afghanistan	Human
Acinetobacter baumannii MRSN57	1(231),2(1)	SAMN23416895	Hip	2010-06	USA	Human	Infection		adeC			amvA		aph(6)-Id							sul2		abaF	ant(3'')-IIa					gyrA_S81L	sul1				blaOXA-23		dfrA1		aph(3')-Ia					tet(B)					aadA1
Acinetobacter baumannii AB177-VUB	2(85)	SAMN25131649			Belgium	Human						amvA				blaNDM-1		ble	mph(E)	msr(E)	sul2		abaF	ant(3'')-IIa					gyrA_S81L													parC_S84L		blaADC					aph(3')-VI
Acinetobacter baumannii AB169-VUB	2(1),1(405)	SAMN25131643			Belgium	Human			adeC			amvA											abaF	ant(3'')-IIa					gyrA_S81L	sul1								aph(3')-Ia				parC_S84L						aadA1
Acinetobacter baumannii DETAB-E51	2(2)	SAMN19762528	Bed controller_P22_BU23	2019-08-13	China: Hangzhou, Sir Run Run Shaw Hospital ICU				adeC			amvA									sul2		abaF	ant(3'')-IIa				blaOXA-66	gyrA_S81L					blaOXA-23								parC_S84L
Acinetobacter baumannii KBN10P04593	2(2)	SAMN29386244	blood	2016-04-25	South Korea	Human			adeC			amvA											abaF	ant(3'')-IIa				blaOXA-66	gyrA_S81L					blaOXA-23								parC_S84L
Acinetobacter baumannii UC22850	1(231),2(1)	SAMN19356522	catheter tip	2011	Chile:Santiago	Human	A. baumannii infection		adeC			amvA											abaF	ant(3'')-IIa	aph(3')-VIa				gyrA_S81L	sul1	aac(3)-IIe											parC_S84L
Acinetobacter baumannii KBN10P05679	1(451),2(2)	SAMN29388303		2018-01-25	South Korea	Human			adeC			amvA											abaF	ant(3'')-IIa				blaOXA-66	gyrA_S81L	sul1				blaOXA-23					armA			parC_S84L					aac(6')-Ib'	aadA1
Acinetobacter baumannii UC25604	2(162),1(235)	SAMN19356555	peritoneal liquid	2012	Chile:Santiago	Human	A. baumannii infection					amvA											abaF	ant(3'')-IIa					gyrA_S81L					blaOXA-23							ftsI_A515V	parC_S84L		blaADC
Acinetobacter baumannii LUH 6011	2(45),1(452)	SAMN09244924		1997	Greece: Athens	Human			adeC			amvA										aac(6')-Ib3	abaF	ant(3'')-IIa			blaOXA-20	blaOXA-66	gyrA_S81L	sul1								aph(3')-Ia				parC_S84L
Acinetobacter baumannii OC081	2(1)	SAMN23078461		not collected	Germany	Human			adeC			amvA											abaF	ant(3'')-IIa					gyrA_S81L	sul1												parC_S84L						aadA1
Acinetobacter baumannii OC064	1(439),2(1)	SAMN23078458		not collected	Germany	Human			adeC			amvA					blaOXA-58					aac(6')-Ib3	abaF	ant(3'')-IIa	aph(3')-VIa				gyrA_S81L	sul1								aph(3')-Ia				parC_S84L						aadA1
Acinetobacter baumannii ARC6851	1(441),2(1)	SAMN31037892	urine	2017	Greece	Human	UTI		adeC			amvA											abaF	ant(3'')-IIa	aph(3')-VIa	blaADC-175			gyrA_S81L	sul1				blaOXA-23								parC_S84L						aadA1
Acinetobacter baumannii WM98	1(231),2(1)	SAMN32770956	wound	1998	Australia: Sydney	Human	Disease		adeC			amvA											abaF	ant(3'')-IIa					gyrA_S81L	sul1								aph(3')-Ia				parC_S84L						aadA1
Acinetobacter baumannii RAB94	1(684),2(570)	SAMN27010289	not collected	2019	Saudi Arabia:Riyadh	Human	Infection		adeC			amvA				blaNDM-1		ble	mph(E)	msr(E)			abaF	ant(3'')-IIa	aph(3')-VIa			blaOXA-66	gyrA_S81L	sul1				blaOXA-23				aph(3')-Ia	armA	blaADC-73	ftsI_A515V	parC_S84L					aac(6')-Ib'	aadA1	aph(3')-VI
Acinetobacter baumannii JAB117		SAMN27010226	not collected	2018	Saudi Arabia:Jeddah	Human	Infection		adeC			amvA											abaF	ant(3'')-IIa				blaOXA-66	gyrA_S81L					blaOXA-23				aph(3')-Ia		blaADC-73	ftsI_A515V	parC_S84L
Acinetobacter baumannii GIMC5506:ABT-3Ts52	2(2),1(558)	SAMN12618962	sputum	2016-01-28	Russia:Moscow	Human	Sepsis and the multiorgan failure		adeC			amvA											abaF	ant(3'')-IIa				blaOXA-66	gyrA_S81L	sul1				blaOXA-23								parC_S84L						aadA1
Acinetobacter baumannii B84	1(1089),2(85)	SAMN38635811		2017-05-12	Germany	Human						amvA				blaNDM-1			mph(E)	msr(E)	sul2			ant(3'')-IIa	aph(3')-VIa				gyrA_S81L					blaOXA-23								parC_S84L							aph(3')-VI
Acinetobacter baumannii Nord12-3	2.1,1.441	SAMN38635275		2017-05-12	Germany	Human			adeC			amvA	aph(3'')-Ib	aph(6)-Id					mph(E)	msr(E)			abaF	ant(3'')-IIa	aph(3')-VIa				gyrA_S81L	sul1								aph(3')-Ia				parC_S84L	tet(B)					aadA1
Acinetobacter baumannii AB5075	1(945),2(1)	SAMN39855183	tibia/osteomyelitis of diabetes patient	2008	USA: Walter Reed Army Medical Center	Human	Acinetobacter baumannii osteomyelitis		adeC			amvA	aph(3'')-Ib	aph(6)-Id									abaF	ant(3'')-IIa					gyrA_S81L					blaOXA-23								parC_S84L
Acinetobacter baumannii CRAb2	2(32)	SAMN37223190	sputum	2021-05-11	Netherlands	Human	COVID-19					amvA	aph(3'')-Ib	aph(6)-Id		blaNDM-1		ble	mph(E)	msr(E)	sul2		abaF	ant(3'')-IIa														aph(3')-Ia
Acinetobacter baumannii CRAb1	1(1060),2(32)	SAMN37223189	BAL	2021-03-18	Netherlands	Human	COVID-19					amvA	aph(3'')-Ib	aph(6)-Id		blaNDM-1		ble	mph(E)	msr(E)	sul2			ant(3'')-IIa														aph(3')-Ia
Acinetobacter baumannii Ab1	1(1060),2(32)	SAMN37223188	sputum	2021-02-23	Netherlands	Human	COVID-19					amvA												ant(3'')-IIa
Acinetobacter baumannii NCSR_106	1(491,2(1)	SAMN41107056	Carriage	2007-04-11	Viet Nam	Human			adeC			amvA											abaF	ant(3'')-IIa					gyrA_S81L	sul1				blaOXA-23								parC_S84L						aadA1
Acinetobacter baumannii D13	1(231),2(1)	SAMN41384382	urine	2009	Australia: Sydney	Human	Infection		adeC			amvA											abaF	ant(3'')-IIa					gyrA_S81L	sul1								aph(3')-Ia				parC_S84L		blaADC				aadA1
Acinetobacter baumannii D78	2(1),1(441)	SAMN41384381		2010	Australia: Sydney	Human	Infection		adeC			amvA					blaOXA-58						abaF	ant(3'')-IIa	aph(3')-VIa				gyrA_S81L	sul1												parC_S84L						aadA1
Acinetobacter baumannii strain WCHAB005078	1(449),2(20)	SAMN08364584			China: Sichuan: Chengdu	Human		aac(3)-IId	adeC			amvA					blaOXA-58		mph(E)	msr(E)			abaF	ant(3'')-IIa					gyrA_S81L	sul1									armA			parC_S84L
Acinetobacter baumannii strain AR_0083	2(1)	SAMN04014924							adeC			amvA	aph(3'')-Ib	aph(6)-Id		blaNDM-1		ble	mph(E)	msr(E)	sul2		abaF	ant(3'')-IIa					gyrA_S81L	sul1				blaOXA-23		dfrA1		aph(3')-Ia	armA				tet(B)	blaADC				aadA1
Acinetobacter baumannii strain NCTC13421	2(1)	SAMEA3146530	not available: to be reported later	2004	United Kingdom	Human			adeC			amvA											abaF	ant(3'')-IIa					gyrA_S81L	sul1				blaOXA-23				aph(3')-Ia				parC_S84L						aadA1
Acinetobacter baumannii 6870155	2(1)	SAMN03105183	the international clone (IC) I lineage	2002	Australia	Human			adeC			amvA											abaF	ant(3'')-IIa					gyrA_S81L	sul1								aph(3')-Ia				parC_S84L		blaADC				aadA1
Acinetobacter baumannii A1	1.231,2.1	SAMN03248539		1982	UK	Human			adeC			amvA											abaF	ant(3'')-IIa						sul1																		aadA1
Acinetobacter baumannii strain VB958	2.2	SAMN11554497	blood	2019	India	Human	Sepsis
Acinetobacter baumannii strain VB1190	2.2	SAMN11554995	blood	2019	India	Human	Sepsis
Acinetobacter baumannii strain 11W359501	1.231,2.1	SAMN12015779		2015	United Kingdom: Nottingham	Human	Burns		adeC			amvA											abaF	ant(3'')-IIa					gyrA_S81L	sul1																		aadA1
Acinetobacter baumannii AB307-0294	2(1)	SAMN02603889	Blood	1994	USA: Buffalo NY	Human			adeC			amvA											abaF	ant(3'')-IIa					gyrA_S81L
Proteus mirabilis strain PmBR607		SAMN12995602	urine	2015	Brazil	Human	urinary infection
Proteus mirabilis PM-OXA-10		SAMN37689403	not applicable		Germany	Human
Acinetobacter indicus strain C15_T		SAMN13979600	feces	2015	China: Guangdong	Pig	not applicable
Acinetobacter indicus strain HY20		SAMN11960537	feces	2018-12	China:Zhejiang
Acinetobacter baumannii Canada BC-5	2(1)	SAMN32805326	nosocomial spread of war-related MDR-ABC in a Canadian civilian hospital with origin from soldier evacuated via Landstuhl Regional Medical Center	2007	Canada: British Columbia	Human	Nosocomial infection		adeC			amvA											abaF	ant(3'')-IIa					gyrA_S81L	sul1				blaOXA-23								parC_S84L						aadA1
[truncated: 45 more columns]

## Sheet: Resistome-Demographics
Supplemental dataset 2d. Datasets comprising of metadata on demographics, clones (STs), biosamples, country of isolation, year and source of isolation, and resistance genes of strains that were the most closely related to the A. baumannii strain from the phylogenetic analyses.
Genome Name	MLST	Isolation Source	Collection Date	Location	Host	Host Health	abaF	aac(3)-Ia	amvA	aadA1	ant(2'')-Ia	ant(3'')-IIa	aph(3'')-Ib	aph(3')-Ia	aph(3')-VIa	aph(6)-Id	armA	blaADC	blaPER	blaOXA-58	blaOXA-23	blaNDM-1	blaOXA	arr-2	gyrA_S81L	blaTEM-1	sul2	sul1	sul3	mcr-1	cmlA5	mph(E)	dfrA	msr(E)	floR	tet(A)	tet(B)	tet(M)	qnrS1
A. baumannii 13367	(1)339	Blood culture	2018-05-06	South Africa	Human	Neonatal sepsis	abaF		amvA		ant(2'')-Ia	ant(3'')-IIa	aph(3'')-Ib		aph(3')-VIa	aph(6)-Id		blaADC-87			blaOXA-23		blaOXA	arr-2			sul2	sul1			cmlA5	mph(E)	dfrA23/45	msr(E)	floR		tet(B)
A. baumannii 13259	(2)243	Blood culture	2018-03-26	South Africa	Human	Neonatal sepsis	abaF		amvA		ant(2'')-Ia	ant(3'')-IIa			aph(3')-VIa			blaADC		blaOXA-58			blaOXA		gyrA_S81L		sul2
A. baumannii R-B2.MM	(1)1, (2)231, 1604	Fluid aspirate	2017	South Africa	Human			aac(3)-Ia		aadA1			aph(3'')-Ib	aph(3')-Ia		aph(6)-Id	armA	blaADC-25	blaPER-7	blaOXA-69	blaOXA-23	blaNDM-1		arr-2		blaTEM-1B	sul2	sul1	sul3	mcr-1.1	cmlA1	mph(E)	dfrA1/15	msr(E)		tet(A)	tet(B)	tet(M)	qnrS1
Genome Name	MLST	Isolation Source	Collection Date	Location	Host	Host Health	abaF	aac(3)-Ia	amvA	aadA1	aph(3'')-Ib	aph(3')-Ia	adeC	ant(3'')-IIa	ant(2'')-Ia	aph(6)-Id	aph(3')-VIa	armA	blaADC	blaPER	blaOXA-58	blaOXA-23	blaNDM-1	blaOXA	arr-2	gyrA_S81L	parC_S84L	blaTEM-1	sul2	sul1	sul3	mcr-1	cmlA5	catA1	mph(E)	dfrA	msr(E)	floR	tet(A)	tet(B)	tet(M)	qnrS1	blaCTX-M-115	ble	sat2
A. baumannii Ab905		blood	2019-01	Israel:Tel-Aviv	Human	A. baumannii	abaF		amvA				adeC	ant(3'')-IIa	ant(2'')-Ia				blaADC-263		blaOXA-71	blaOXA-23				gyrA_S81L	parC_S84L			sul1									tet(A)
A. baumannii Ab241	(1)106, (2)3	blood	2019-01	Israel:Tel-Aviv	Human	A. baumannii	abaF		amvA				adeC	ant(3'')-IIa	ant(2'')-Ia		aph(3')-VIa		blaADC-263		blaOXA-71	blaOXA-23				gyrA_S81L	parC_S84L			sul1									tet(A)
A. baumannii SP 2387	(2)2	Respiratory specimen	2020	India: Vellore	Human	Pnuemonia
A. baumannii A3232	(2)160, (1)231	blood	2022-12-23	Greece	Human	Not known	abaF	aac(3)-Ia	amvA	aadA1	aph(3'')-Ib	aph(3')-Ia	adeC	ant(3'')-IIa		aph(6)-Id	aph(3')-VIa		blaADC-191			blaOXA-23	blaNDM-1	blaOXA-69		gyrA_S81L			sul2	sul1						dfrA1				tet(B)				ble	sat2
A. baumannii AbCTX19	(2)1 (1)231	Rectal swab	2019-11	France	Human	Colonization	abaF		amvA	aadA5			adeC	ant(3'')-IIa			aph(3')-VIa	armA	blaADC-30		blaOXA-72			blaOXA-69		gyrA_S81L			sul2	sul1				catA1	mph(E)		msr(E)	floR					blaCTX-M-115
A. baumannii R-B2.MM	(1)1, (2)231, 1604	Fluid aspirate	2017	South Africa	Human			aac(3)-Ia		aadA1	aph(3'')-Ib	aph(3')-Ia				aph(6)-Id		armA	blaADC-25	blaPER-7	blaOXA-69	blaOXA-23	blaNDM-1		arr-2			blaTEM-1B	sul2	sul1	sul3	mcr-1.1	cmlA1		mph(E)	dfrA1/15	msr(E)		tet(A)	tet(B)	tet(M)	qnrS1
Strain	MLST	Isolation Source	Date	Location	Host	Host Health	aac(3)-IId	aadA	adeC	amvA	aph(3')-Ia	aph(3'')-Ib	aph(6)-Id	ant(3'')-IIa	aph(3')-VIa	aac(3)-IIe	ant(2'')-Ia	aac(3)-Ia	blaNDM-1	blaOXA-58	blaOXA-23	blaOXA-69	blaADC	blaPER-7	blaTEM-1	ble	mph(E)	msr(E)	sul1	sul2	sul3	abaF	gyrA_S81L	parC_S84L	ftsI_T526S	dfrA1	tet(A)	tet(M)	tet(B)	armA	mcr-1.1	qnrS1	catA1	arr-2	sat2	floR	cmlA1
A. baumannii Ax270	2(1),1(231)	Animal (cat)	2015	Lebanon
A. baumannii Ex003	1(231),2(1)	Water:artesian well	2012	Lebanon
A. baumannii MRSN 56	1(231),2(1)	Hip	2010-06	USA	Human	Infection
A. baumannii MRSN 58	2(1),1(231)	Hip	2010-06	USA	Human	Infection
A. baumannii MRSN571146	1(231),2(1)	wound	2018	Afghanistan	Human
A. baumannii MRSN576822	2(1),1(231)	wound	2018	Afghanistan	Human
A. baumannii MRSN57	1(231),2(1)	Hip	2010-06	USA	Human	Infection
A. baumannii AR_0083	2(1)
A. baumannii AB307-0294	2(1)	Blood	1994	USA: Buffalo NY	Human
A. baumannii VB2486	1(231),2(1)	sputum	2019	India	Human	pneumonia
A. baumannii A1	1.231,2.1		1982	UK	Human
A. baumannii D13	1(231),2(1)	urine	2009	Australia: Sydney	Human	Infection
A. baumannii WM98	1(231),2(1)	wound	1998	Australia: Sydney	Human	Disease
A. baumannii 11W359501	1.231,2.1		2015	UK: Nottingham	Human	Burns
A. baumannii UC22850	1(231),2(1)	catheter tip	2011	Chile:Santiago	Human	Infection
A. baumannii WCHAB005078	1(449),2(20)			China: Chengdu	Human
A. baumannii AB5075	1(945),2(1)	tibia/osteomyelitis	2008	USA: Walter Reed AMC	Human	Osteomyelitis
A. baumannii AB169-VUB	2(1),1(405)			Belgium	Human
A. baumannii R-B2.MM	(1)1, (2)231, 1604	Fluid aspirate	2017	South Africa	Human
