# Supplementary material for: Plasmid-borne mcr-1 and replicative transposition of episomal and chromosomal blaNDM-1, blaOXA-69, and blaOXA-23 carbapenemases in a clinical Acinetobacter baumannii isolate
Source: mSystems. 2025 Feb 24;10(3):e01683-24. doi: 10.1128/msystems.01683-24 (PMC11915867; doi:10.1128/msystems.01683-24)
Supplement: Data set S3 — Differentially expressed or repressed genes of Acinetobacter baumannii R-B2.MM. [file msystems.01683-24-s0003.xlsx]

## Sheet: DEGs
Supplemental dataset 3a. Datasets of Tables showing differentially expressed or repressed genes of Acinetobacter baumannii R-B2.MM.
test_id	gene_id	gene	Gene	Product	locus	sample_1	sample_2	status	value_1	value_2	Fold Change	Log2 Fold Change	log2(fold_change)	test_stat	p_value	q_value	significant
XLOC_000011	XLOC_000011	-			CP098791	Grown_without_colistin/carbapenems	Grown_in_colistin/carbapenems	OK	785.992	1168.5	0.67265	0.572071	0.572078	1.14302	0.24555	0.995436	no		lowest expression value	1.37506
XLOC_000012	XLOC_000012	-			CP098791	Grown_without_colistin/carbapenems	Grown_in_colistin/carbapenems	NOTEST	0	0	0	0	0	0	1	1	no
XLOC_000013	XLOC_000013	-			CP098791	Grown_without_colistin/carbapenems	Grown_in_colistin/carbapenems	NOTEST	0	0	0	0	0	0	1	1	no
XLOC_000014	XLOC_000014	-			CP098791	Grown_without_colistin/carbapenems	Grown_in_colistin/carbapenems	OK	710.581	860.187	0.826077	0.275651	0.275651	0.488782	0.6165	0.995436	no
XLOC_000015	XLOC_000015	-			CP098791	Grown_without_colistin/carbapenems	Grown_in_colistin/carbapenems	OK	0	70.5447	0	5.68097	inf	#NAME?	0.11975	0.848983	no
XLOC_000116	XLOC_000116	-			CP098791	Grown_without_colistin/carbapenems	Grown_in_colistin/carbapenems	OK	706.06	1119.21	0.630856	0.664618	0.664621	1.29919	0.18295	0.995436	no
XLOC_000117	XLOC_000117	-			CP098791	Grown_without_colistin/carbapenems	Grown_in_colistin/carbapenems	NOTEST	0	0	0	0	0	0	1	1	no
XLOC_000118	XLOC_000118	-			CP098791	Grown_without_colistin/carbapenems	Grown_in_colistin/carbapenems	NOTEST	0	0	0	0	0	0	1	1	no
XLOC_000119	XLOC_000119	-			CP098791	Grown_without_colistin/carbapenems	Grown_in_colistin/carbapenems	OK	773.187	900.362	0.858751	0.219688	0.219688	0.373646	0.7099	0.995436	no
XLOC_000120	XLOC_000120	-			CP098791	Grown_without_colistin/carbapenems	Grown_in_colistin/carbapenems	NOTEST	0	0	0	0	0	0	1	1	no
XLOC_000168	XLOC_000168	-			CP098791	Grown_without_colistin/carbapenems	Grown_in_colistin/carbapenems	NOTEST	0	0	0	0	0	0	1	1	no
XLOC_000169	XLOC_000169	-			CP098791	Grown_without_colistin/carbapenems	Grown_in_colistin/carbapenems	NOTEST	0	0	0	0	0	0	1	1	no
XLOC_000170	XLOC_000170	-			CP098791	Grown_without_colistin/carbapenems	Grown_in_colistin/carbapenems	NOTEST	0	0	0	0	0	0	1	1	no
XLOC_000171	XLOC_000171	-			CP098791	Grown_without_colistin/carbapenems	Grown_in_colistin/carbapenems	OK	0	127.324	0	6.53287	inf	#NAME?	0.11975	0.848983	no
XLOC_000173	XLOC_000173	-			CP098791	Grown_without_colistin/carbapenems	Grown_in_colistin/carbapenems	NOTEST	0	0	0	0	0	0	1	1	no
XLOC_000208	XLOC_000208	-			CP098791	Grown_without_colistin/carbapenems	Grown_in_colistin/carbapenems	NOTEST	0	0	0	0	0	0	1	1	no
XLOC_000209	XLOC_000209	-			CP098791	Grown_without_colistin/carbapenems	Grown_in_colistin/carbapenems	NOTEST	0	0	0	0	0	0	1	1	no
XLOC_000210	XLOC_000210	-			CP098791	Grown_without_colistin/carbapenems	Grown_in_colistin/carbapenems	NOTEST	0	0	0	0	0	0	1	1	no
XLOC_000403	XLOC_000403	-			CP098791	Grown_without_colistin/carbapenems	Grown_in_colistin/carbapenems	OK	769.339	1190.25	0.646368	0.629573	0.629574	1.22883	0.2157	0.995436	no
XLOC_000404	XLOC_000404	-			CP098791	Grown_without_colistin/carbapenems	Grown_in_colistin/carbapenems	NOTEST	0	0	0	0	0	0	1	1	no
XLOC_000405	XLOC_000405	-			CP098791	Grown_without_colistin/carbapenems	Grown_in_colistin/carbapenems	NOTEST	0	0	0	0	0	0	1	1	no
XLOC_000406	XLOC_000406	-			CP098791	Grown_without_colistin/carbapenems	Grown_in_colistin/carbapenems	OK	771.622	817.142	0.944294	0.0826925	0.0826914	0.148061	0.88295	0.995436	no
XLOC_000407	XLOC_000407	-			CP098791	Grown_without_colistin/carbapenems	Grown_in_colistin/carbapenems	OK	0	70.5447	0	5.68097	inf	#NAME?	0.11975	0.848983	no
XLOC_000433	XLOC_000433	-			CP098791	Grown_without_colistin/carbapenems	Grown_in_colistin/carbapenems	NOTEST	0	0	0	0	0	0	1	1	no
XLOC_000434	XLOC_000434	-			CP098791	Grown_without_colistin/carbapenems	Grown_in_colistin/carbapenems	NOTEST	0	0	0	0	0	0	1	1	no
XLOC_000435	XLOC_000435	-			CP098791	Grown_without_colistin/carbapenems	Grown_in_colistin/carbapenems	OK	0	125.271	0	6.50941	inf	#NAME?	0.11975	0.848983	no
XLOC_000436	XLOC_000436	-			CP098791	Grown_without_colistin/carbapenems	Grown_in_colistin/carbapenems	NOTEST	0	0	0	0	0	0	1	1	no
XLOC_000554	XLOC_000554	-			CP098791	Grown_without_colistin/carbapenems	Grown_in_colistin/carbapenems	NOTEST	0	0	0	0	0	0	1	1	no
XLOC_000562	XLOC_000562	-			CP098791	Grown_without_colistin/carbapenems	Grown_in_colistin/carbapenems	NOTEST	0	0	0	0	0	0	1	1	no
XLOC_000677	XLOC_000677	-			CP098791	Grown_without_colistin/carbapenems	Grown_in_colistin/carbapenems	NOTEST	0	0	0	0	0	0	1	1	no
XLOC_000769	XLOC_000769	-			CP098791	Grown_without_colistin/carbapenems	Grown_in_colistin/carbapenems	NOTEST	0	0	0	0	0	0	1	1	no
XLOC_001405	XLOC_001405	-			CP098791	Grown_without_colistin/carbapenems	Grown_in_colistin/carbapenems	NOTEST	0	0	0	0	0	0	1	1	no
XLOC_001427	XLOC_001427	-			CP098791	Grown_without_colistin/carbapenems	Grown_in_colistin/carbapenems	NOTEST	0	0	0	0	0	0	1	1	no
XLOC_001428	XLOC_001428	-			CP098791	Grown_without_colistin/carbapenems	Grown_in_colistin/carbapenems	NOTEST	0	0	0	0	0	0	1	1	no
XLOC_001429	XLOC_001429	-			CP098791	Grown_without_colistin/carbapenems	Grown_in_colistin/carbapenems	NOTEST	0	0	0	0	0	0	1	1	no
XLOC_001492	XLOC_001492	-			CP098791	Grown_without_colistin/carbapenems	Grown_in_colistin/carbapenems	NOTEST	0	0	0	0	0	0	1	1	no
XLOC_001566	XLOC_001566	-			CP098791	Grown_without_colistin/carbapenems	Grown_in_colistin/carbapenems	NOTEST	0	0	0	0	0	0	1	1	no
XLOC_001567	XLOC_001567	-			CP098791	Grown_without_colistin/carbapenems	Grown_in_colistin/carbapenems	NOTEST	0	0	0	0	0	0	1	1	no
XLOC_001568	XLOC_001568	-			CP098791	Grown_without_colistin/carbapenems	Grown_in_colistin/carbapenems	NOTEST	0	0	0	0	0	0	1	1	no
XLOC_001606	XLOC_001606	-			CP098791	Grown_without_colistin/carbapenems	Grown_in_colistin/carbapenems	NOTEST	0	0	0	0	0	0	1	1	no
XLOC_001766	XLOC_001766	-			CP098791	Grown_without_colistin/carbapenems	Grown_in_colistin/carbapenems	NOTEST	0	0	0	0	0	0	1	1	no
XLOC_001767	XLOC_001767	-			CP098791	Grown_without_colistin/carbapenems	Grown_in_colistin/carbapenems	NOTEST	0	0	0	0	0	0	1	1	no
XLOC_001770	XLOC_001770	-			CP098791	Grown_without_colistin/carbapenems	Grown_in_colistin/carbapenems	NOTEST	0	0	0	0	0	0	1	1	no
XLOC_001771	XLOC_001771	-			CP098791	Grown_without_colistin/carbapenems	Grown_in_colistin/carbapenems	NOTEST	0	0	0	0	0	0	1	1	no
XLOC_001791	XLOC_001791	-			CP098791	Grown_without_colistin/carbapenems	Grown_in_colistin/carbapenems	NOTEST	0	0	0	0	0	0	1	1	no
XLOC_001800	XLOC_001800	-			CP098791	Grown_without_colistin/carbapenems	Grown_in_colistin/carbapenems	NOTEST	0	0	0	0	0	0	1	1	no
XLOC_001935	XLOC_001935	-			CP098791	Grown_without_colistin/carbapenems	Grown_in_colistin/carbapenems	NOTEST	0	0	0	0	0	0	1	1	no
XLOC_001936	XLOC_001936	-			CP098791	Grown_without_colistin/carbapenems	Grown_in_colistin/carbapenems	NOTEST	0	0	0	0	0	0	1	1	no
XLOC_002028	XLOC_002028	-			CP098791	Grown_without_colistin/carbapenems	Grown_in_colistin/carbapenems	NOTEST	0	0	0	0	0	0	1	1	no
XLOC_002029	XLOC_002029	-			CP098791	Grown_without_colistin/carbapenems	Grown_in_colistin/carbapenems	OK	0	125.271	0	6.50941	inf	#NAME?	0.11975	0.848983	no
XLOC_002216	XLOC_002216	-			CP098791	Grown_without_colistin/carbapenems	Grown_in_colistin/carbapenems	NOTEST	0	0	0	0	0	0	1	1	no
XLOC_002217	XLOC_002217	-			CP098791	Grown_without_colistin/carbapenems	Grown_in_colistin/carbapenems	NOTEST	0	0	0	0	0	0	1	1	no
XLOC_002218	XLOC_002218	-			CP098791	Grown_without_colistin/carbapenems	Grown_in_colistin/carbapenems	NOTEST	0	0	0	0	0	0	1	1	no
XLOC_002316	XLOC_002316	-			CP098791	Grown_without_colistin/carbapenems	Grown_in_colistin/carbapenems	NOTEST	0	0	0	0	0	0	1	1	no
XLOC_002414	XLOC_002414	-			CP098791	Grown_without_colistin/carbapenems	Grown_in_colistin/carbapenems	NOTEST	0	0	0	0	0	0	1	1	no
XLOC_002520	XLOC_002520	-			CP098791	Grown_without_colistin/carbapenems	Grown_in_colistin/carbapenems	NOTEST	0	0	0	0	0	0	1	1	no
XLOC_002983	XLOC_002983	-			CP098791	Grown_without_colistin/carbapenems	Grown_in_colistin/carbapenems	OK	0	129.924	0	6.56203	inf	#NAME?	0.11975	0.848983	no
XLOC_002984	XLOC_002984	-			CP098791	Grown_without_colistin/carbapenems	Grown_in_colistin/carbapenems	NOTEST	0	0	0	0	0	0	1	1	no
XLOC_002985	XLOC_002985	-			CP098791	Grown_without_colistin/carbapenems	Grown_in_colistin/carbapenems	NOTEST	0	0	0	0	0	0	1	1	no
XLOC_002986	XLOC_002986	-			CP098791	Grown_without_colistin/carbapenems	Grown_in_colistin/carbapenems	NOTEST	0	0	0	0	0	0	1	1	no
XLOC_003072	XLOC_003072	-			CP098791	Grown_without_colistin/carbapenems	Grown_in_colistin/carbapenems	OK	0	246.053	0	7.48333	inf	#NAME?	0.1108	0.848983	no
XLOC_003220	XLOC_003220	-			CP098791	Grown_without_colistin/carbapenems	Grown_in_colistin/carbapenems	OK	0	101.358	0	6.20382	inf	#NAME?	0.11975	0.848983	no
XLOC_003299	XLOC_003299	-			CP098791	Grown_without_colistin/carbapenems	Grown_in_colistin/carbapenems	NOTEST	0	0	0	0	0	0	1	1	no
XLOC_003300	XLOC_003300	-			CP098791	Grown_without_colistin/carbapenems	Grown_in_colistin/carbapenems	NOTEST	0	0	0	0	0	0	1	1	no
XLOC_003301	XLOC_003301	-			CP098791	Grown_without_colistin/carbapenems	Grown_in_colistin/carbapenems	NOTEST	0	0	0	0	0	0	1	1	no
XLOC_003302	XLOC_003302	-			CP098791	Grown_without_colistin/carbapenems	Grown_in_colistin/carbapenems	NOTEST	0	0	0	0	0	0	1	1	no
XLOC_003303	XLOC_003303	-			CP098791	Grown_without_colistin/carbapenems	Grown_in_colistin/carbapenems	NOTEST	0	0	0	0	0	0	1	1	no
XLOC_003304	XLOC_003304	-			CP098791	Grown_without_colistin/carbapenems	Grown_in_colistin/carbapenems	NOTEST	0	0	0	0	0	0	1	1	no
XLOC_003353	XLOC_003353	-			CP098791	Grown_without_colistin/carbapenems	Grown_in_colistin/carbapenems	NOTEST	0	0	0	0	0	0	1	1	no
XLOC_003361	XLOC_003361	-			CP098791	Grown_without_colistin/carbapenems	Grown_in_colistin/carbapenems	NOTEST	0	0	0	0	0	0	1	1	no
XLOC_003362	XLOC_003362	-			CP098791	Grown_without_colistin/carbapenems	Grown_in_colistin/carbapenems	OK	751.275	860.904	0.872658	0.196511	0.196511	0.349365	0.7235	0.995436	no
XLOC_003363	XLOC_003363	-			CP098791	Grown_without_colistin/carbapenems	Grown_in_colistin/carbapenems	NOTEST	0	0	0	0	0	0	1	1	no
XLOC_003364	XLOC_003364	-			CP098791	Grown_without_colistin/carbapenems	Grown_in_colistin/carbapenems	NOTEST	0	0	0	0	0	0	1	1	no
XLOC_003365	XLOC_003365	-			CP098791	Grown_without_colistin/carbapenems	Grown_in_colistin/carbapenems	OK	789.322	1097.47	0.71922	0.475496	0.475491	0.951106	0.3424	0.995436	no
XLOC_003380	XLOC_003380	-			CP098791	Grown_without_colistin/carbapenems	Grown_in_colistin/carbapenems	OK	265.1	70.5447	3.7579	-1.90993	-1.90993	-0.717761	0.4668	0.995436	no
XLOC_003381	XLOC_003381	-			CP098791	Grown_without_colistin/carbapenems	Grown_in_colistin/carbapenems	OK	755.971	837.947	0.90217	0.148528	0.148528	0.27036	0.77845	0.995436	no
XLOC_003382	XLOC_003382	-			CP098791	Grown_without_colistin/carbapenems	Grown_in_colistin/carbapenems	NOTEST	0	0	0	0	0	0	1	1	no
XLOC_003383	XLOC_003383	-			CP098791	Grown_without_colistin/carbapenems	Grown_in_colistin/carbapenems	OK	0	123.026	0	6.48332	inf	#NAME?	0.11975	0.848983	no
XLOC_003384	XLOC_003384	-			CP098791	Grown_without_colistin/carbapenems	Grown_in_colistin/carbapenems	OK	716.052	1088.77	0.657671	0.604563	0.604561	1.18966	0.22875	0.995436	no
XLOC_003397	XLOC_003397	-			CP098791	Grown_without_colistin/carbapenems	Grown_in_colistin/carbapenems	NOTEST	0	0	0	0	0	0	1	1	no
XLOC_003399	XLOC_003399	-			CP098791	Grown_without_colistin/carbapenems	Grown_in_colistin/carbapenems	NOTEST	0	0	0	0	0	0	1	1	no
XLOC_003400	XLOC_003400	-			CP098791	Grown_without_colistin/carbapenems	Grown_in_colistin/carbapenems	NOTEST	0	0	0	0	0	0	1	1	no
XLOC_003401	XLOC_003401	-			CP098791	Grown_without_colistin/carbapenems	Grown_in_colistin/carbapenems	NOTEST	0	0	0	0	0	0	1	1	no
XLOC_003514	XLOC_003514	-			CP098791	Grown_without_colistin/carbapenems	Grown_in_colistin/carbapenems	NOTEST	0	0	0	0	0	0	1	1	no
XLOC_003515	XLOC_003515	-			CP098791	Grown_without_colistin/carbapenems	Grown_in_colistin/carbapenems	NOTEST	0	0	0	0	0	0	1	1	no
XLOC_003642	XLOC_003642	-			CP098791	Grown_without_colistin/carbapenems	Grown_in_colistin/carbapenems	OK	0	70.5447	0	5.68097	inf	#NAME?	0.11975	0.848983	no
XLOC_003643	XLOC_003643	-			CP098791	Grown_without_colistin/carbapenems	Grown_in_colistin/carbapenems	OK	726.233	843.686	0.860786	0.216274	0.216275	0.394373	0.69115	0.995436	no
XLOC_003644	XLOC_003644	-			CP098791	Grown_without_colistin/carbapenems	Grown_in_colistin/carbapenems	NOTEST	0	0	0	0	0	0	1	1	no
XLOC_003645	XLOC_003645	-			CP098791	Grown_without_colistin/carbapenems	Grown_in_colistin/carbapenems	NOTEST	0	0	0	0	0	0	1	1	no
XLOC_003646	XLOC_003646	-			CP098791	Grown_without_colistin/carbapenems	Grown_in_colistin/carbapenems	OK	762.678	1120.66	0.680561	0.555203	0.555206	1.09021	0.27075	0.995436	no
XLOC_000001	XLOC_000001	fig|470.18121.peg.1	dnaA	Chromosomal replication initiator protein DnaA	CP098791	Grown_without_colistin/carbapenems	Grown_in_colistin/carbapenems	OK	605.569	476.553	1.27073	-0.345655	-0.345653	-0.586728	0.54615	0.995436	no
XLOC_000008	XLOC_000008	fig|470.18121.peg.10		AdeT	CP098791	Grown_without_colistin/carbapenems	Grown_in_colistin/carbapenems	OK	476.344	477.687	0.997189	0.0040618	0.00406012	0.00505373	0.99385	0.995436	no
XLOC_000063	XLOC_000063	fig|470.18121.peg.100		Acid-resistant locus arl7 (Fragment)	CP098791	Grown_without_colistin/carbapenems	Grown_in_colistin/carbapenems	OK	349.202	381.607	0.915083	0.128026	0.128025	0.0980458	0.92385	0.995436	no
XLOC_000576	XLOC_000576	fig|470.18121.peg.1000		Phosphoglucomutase (EC 5.4.2.2) @ Phosphomannomutase (EC 5.4.2.8)	CP098791	Grown_without_colistin/carbapenems	Grown_in_colistin/carbapenems	OK	471.294	428.279	1.10044	-0.138076	-0.138077	-0.210224	0.839	0.995436	no
XLOC_000577	XLOC_000577	fig|470.18121.peg.1001	argB	N-acetylglutamate kinase (EC 2.7.2.8)	CP098791	Grown_without_colistin/carbapenems	Grown_in_colistin/carbapenems	OK	571.156	377.409	1.51336	-0.597756	-0.597755	-0.686068	0.4953	0.995436	no
XLOC_000578	XLOC_000578	fig|470.18121.peg.1002		FIG00350997: hypothetical protein	CP098791	Grown_without_colistin/carbapenems	Grown_in_colistin/carbapenems	OK	416.732	451.184	0.923641	0.114596	0.114595	0.109195	0.9078	0.995436	no
XLOC_000579	XLOC_000579	fig|470.18121.peg.1003		Putative glutamine amidotransferase YafJ	CP098791	Grown_without_colistin/carbapenems	Grown_in_colistin/carbapenems	OK	394.323	398.022	0.990707	0.0134703	0.0134729	0.0136781	0.99045	0.995436	no
XLOC_000580	XLOC_000580	fig|470.18121.peg.1004		Hemerythrin domain protein	CP098791	Grown_without_colistin/carbapenems	Grown_in_colistin/carbapenems	OK	179.013	467.482	0.38293	1.38485	1.38485	0.829781	0.4407	0.995436	no
XLOC_000581	XLOC_000581	fig|470.18121.peg.1005		FIG00351543: hypothetical protein	CP098791	Grown_without_colistin/carbapenems	Grown_in_colistin/carbapenems	OK	702.396	1003.86	0.699695	0.515202	0.515206	0.489444	0.53935	0.995436	no
XLOC_000581	XLOC_000581	fig|470.18121.peg.1006		UPF0125 protein RatB	CP098791	Grown_without_colistin/carbapenems	Grown_in_colistin/carbapenems	OK	702.396	1003.86	0.699695	0.515202	0.515206	0.489444	0.53935	0.995436	no
XLOC_002255	XLOC_002255	fig|470.18121.peg.1007	bamE	Outer membrane beta-barrel assembly protein BamE	CP098791	Grown_without_colistin/carbapenems	Grown_in_colistin/carbapenems	OK	264.41	394.366	0.670469	0.576758	0.576759	0.353534	0.73385	0.995436	no
XLOC_000582	XLOC_000582	fig|470.18121.peg.1008	fur	Ferric uptake regulation protein FUR	CP098791	Grown_without_colistin/carbapenems	Grown_in_colistin/carbapenems	OK	442.785	408.773	1.08321	-0.115306	-0.115305	-0.0811876	0.93365	0.995436	no
XLOC_002256	XLOC_002256	fig|470.18121.peg.1009		Type IV pilus assembly ATPase component PilU	CP098791	Grown_without_colistin/carbapenems	Grown_in_colistin/carbapenems	OK	514.454	430.119	1.19607	-0.258306	-0.258307	-0.352569	0.7152	0.995436	no
XLOC_000064	XLOC_000064	fig|470.18121.peg.101		LSU rRNA pseudouridine(746) synthase (EC 5.4.99.29) @ tRNA pseudouridine(32) synthase (EC 5.4.99.28)	CP098791	Grown_without_colistin/carbapenems	Grown_in_colistin/carbapenems	OK	327.192	260.804	1.25455	-0.327171	-0.327172	-0.232353	0.82415	0.995436	no
XLOC_002257	XLOC_002257	fig|470.18121.peg.1010		Twitching motility protein PilT	CP098791	Grown_without_colistin/carbapenems	Grown_in_colistin/carbapenems	OK	523.083	433.314	1.20717	-0.271627	-0.271628	-0.350249	0.7369	0.995436	no
XLOC_000583	XLOC_000583	fig|470.18121.peg.1011		Pyridoxal phosphate-containing protein YggS	CP098791	Grown_without_colistin/carbapenems	Grown_in_colistin/carbapenems	OK	540.489	419.45	1.28857	-0.365766	-0.365764	-0.329507	0.73935	0.995436	no
XLOC_002258	XLOC_002258	fig|470.18121.peg.1012		Exonuclease SbcC	CP098791	Grown_without_colistin/carbapenems	Grown_in_colistin/carbapenems	OK	513.12	469.529	1.09284	-0.128082	-0.128082	-0.249051	0.8047	0.995436	no
XLOC_002259	XLOC_002259	fig|470.18121.peg.1013		Exonuclease SbcD	CP098791	Grown_without_colistin/carbapenems	Grown_in_colistin/carbapenems	OK	388.055	346.906	1.11862	-0.161716	-0.161717	-0.210005	0.83905	0.995436	no
XLOC_000584	XLOC_000584	fig|470.18121.peg.1014		OsmC/Ohr family protein	CP098791	Grown_without_colistin/carbapenems	Grown_in_colistin/carbapenems	OK	373.601	319.105	1.17078	-0.227467	-0.227465	-0.160647	0.86255	0.995436	no
XLOC_002260	XLOC_002260	fig|470.18121.peg.1015		Glyoxalase family protein	CP098791	Grown_without_colistin/carbapenems	Grown_in_colistin/carbapenems	OK	109.212	313.543	0.348316	1.52153	1.52153	0.709062	0.5254	0.995436	no
XLOC_000585	XLOC_000585	fig|470.18121.peg.1016		FIG00350345: hypothetical protein	CP098791	Grown_without_colistin/carbapenems	Grown_in_colistin/carbapenems	OK	440.448	368.794	1.19429	-0.256157	-0.256156	-0.180909	0.847	0.995436	no
XLOC_000586	XLOC_000586	fig|470.18121.peg.1017		Cell division inhibitor SulA	CP098791	Grown_without_colistin/carbapenems	Grown_in_colistin/carbapenems	OK	482.041	370.69	1.30039	-0.378943	-0.378944	-0.406754	0.67985	0.995436	no
XLOC_002261	XLOC_002261	fig|470.18121.peg.1018		Glycine oxidase ThiO (EC 1.4.3.19)	CP098791	Grown_without_colistin/carbapenems	Grown_in_colistin/carbapenems	OK	542.272	363.189	1.49308	-0.578296	-0.578297	-0.767645	0.4213	0.995436	no
XLOC_002262	XLOC_002262	fig|470.18121.peg.1019	hemB	Porphobilinogen synthase (EC 4.2.1.24)	CP098791	Grown_without_colistin/carbapenems	Grown_in_colistin/carbapenems	OK	597.49	468.707	1.27476	-0.350228	-0.35023	-0.4977	0.61665	0.995436	no
XLOC_000065	XLOC_000065	fig|470.18121.peg.102		hypothetical protein	CP098791	Grown_without_colistin/carbapenems	Grown_in_colistin/carbapenems	OK	0	44.7918	0	5.02567	inf	#NAME?	0.07645	0.708718	no
XLOC_000587	XLOC_000587	fig|470.18121.peg.1020		putative protein PaaI, possibly involved in aromatic compounds catabolism	CP098791	Grown_without_colistin/carbapenems	Grown_in_colistin/carbapenems	OK	257.393	407.645	0.631415	0.663341	0.66334	0.387828	0.70555	0.995436	no
XLOC_000588	XLOC_000588	fig|470.18121.peg.1021		Multidrug efflux system EmrAB-OMF, membrane fusion component EmrA	CP098791	Grown_without_colistin/carbapenems	Grown_in_colistin/carbapenems	OK	552.703	441.65	1.25145	-0.323601	-0.3236	-0.45988	0.64625	0.995436	no
XLOC_000589	XLOC_000589	fig|470.18121.peg.1022		Multidrug efflux system EmrAB-OMF, inner-membrane proton/drug antiporter EmrB (MFS type)	CP098791	Grown_without_colistin/carbapenems	Grown_in_colistin/carbapenems	OK	500.419	329.217	1.52003	-0.604098	-0.604099	-0.932237	0.3366	0.995436	no
XLOC_000590	XLOC_000590	fig|470.18121.peg.1023	ggt	Gamma-glutamyltranspeptidase (EC 2.3.2.2) @ Glutathione hydrolase (EC 3.4.19.13)	CP098791	Grown_without_colistin/carbapenems	Grown_in_colistin/carbapenems	OK	583.387	376.833	1.54813	-0.630528	-0.630527	-1.16487	0.2392	0.995436	no
XLOC_000591	XLOC_000591	fig|470.18121.peg.1024		Integrase	CP098791	Grown_without_colistin/carbapenems	Grown_in_colistin/carbapenems	NOTEST	0	0	0	0	0	0	1	1	no
XLOC_000592	XLOC_000592	fig|470.18121.peg.1025		hypothetical protein	CP098791	Grown_without_colistin/carbapenems	Grown_in_colistin/carbapenems	NOTEST	0	0	0	0	0	0	1	1	no
XLOC_000593	XLOC_000593	fig|470.18121.peg.1026		Transcriptional regulator, LysR family	CP098791	Grown_without_colistin/carbapenems	Grown_in_colistin/carbapenems	OK	437.94	291.588	1.50191	-0.586802	-0.5868	-0.610749	0.5458	0.995436	no
XLOC_002263	XLOC_002263	fig|470.18121.peg.1027		FIG00350011: hypothetical protein	CP098791	Grown_without_colistin/carbapenems	Grown_in_colistin/carbapenems	OK	0	114.256	0	6.37663	inf	#NAME?	0.05335	0.542636	no
XLOC_000594	XLOC_000594	fig|470.18121.peg.1028		DUF1275 domain-containing protein	CP098791	Grown_without_colistin/carbapenems	Grown_in_colistin/carbapenems	OK	465.597	355.817	1.30853	-0.387946	-0.387948	-0.339319	0.7455	0.995436	no
XLOC_000595	XLOC_000595	fig|470.18121.peg.1029		hypothetical protein	CP098791	Grown_without_colistin/carbapenems	Grown_in_colistin/carbapenems	OK	490.633	343.008	1.43038	-0.516402	-0.516404	-0.911424	0.3518	0.995436	no
XLOC_000066	XLOC_000066	fig|470.18121.peg.103		putative membrane protein	CP098791	Grown_without_colistin/carbapenems	Grown_in_colistin/carbapenems	OK	0	33.5939	0	4.61063	inf	#NAME?	0.09085	0.791586	no
XLOC_002264	XLOC_002264	fig|470.18121.peg.1030		Arginine/ornithine antiporter ArcD	CP098791	Grown_without_colistin/carbapenems	Grown_in_colistin/carbapenems	OK	378.353	372.823	1.01483	-0.021242	-0.0212406	-0.028281	0.9794	0.995436	no
XLOC_002265	XLOC_002265	fig|470.18121.peg.1031		Homocysteine S-methyltransferase-like protein	CP098791	Grown_without_colistin/carbapenems	Grown_in_colistin/carbapenems	OK	409.504	339.387	1.2066	-0.270946	-0.270949	-0.271957	0.79125	0.995436	no
XLOC_002266	XLOC_002266	fig|470.18121.peg.1032		hypothetical protein	CP098791	Grown_without_colistin/carbapenems	Grown_in_colistin/carbapenems	OK	215.865	321.787	0.670832	0.575977	0.575977	0.33696	0.7326	0.995436	no
XLOC_002267	XLOC_002267	fig|470.18121.peg.1033	mqo	Malate:quinone oxidoreductase (EC 1.1.5.4)	CP098791	Grown_without_colistin/carbapenems	Grown_in_colistin/carbapenems	OK	467.639	411.444	1.13658	-0.184699	-0.184696	-0.307778	0.7571	0.995436	no
XLOC_002268	XLOC_002268	fig|470.18121.peg.1034	betA	Choline dehydrogenase (EC 1.1.99.1)	CP098791	Grown_without_colistin/carbapenems	Grown_in_colistin/carbapenems	OK	652.419	432.953	1.5069	-0.591588	-0.591587	-1.07662	0.2653	0.995436	no
XLOC_002269	XLOC_002269	fig|470.18121.peg.1035	betB	Betaine aldehyde dehydrogenase (EC 1.2.1.8)	CP098791	Grown_without_colistin/carbapenems	Grown_in_colistin/carbapenems	OK	855.95	823.163	1.03983	-0.0563484	-0.0563486	-0.0742414	0.9358	0.995436	no
XLOC_002269	XLOC_002269	fig|470.18121.peg.1036	betI	Transcriptional regulator BetI, TetR family	CP098791	Grown_without_colistin/carbapenems	Grown_in_colistin/carbapenems	OK	855.95	823.163	1.03983	-0.0563484	-0.0563486	-0.0742414	0.9358	0.995436	no
XLOC_000596	XLOC_000596	fig|470.18121.peg.1037		High-affinity choline uptake protein BetT	CP098791	Grown_without_colistin/carbapenems	Grown_in_colistin/carbapenems	OK	455.493	383.92	1.18643	-0.246623	-0.246623	-0.404461	0.684	0.995436	no
XLOC_000597	XLOC_000597	fig|470.18121.peg.1038		High-affinity choline uptake protein BetT	CP098791	Grown_without_colistin/carbapenems	Grown_in_colistin/carbapenems	OK	579.153	393.568	1.47154	-0.557332	-0.557331	-1.07167	0.28125	0.995436	no
XLOC_000598	XLOC_000598	fig|470.18121.peg.1039		MarC family integral membrane protein	CP098791	Grown_without_colistin/carbapenems	Grown_in_colistin/carbapenems	OK	648.515	351.96	1.84258	-0.881728	-0.881727	-0.744711	0.4462	0.995436	no
XLOC_001930	XLOC_001930	fig|470.18121.peg.104		Ferrichrome-iron receptor	CP098791	Grown_without_colistin/carbapenems	Grown_in_colistin/carbapenems	OK	311.417	280.567	1.10996	-0.150502	-0.150501	-0.241307	0.81275	0.995436	no
XLOC_000599	XLOC_000599	fig|470.18121.peg.1040		cytosolic long-chain acyl-CoA thioester hydrolase family protein	CP098791	Grown_without_colistin/carbapenems	Grown_in_colistin/carbapenems	OK	379.42	434.979	0.872272	0.19715	0.197151	0.137382	0.8922	0.995436	no
XLOC_002270	XLOC_002270	fig|470.18121.peg.1041		hypothetical protein	CP098791	Grown_without_colistin/carbapenems	Grown_in_colistin/carbapenems	OK	0	206.552	0	7.23087	inf	#NAME?	0.05335	0.542636	no
XLOC_000600	XLOC_000600	fig|470.18121.peg.1042		Metal chaperone, involved in Zn homeostasis	CP098791	Grown_without_colistin/carbapenems	Grown_in_colistin/carbapenems	OK	413.764	466.614	0.886737	0.173421	0.173421	0.206362	0.8391	0.995436	no
XLOC_002271	XLOC_002271	fig|470.18121.peg.1043	dctA	C4-dicarboxylate transport protein	CP098791	Grown_without_colistin/carbapenems	Grown_in_colistin/carbapenems	OK	486.061	389.293	1.24857	-0.320281	-0.320278	-0.456734	0.6439	0.995436	no
XLOC_000601	XLOC_000601	fig|470.18121.peg.1044		YaeQ protein	CP098791	Grown_without_colistin/carbapenems	Grown_in_colistin/carbapenems	OK	395.916	335.375	1.18052	-0.239419	-0.239421	-0.172245	0.86525	0.995436	no
XLOC_000602	XLOC_000602	fig|470.18121.peg.1045		Peptidylprolyl isomerase, FKBP-type (EC 5.2.1.8)	CP098791	Grown_without_colistin/carbapenems	Grown_in_colistin/carbapenems	OK	42.8688	230.278	0.186161	2.42538	2.42538	0.995349	0.39125	0.995436	no
XLOC_000603	XLOC_000603	fig|470.18121.peg.1046	pgaB	Biofilm PGA synthesis deacetylase PgaB (EC 3.-)	CP098791	Grown_without_colistin/carbapenems	Grown_in_colistin/carbapenems	OK	534.276	377.087	1.41685	-0.502688	-0.502688	-0.922369	0.34875	0.995436	no
XLOC_000604	XLOC_000604	fig|470.18121.peg.1047	pgaC	Biofilm PGA synthesis N-glycosyltransferase PgaC (EC 2.4.-.-)	CP098791	Grown_without_colistin/carbapenems	Grown_in_colistin/carbapenems	OK	570.376	375.68	1.51825	-0.602409	-0.602409	-0.881649	0.3642	0.995436	no
XLOC_000605	XLOC_000605	fig|470.18121.peg.1048	pgaD	Biofilm PGA synthesis auxiliary protein PgaD	CP098791	Grown_without_colistin/carbapenems	Grown_in_colistin/carbapenems	OK	210.056	321.805	0.652743	0.615413	0.615415	0.364679	0.7022	0.995436	no
XLOC_002272	XLOC_002272	fig|470.18121.peg.1049		Enoyl-CoA hydratase (EC 4.2.1.17)	CP098791	Grown_without_colistin/carbapenems	Grown_in_colistin/carbapenems	OK	447.035	402.816	1.10977	-0.150267	-0.150267	-0.146236	0.8794	0.995436	no
XLOC_000067	XLOC_000067	fig|470.18121.peg.105		putative membrane protein	CP098791	Grown_without_colistin/carbapenems	Grown_in_colistin/carbapenems	OK	243.613	233.621	1.04277	-0.0604212	-0.0604177	-0.0590081	0.95015	0.995436	no
XLOC_000606	XLOC_000606	fig|470.18121.peg.1050	pnuC	PnuC-like transporter linked to homoserine kinase and OMR	CP098791	Grown_without_colistin/carbapenems	Grown_in_colistin/carbapenems	OK	409.982	378.373	1.08354	-0.115751	-0.11575	-0.080718	0.93915	0.995436	no
XLOC_000607	XLOC_000607	fig|470.18121.peg.1051		hypothetical protein	CP098791	Grown_without_colistin/carbapenems	Grown_in_colistin/carbapenems	OK	0	235.152	0	7.41796	inf	#NAME?	0.0269	0.353021	no
XLOC_002273	XLOC_002273	fig|470.18121.peg.1052		Transcriptional regulator, IclR family	CP098791	Grown_without_colistin/carbapenems	Grown_in_colistin/carbapenems	OK	415.998	402.716	1.03298	-0.0468138	-0.0468157	-0.0450005	0.9644	0.995436	no
XLOC_000608	XLOC_000608	fig|470.18121.peg.1053		Ferredoxin	CP098791	Grown_without_colistin/carbapenems	Grown_in_colistin/carbapenems	OK	98.9764	282.406	0.350476	1.51261	1.51261	0.698745	0.5228	0.995436	no
XLOC_000609	XLOC_000609	fig|470.18121.peg.1054		FIG00351215: hypothetical protein	CP098791	Grown_without_colistin/carbapenems	Grown_in_colistin/carbapenems	OK	48.5802	235.152	0.206591	2.27515	2.27515	0.945502	0.4043	0.995436	no
XLOC_000610	XLOC_000610	fig|470.18121.peg.1055		GbcA Glycine betaine demethylase subunit A	CP098791	Grown_without_colistin/carbapenems	Grown_in_colistin/carbapenems	OK	933.355	596.379	1.56504	-0.646196	-0.646197	-0.925083	0.3401	0.995436	no
XLOC_000610	XLOC_000610	fig|470.18121.peg.1056		Oxidoreductase, short-chain dehydrogenase/reductase family	CP098791	Grown_without_colistin/carbapenems	Grown_in_colistin/carbapenems	OK	933.355	596.379	1.56504	-0.646196	-0.646197	-0.925083	0.3401	0.995436	no
XLOC_000611	XLOC_000611	fig|470.18121.peg.1057		Glyoxalase family protein	CP098791	Grown_without_colistin/carbapenems	Grown_in_colistin/carbapenems	OK	407.958	280.112	1.45641	-0.542417	-0.542417	-0.522585	0.59155	0.995436	no
XLOC_000612	XLOC_000612	fig|470.18121.peg.1058		Ferredoxin reductase	CP098791	Grown_without_colistin/carbapenems	Grown_in_colistin/carbapenems	OK	418.086	415.029	1.00737	-0.0105876	-0.0105856	-0.0142089	0.9905	0.995436	no
XLOC_000613	XLOC_000613	fig|470.18121.peg.1059		D-galactonate transporter	CP098791	Grown_without_colistin/carbapenems	Grown_in_colistin/carbapenems	OK	539.286	421.53	1.27935	-0.355415	-0.355414	-0.510315	0.60645	0.995436	no
XLOC_001931	XLOC_001931	fig|470.18121.peg.106		Leucine-responsive regulatory protein, regulator for leucine (or lrp) regulon and high-affinity branched-chain amino acid transport system	CP098791	Grown_without_colistin/carbapenems	Grown_in_colistin/carbapenems	OK	558.582	370.801	1.50642	-0.591124	-0.591125	-0.435001	0.67225	0.995436	no
XLOC_000614	XLOC_000614	fig|470.18121.peg.1060		Mannose-6-phosphate isomerase	CP098791	Grown_without_colistin/carbapenems	Grown_in_colistin/carbapenems	OK	507.186	225.857	2.24561	-1.16711	-1.1671	-0.822459	0.4	0.995436	no
XLOC_000615	XLOC_000615	fig|470.18121.peg.1061		Hydrolase, alpha/beta fold family	CP098791	Grown_without_colistin/carbapenems	Grown_in_colistin/carbapenems	OK	447.048	372.666	1.19959	-0.262547	-0.262545	-0.261972	0.7968	0.995436	no
XLOC_000616	XLOC_000616	fig|470.18121.peg.1062		Oxidoreductase, short-chain dehydrogenase/reductase family	CP098791	Grown_without_colistin/carbapenems	Grown_in_colistin/carbapenems	OK	388.315	448.468	0.86587	0.207778	0.207778	0.199329	0.8366	0.995436	no
XLOC_000617	XLOC_000617	fig|470.18121.peg.1063		Aspartate dehydrogenase homolog	CP098791	Grown_without_colistin/carbapenems	Grown_in_colistin/carbapenems	OK	444.133	417.413	1.06401	-0.0895162	-0.0895178	-0.0864525	0.93135	0.995436	no
XLOC_000618	XLOC_000618	fig|470.18121.peg.1064		Aldehyde dehydrogenase (EC 1.2.1.3)	CP098791	Grown_without_colistin/carbapenems	Grown_in_colistin/carbapenems	OK	532.888	424.133	1.25642	-0.329316	-0.329316	-0.538352	0.58825	0.995436	no
XLOC_000619	XLOC_000619	fig|470.18121.peg.1065		Thiamine pyrophosphate-requiring enzymes	CP098791	Grown_without_colistin/carbapenems	Grown_in_colistin/carbapenems	OK	486.098	380.418	1.2778	-0.353662	-0.353663	-0.590974	0.55015	0.995436	no
XLOC_000620	XLOC_000620	fig|470.18121.peg.1066		FIG00350354: hypothetical protein	CP098791	Grown_without_colistin/carbapenems	Grown_in_colistin/carbapenems	OK	411.399	280.266	1.46789	-0.553742	-0.553742	-0.6555	0.50695	0.995436	no
XLOC_002274	XLOC_002274	fig|470.18121.peg.1067		L-Proline/Glycine betaine transporter ProP	CP098791	Grown_without_colistin/carbapenems	Grown_in_colistin/carbapenems	OK	405.121	363.92	1.11321	-0.154732	-0.154732	-0.210295	0.8319	0.995436	no
XLOC_000621	XLOC_000621	fig|470.18121.peg.1068	def	Peptide deformylase (EC 3.5.1.88)	CP098791	Grown_without_colistin/carbapenems	Grown_in_colistin/carbapenems	OK	501.769	315.119	1.59232	-0.671127	-0.671124	-0.483641	0.6266	0.995436	no
XLOC_000622	XLOC_000622	fig|470.18121.peg.1069		Glutaminase (EC 3.5.1.2)	CP098791	Grown_without_colistin/carbapenems	Grown_in_colistin/carbapenems	OK	602.994	430.704	1.40002	-0.485447	-0.485445	-0.748458	0.44485	0.995436	no
XLOC_000068	XLOC_000068	fig|470.18121.peg.107		D-amino acid dehydrogenase (EC 1.4.99.6)	CP098791	Grown_without_colistin/carbapenems	Grown_in_colistin/carbapenems	OK	618.579	439.45	1.40762	-0.493259	-0.493261	-0.766418	0.44	0.995436	no
XLOC_002275	XLOC_002275	fig|470.18121.peg.1070		Transcriptional regulator, AraC family	CP098791	Grown_without_colistin/carbapenems	Grown_in_colistin/carbapenems	OK	679.494	359.178	1.8918	-0.919762	-0.919762	-0.935247	0.35435	0.995436	no
XLOC_000623	XLOC_000623	fig|470.18121.peg.1071		Fosmidomycin resistance protein	CP098791	Grown_without_colistin/carbapenems	Grown_in_colistin/carbapenems	OK	463.823	374.962	1.23699	-0.30683	-0.30683	-0.408975	0.68595	0.995436	no
XLOC_002276	XLOC_002276	fig|470.18121.peg.1072		L-arabinose-specific 1-epimerase (mutarotase)	CP098791	Grown_without_colistin/carbapenems	Grown_in_colistin/carbapenems	OK	472.311	390.747	1.20874	-0.273502	-0.2735	-0.353883	0.73285	0.995436	no
XLOC_000624	XLOC_000624	fig|470.18121.peg.1073		hypothetical protein	CP098791	Grown_without_colistin/carbapenems	Grown_in_colistin/carbapenems	OK	319.202	213.485	1.4952	-0.580335	-0.580335	-0.295523	0.80705	0.995436	no
XLOC_002277	XLOC_002277	fig|470.18121.peg.1074		Transcriptional regulator, LysR family	CP098791	Grown_without_colistin/carbapenems	Grown_in_colistin/carbapenems	OK	524.574	434.794	1.20649	-0.270814	-0.270814	-0.317896	0.7409	0.995436	no
XLOC_000625	XLOC_000625	fig|470.18121.peg.1075		Oxidoreductase, short-chain dehydrogenase/reductase family	CP098791	Grown_without_colistin/carbapenems	Grown_in_colistin/carbapenems	OK	410.195	464.686	0.882736	0.179946	0.179946	0.174225	0.8555	0.995436	no
XLOC_000626	XLOC_000626	fig|470.18121.peg.1076		Uncharacterized MFS-type transporter	CP098791	Grown_without_colistin/carbapenems	Grown_in_colistin/carbapenems	OK	538.584	361.015	1.49186	-0.577113	-0.577113	-0.850134	0.3855	0.995436	no
XLOC_000627	XLOC_000627	fig|470.18121.peg.1077		Transketolase, N-terminal section (EC 2.2.1.1)	CP098791	Grown_without_colistin/carbapenems	Grown_in_colistin/carbapenems	OK	493.922	402.191	1.22808	-0.296402	-0.2964	-0.320358	0.73675	0.995436	no
XLOC_000628	XLOC_000628	fig|470.18121.peg.1078		Transketolase, C-terminal section (EC 2.2.1.1)	CP098791	Grown_without_colistin/carbapenems	Grown_in_colistin/carbapenems	OK	530.611	331.456	1.60085	-0.678837	-0.678838	-0.800648	0.41445	0.995436	no
XLOC_002278	XLOC_002278	fig|470.18121.peg.1079	metH	5-methyltetrahydrofolate--homocysteine methyltransferase (EC 2.1.1.13)	CP098791	Grown_without_colistin/carbapenems	Grown_in_colistin/carbapenems	OK	518.425	408.627	1.2687	-0.343351	-0.343349	-0.66276	0.5096	0.995436	no
XLOC_000069	XLOC_000069	fig|470.18121.peg.108	alr	Alanine racemase (EC 5.1.1.1)	CP098791	Grown_without_colistin/carbapenems	Grown_in_colistin/carbapenems	OK	508.849	400.579	1.27028	-0.345151	-0.345151	-0.455843	0.6406	0.995436	no
XLOC_000629	XLOC_000629	fig|470.18121.peg.1080		hypothetical protein	CP098791	Grown_without_colistin/carbapenems	Grown_in_colistin/carbapenems	NOTEST	0	0	0	0	0	0	1	1	no
XLOC_000630	XLOC_000630	fig|470.18121.peg.1081		Low-affinity inorganic phosphate transporter	CP098791	Grown_without_colistin/carbapenems	Grown_in_colistin/carbapenems	OK	517.373	435.782	1.18723	-0.247598	-0.247598	-0.429213	0.6614	0.995436	no
XLOC_000631	XLOC_000631	fig|470.18121.peg.1082		D-serine ammonia-lyase (EC 4.3.1.18)	CP098791	Grown_without_colistin/carbapenems	Grown_in_colistin/carbapenems	OK	491.053	444.982	1.10353	-0.142132	-0.142132	-0.218307	0.82655	0.995436	no
XLOC_002279	XLOC_002279	fig|470.18121.peg.1083		hypothetical protein	CP098791	Grown_without_colistin/carbapenems	Grown_in_colistin/carbapenems	OK	563.363	425.751	1.32322	-0.404055	-0.404053	-0.677324	0.4881	0.995436	no
XLOC_002280	XLOC_002280	fig|470.18121.peg.1084		FIG00351968: hypothetical protein	CP098791	Grown_without_colistin/carbapenems	Grown_in_colistin/carbapenems	OK	0	138.095	0	6.65002	inf	#NAME?	0.09085	0.791586	no
XLOC_002281	XLOC_002281	fig|470.18121.peg.1085		Sulfatase modifying factor 1 precursor (C-alpha-formyglycine- generating enzyme 1)	CP098791	Grown_without_colistin/carbapenems	Grown_in_colistin/carbapenems	OK	962.197	800.611	1.20183	-0.265231	-0.26523	-0.494935	0.6079	0.995436	no
XLOC_002281	XLOC_002281	fig|470.18121.peg.1086		Arylsulfatase (EC 3.1.6.1)	CP098791	Grown_without_colistin/carbapenems	Grown_in_colistin/carbapenems	OK	962.197	800.611	1.20183	-0.265231	-0.26523	-0.494935	0.6079	0.995436	no
XLOC_002282	XLOC_002282	fig|470.18121.peg.1087		Rhomboid family protein	CP098791	Grown_without_colistin/carbapenems	Grown_in_colistin/carbapenems	OK	488.816	330.203	1.48035	-0.565938	-0.565936	-0.423399	0.6638	0.995436	no
XLOC_000632	XLOC_000632	fig|470.18121.peg.1088	nfuA	[4Fe-4S] cluster carrier protein NfuA	CP098791	Grown_without_colistin/carbapenems	Grown_in_colistin/carbapenems	OK	576.287	345.667	1.66717	-0.737405	-0.737405	-0.629218	0.5211	0.995436	no
XLOC_000633	XLOC_000633	fig|470.18121.peg.1089		TonB-dependent receptor; Outer membrane receptor for ferrienterochelin and colicins	CP098791	Grown_without_colistin/carbapenems	Grown_in_colistin/carbapenems	OK	513.274	394.925	1.29967	-0.37815	-0.378151	-0.726481	0.4696	0.995436	no
XLOC_000070	XLOC_000070	fig|470.18121.peg.109		RidA/YER057c/UK114 superfamily, group 2, YoaB-like protein	CP098791	Grown_without_colistin/carbapenems	Grown_in_colistin/carbapenems	OK	355.679	552.817	0.643394	0.636226	0.636226	0.373462	0.7046	0.995436	no
XLOC_002283	XLOC_002283	fig|470.18121.peg.1090		FIG00350364: hypothetical protein	CP098791	Grown_without_colistin/carbapenems	Grown_in_colistin/carbapenems	OK	492.205	354.479	1.38853	-0.473559	-0.473558	-0.541966	0.5938	0.995436	no
XLOC_002284	XLOC_002284	fig|470.18121.peg.1091		Lipase	CP098791	Grown_without_colistin/carbapenems	Grown_in_colistin/carbapenems	OK	485.088	386.953	1.25361	-0.326088	-0.326089	-0.389331	0.7024	0.995436	no
XLOC_000634	XLOC_000634	fig|470.18121.peg.1092		Carbonic anhydrase, beta class (EC 4.2.1.1)	CP098791	Grown_without_colistin/carbapenems	Grown_in_colistin/carbapenems	OK	366.552	236.247	1.55156	-0.633722	-0.633719	-0.462279	0.6571	0.995436	no
XLOC_002285	XLOC_002285	fig|470.18121.peg.1093		Arylesterase precursor (EC 3.1.1.2)	CP098791	Grown_without_colistin/carbapenems	Grown_in_colistin/carbapenems	OK	479.788	212.189	2.26114	-1.17705	-1.17705	-0.903969	0.34375	0.995436	no
XLOC_000635	XLOC_000635	fig|470.18121.peg.1094		ABC-type antimicrobial peptide transport system, ATPase component	CP098791	Grown_without_colistin/carbapenems	Grown_in_colistin/carbapenems	OK	360.326	221.825	1.62437	-0.699881	-0.699881	-0.497846	0.62915	0.995436	no
XLOC_000636	XLOC_000636	fig|470.18121.peg.1095		ABC transporter, fused permease protein	CP098791	Grown_without_colistin/carbapenems	Grown_in_colistin/carbapenems	OK	460.349	360.598	1.27663	-0.352337	-0.352336	-0.678254	0.4968	0.995436	no
XLOC_002286	XLOC_002286	fig|470.18121.peg.1096		FIG056164: rhomboid family serine protease	CP098791	Grown_without_colistin/carbapenems	Grown_in_colistin/carbapenems	OK	410.123	356.182	1.15144	-0.203442	-0.203445	-0.185359	0.85075	0.995436	no
XLOC_000637	XLOC_000637	fig|470.18121.peg.1097	mtgA	Monofunctional biosynthetic peptidoglycan transglycosylase	CP098791	Grown_without_colistin/carbapenems	Grown_in_colistin/carbapenems	OK	504.088	383.114	1.31577	-0.395902	-0.395902	-0.346446	0.7334	0.995436	no
XLOC_000638	XLOC_000638	fig|470.18121.peg.1098	ppk1	Polyphosphate kinase (EC 2.7.4.1)	CP098791	Grown_without_colistin/carbapenems	Grown_in_colistin/carbapenems	OK	533.74	369.365	1.44502	-0.53109	-0.531087	-0.996858	0.3054	0.995436	no
XLOC_002287	XLOC_002287	fig|470.18121.peg.1099		hypothetical protein	CP098791	Grown_without_colistin/carbapenems	Grown_in_colistin/carbapenems	NOTEST	0	0	0	0	0	0	1	1	no
XLOC_000009	XLOC_000009	fig|470.18121.peg.11	erpA	Iron-sulfur cluster insertion protein ErpA	CP098791	Grown_without_colistin/carbapenems	Grown_in_colistin/carbapenems	OK	263.915	350.267	0.753468	0.408382	0.408383	0.209522	0.85325	0.995436	no
XLOC_000071	XLOC_000071	fig|470.18121.peg.110		D-serine/D-alanine/glycine transporter	CP098791	Grown_without_colistin/carbapenems	Grown_in_colistin/carbapenems	OK	549.636	527.73	1.04151	-0.0586765	-0.0586765	-0.100488	0.92065	0.995436	no
XLOC_000639	XLOC_000639	fig|470.18121.peg.1100		hypothetical protein	CP098791	Grown_without_colistin/carbapenems	Grown_in_colistin/carbapenems	OK	534.413	400.081	1.33576	-0.417663	-0.417662	-0.350827	0.71085	0.995436	no
XLOC_002288	XLOC_002288	fig|470.18121.peg.1101	oxyR	Hydrogen peroxide-inducible genes activator => OxyR	CP098791	Grown_without_colistin/carbapenems	Grown_in_colistin/carbapenems	OK	416.027	460.661	0.903109	0.147028	0.147028	0.157588	0.8745	0.995436	no
XLOC_002289	XLOC_002289	fig|470.18121.peg.1102	estB	Hydrolase, alpha/beta fold family	CP098791	Grown_without_colistin/carbapenems	Grown_in_colistin/carbapenems	OK	543.664	416.792	1.3044	-0.383388	-0.383389	-0.457166	0.6532	0.995436	no
XLOC_002290	XLOC_002290	fig|470.18121.peg.1103	rubB	Rubredoxin-NAD(+) reductase (EC 1.18.1.1)	CP098791	Grown_without_colistin/carbapenems	Grown_in_colistin/carbapenems	OK	490.127	431.907	1.1348	-0.182435	-0.182436	-0.253677	0.8024	0.995436	no
XLOC_002291	XLOC_002291	fig|470.18121.peg.1104	rubA	Rubredoxin	CP098791	Grown_without_colistin/carbapenems	Grown_in_colistin/carbapenems	OK	0	46.0316	0	5.06506	inf	#NAME?	0.11975	0.848983	no
XLOC_000640	XLOC_000640	fig|470.18121.peg.1105		2-oxoglutarate dehydrogenase complex, dehydrogenase component	CP098791	Grown_without_colistin/carbapenems	Grown_in_colistin/carbapenems	OK	359.762	366.192	0.982441	0.0255575	0.0255576	0.0144771	0.9779	0.995436	no
XLOC_002292	XLOC_002292	fig|470.18121.peg.1106		FIG00350948: hypothetical protein	CP098791	Grown_without_colistin/carbapenems	Grown_in_colistin/carbapenems	OK	333.719	413.627	0.806811	0.309697	0.309695	0.212418	0.8255	0.995436	no
XLOC_000641	XLOC_000641	fig|470.18121.peg.1107	lysS	Lysyl-tRNA synthetase (class II) (EC 6.1.1.6)	CP098791	Grown_without_colistin/carbapenems	Grown_in_colistin/carbapenems	OK	534.896	466.698	1.14613	-0.196769	-0.196769	-0.335384	0.73755	0.995436	no
XLOC_000642	XLOC_000642	fig|470.18121.peg.1108		K30 capsule biosynthesis cluster, partial sequence	CP098791	Grown_without_colistin/carbapenems	Grown_in_colistin/carbapenems	OK	620.739	147.278	4.21474	-2.07544	-2.07545	-2.28915	0.0484	0.514492	no
XLOC_000643	XLOC_000643	fig|470.18121.peg.1109		hypothetical protein	CP098791	Grown_without_colistin/carbapenems	Grown_in_colistin/carbapenems	OK	458.335	455.111	1.00708	-0.010184	-0.0101839	-0.0114563	0.9906	0.995436	no
XLOC_000072	XLOC_000072	fig|470.18121.peg.111		D-serine/D-alanine/glycine transporter	CP098791	Grown_without_colistin/carbapenems	Grown_in_colistin/carbapenems	OK	539.5	447.781	1.20483	-0.26883	-0.26883	-0.441148	0.6514	0.995436	no
XLOC_000643	XLOC_000643	fig|470.18121.peg.1110	cysD	Sulfate adenylyltransferase subunit 2 (EC 2.7.7.4)	CP098791	Grown_without_colistin/carbapenems	Grown_in_colistin/carbapenems	OK	458.335	455.111	1.00708	-0.010184	-0.0101839	-0.0114563	0.9906	0.995436	no
XLOC_000644	XLOC_000644	fig|470.18121.peg.1111	cysN	Sulfate adenylyltransferase subunit 1 (EC 2.7.7.4) / Adenylylsulfate kinase (EC 2.7.1.25)	CP098791	Grown_without_colistin/carbapenems	Grown_in_colistin/carbapenems	OK	527.838	475.772	1.10943	-0.149825	-0.149827	-0.26451	0.7865	0.995436	no
XLOC_002293	XLOC_002293	fig|470.18121.peg.1112		hypothetical protein	CP098791	Grown_without_colistin/carbapenems	Grown_in_colistin/carbapenems	OK	370.279	519.489	0.712775	0.48848	0.48848	0.383298	0.69495	0.995436	no
XLOC_000645	XLOC_000645	fig|470.18121.peg.1113		FIG00350904: hypothetical protein	CP098791	Grown_without_colistin/carbapenems	Grown_in_colistin/carbapenems	OK	464.862	374.678	1.2407	-0.311151	-0.311152	-0.226553	0.82235	0.995436	no
XLOC_002294	XLOC_002294	fig|470.18121.peg.1114		Citrate/H+ symporter of CitMHS family	CP098791	Grown_without_colistin/carbapenems	Grown_in_colistin/carbapenems	OK	718.309	412.949	1.73946	-0.798641	-0.79864	-1.28598	0.2014	0.995436	no
XLOC_002295	XLOC_002295	fig|470.18121.peg.1115		UPF0053 inner membrane protein YtfL	CP098791	Grown_without_colistin/carbapenems	Grown_in_colistin/carbapenems	OK	548.351	387.971	1.41338	-0.499151	-0.499148	-0.755166	0.4382	0.995436	no
XLOC_002296	XLOC_002296	fig|470.18121.peg.1116		Transcriptional regulator, LysR family	CP098791	Grown_without_colistin/carbapenems	Grown_in_colistin/carbapenems	OK	499.716	429.809	1.16265	-0.217413	-0.217415	-0.260725	0.80055	0.995436	no
XLOC_000646	XLOC_000646	fig|470.18121.peg.1117		Isocitrate lyase (EC 4.1.3.1)	CP098791	Grown_without_colistin/carbapenems	Grown_in_colistin/carbapenems	OK	550.587	444.256	1.23935	-0.309579	-0.309578	-0.544225	0.5693	0.995436	no
XLOC_002297	XLOC_002297	fig|470.18121.peg.1118		Lipoprotein	CP098791	Grown_without_colistin/carbapenems	Grown_in_colistin/carbapenems	OK	461.906	267.872	1.72435	-0.786055	-0.786055	-0.551892	0.5549	0.995436	no
XLOC_002298	XLOC_002298	fig|470.18121.peg.1119		FIG00350481: hypothetical protein	CP098791	Grown_without_colistin/carbapenems	Grown_in_colistin/carbapenems	OK	184.819	284.785	0.648977	0.62376	0.623758	0.317446	0.75895	0.995436	no
XLOC_001932	XLOC_001932	fig|470.18121.peg.112		Transcriptional regulator, LysR family	CP098791	Grown_without_colistin/carbapenems	Grown_in_colistin/carbapenems	OK	621.948	386.947	1.60732	-0.684658	-0.684657	-0.775019	0.4285	0.995436	no
XLOC_000647	XLOC_000647	fig|470.18121.peg.1120		Urease accessory protein UreD	CP098791	Grown_without_colistin/carbapenems	Grown_in_colistin/carbapenems	OK	411.807	294.308	1.39924	-0.484642	-0.484642	-0.44421	0.6631	0.995436	no
XLOC_000648	XLOC_000648	fig|470.18121.peg.1121	ureA	Urease gamma subunit (EC 3.5.1.5)	CP098791	Grown_without_colistin/carbapenems	Grown_in_colistin/carbapenems	OK	149.173	236.155	0.631674	0.662748	0.662752	0.326446	0.7492	0.995436	no
XLOC_000649	XLOC_000649	fig|470.18121.peg.1122		Urease beta subunit (EC 3.5.1.5)	CP098791	Grown_without_colistin/carbapenems	Grown_in_colistin/carbapenems	OK	244.908	294.085	0.83278	0.263993	0.263993	0.139087	0.8915	0.995436	no
XLOC_000650	XLOC_000650	fig|470.18121.peg.1123	ureC	Urease alpha subunit (EC 3.5.1.5)	CP098791	Grown_without_colistin/carbapenems	Grown_in_colistin/carbapenems	OK	517.563	365.041	1.41782	-0.503676	-0.503674	-0.854644	0.3825	0.995436	no
XLOC_000651	XLOC_000651	fig|470.18121.peg.1124	ureE	Urease accessory protein UreE	CP098791	Grown_without_colistin/carbapenems	Grown_in_colistin/carbapenems	OK	805.465	748.223	1.0765	-0.106354	-0.106353	-0.105241	0.9095	0.995436	no
XLOC_000651	XLOC_000651	fig|470.18121.peg.1125		Urease accessory protein UreF	CP098791	Grown_without_colistin/carbapenems	Grown_in_colistin/carbapenems	OK	805.465	748.223	1.0765	-0.106354	-0.106353	-0.105241	0.9095	0.995436	no
XLOC_000652	XLOC_000652	fig|470.18121.peg.1126	ureG	Urease accessory protein UreG	CP098791	Grown_without_colistin/carbapenems	Grown_in_colistin/carbapenems	OK	324.257	347.139	0.934084	0.0983757	0.0983736	0.0691516	0.94805	0.995436	no
XLOC_000653	XLOC_000653	fig|470.18121.peg.1127		Nickel-binding accessory protein UreJ-HupE	CP098791	Grown_without_colistin/carbapenems	Grown_in_colistin/carbapenems	OK	478.203	358.568	1.33365	-0.415376	-0.415378	-0.292309	0.7812	0.995436	no
XLOC_002299	XLOC_002299	fig|470.18121.peg.1128	rsmD	16S rRNA (guanine(966)-N(2))-methyltransferase (EC 2.1.1.171)	CP098791	Grown_without_colistin/carbapenems	Grown_in_colistin/carbapenems	OK	1018.94	652.969	1.56047	-0.641983	-0.641989	-0.771926	0.38165	0.995436	no
XLOC_002299	XLOC_002299	fig|470.18121.peg.1129	mrdA	Peptidoglycan D,D-transpeptidase MrdA (EC 3.4.16.4)	CP098791	Grown_without_colistin/carbapenems	Grown_in_colistin/carbapenems	OK	1018.94	652.969	1.56047	-0.641983	-0.641989	-0.771926	0.38165	0.995436	no
XLOC_000073	XLOC_000073	fig|470.18121.peg.113		Methylmalonate-semialdehyde dehydrogenase (EC 1.2.1.27)	CP098791	Grown_without_colistin/carbapenems	Grown_in_colistin/carbapenems	OK	519.965	531.537	0.978229	0.0317556	0.0317563	0.0549959	0.9571	0.995436	no
XLOC_000654	XLOC_000654	fig|470.18121.peg.1130		hypothetical protein	CP098791	Grown_without_colistin/carbapenems	Grown_in_colistin/carbapenems	OK	217.11	335.744	0.646653	0.628935	0.62893	0.371567	0.71805	0.995436	no
XLOC_000655	XLOC_000655	fig|470.18121.peg.1131		FIG00969471: hypothetical protein	CP098791	Grown_without_colistin/carbapenems	Grown_in_colistin/carbapenems	OK	518.115	313.421	1.6531	-0.725171	-0.725172	-1.00222	0.3048	0.995436	no
XLOC_000656	XLOC_000656	fig|470.18121.peg.1132	adk	Adenylate kinase (EC 2.7.4.3)	CP098791	Grown_without_colistin/carbapenems	Grown_in_colistin/carbapenems	OK	514.074	434.872	1.18213	-0.241385	-0.241384	-0.208604	0.8387	0.995436	no
XLOC_000657	XLOC_000657	fig|470.18121.peg.1133		hypothetical protein	CP098791	Grown_without_colistin/carbapenems	Grown_in_colistin/carbapenems	OK	0	92.0632	0	6.06506	inf	#NAME?	0.1108	0.848983	no
XLOC_002300	XLOC_002300	fig|470.18121.peg.1134	nth	Endonuclease III (EC 4.2.99.18)	CP098791	Grown_without_colistin/carbapenems	Grown_in_colistin/carbapenems	OK	439.147	330.721	1.32785	-0.409089	-0.409091	-0.354595	0.71675	0.995436	no
XLOC_002301	XLOC_002301	fig|470.18121.peg.1135		Iron-sulfur cluster-binding protein	CP098791	Grown_without_colistin/carbapenems	Grown_in_colistin/carbapenems	OK	506.312	310.555	1.63035	-0.705178	-0.705177	-0.652274	0.5284	0.995436	no
XLOC_000658	XLOC_000658	fig|470.18121.peg.1136	gdhA	NADP-specific glutamate dehydrogenase (EC 1.4.1.4)	CP098791	Grown_without_colistin/carbapenems	Grown_in_colistin/carbapenems	OK	508.061	388.378	1.30816	-0.38754	-0.387538	-0.593606	0.55425	0.995436	no
XLOC_002302	XLOC_002302	fig|470.18121.peg.1137		putative lipoprotein	CP098791	Grown_without_colistin/carbapenems	Grown_in_colistin/carbapenems	OK	458.028	464.562	0.985935	0.0204354	0.0204363	0.0272646	0.9773	0.995436	no
XLOC_002303	XLOC_002303	fig|470.18121.peg.1138		hypothetical protein	CP098791	Grown_without_colistin/carbapenems	Grown_in_colistin/carbapenems	OK	523.325	356.582	1.46761	-0.553473	-0.553471	-0.539643	0.5827	0.995436	no
XLOC_002304	XLOC_002304	fig|470.18121.peg.1139	rlmH	23S rRNA (pseudouridine(1915)-N(3))-methyltransferase (EC 2.1.1.177)	CP098791	Grown_without_colistin/carbapenems	Grown_in_colistin/carbapenems	OK	600.478	405.428	1.4811	-0.566666	-0.566665	-0.406815	0.6934	0.995436	no
XLOC_000074	XLOC_000074	fig|470.18121.peg.114	mmsB	3-hydroxyisobutyrate dehydrogenase (EC 1.1.1.31)	CP098791	Grown_without_colistin/carbapenems	Grown_in_colistin/carbapenems	OK	517.069	450.163	1.14863	-0.199909	-0.199912	-0.22658	0.82235	0.995436	no
XLOC_002305	XLOC_002305	fig|470.18121.peg.1140	lon	ATP-dependent protease La (EC 3.4.21.53) Type I	CP098791	Grown_without_colistin/carbapenems	Grown_in_colistin/carbapenems	OK	505.24	464.453	1.08782	-0.121436	-0.121436	-0.241635	0.8086	0.995436	no
XLOC_002306	XLOC_002306	fig|470.18121.peg.1141		5-formyltetrahydrofolate cyclo-ligase (EC 6.3.3.2)	CP098791	Grown_without_colistin/carbapenems	Grown_in_colistin/carbapenems	OK	389.989	344.025	1.13361	-0.18092	-0.180919	-0.12756	0.90275	0.995436	no
XLOC_000659	XLOC_000659	fig|470.18121.peg.1142		FIG00350136: hypothetical protein	CP098791	Grown_without_colistin/carbapenems	Grown_in_colistin/carbapenems	OK	257.213	284.461	0.904212	0.145267	0.145269	0.0758203	0.93645	0.995436	no
XLOC_000660	XLOC_000660	fig|470.18121.peg.1143		FIG00351046: hypothetical protein	CP098791	Grown_without_colistin/carbapenems	Grown_in_colistin/carbapenems	OK	0	75.4746	0	5.77842	inf	#NAME?	0.11975	0.848983	no
XLOC_000661	XLOC_000661	fig|470.18121.peg.1144		hypothetical protein	CP098791	Grown_without_colistin/carbapenems	Grown_in_colistin/carbapenems	OK	236.713	341.271	0.693622	0.527779	0.527777	0.273355	0.80595	0.995436	no
XLOC_002307	XLOC_002307	fig|470.18121.peg.1145		Z-ring-associated protein ZapA	CP098791	Grown_without_colistin/carbapenems	Grown_in_colistin/carbapenems	OK	403.433	677.057	0.595863	0.746948	0.74695	0.526834	0.5437	0.995436	no
XLOC_002307	XLOC_002307	fig|470.18121.peg.1146		hypothetical protein	CP098791	Grown_without_colistin/carbapenems	Grown_in_colistin/carbapenems	OK	403.433	677.057	0.595863	0.746948	0.74695	0.526834	0.5437	0.995436	no
XLOC_000662	XLOC_000662	fig|470.18121.peg.1147		FIG001590: Putative conserved exported protein precursor	CP098791	Grown_without_colistin/carbapenems	Grown_in_colistin/carbapenems	OK	586.727	410.61	1.42892	-0.514921	-0.51492	-0.448774	0.6637	0.995436	no
XLOC_000663	XLOC_000663	fig|470.18121.peg.1148	pepP	Xaa-Pro aminopeptidase (EC 3.4.11.9)	CP098791	Grown_without_colistin/carbapenems	Grown_in_colistin/carbapenems	OK	558.177	420.284	1.32809	-0.409358	-0.409357	-0.626758	0.5378	0.995436	no
XLOC_000664	XLOC_000664	fig|470.18121.peg.1149		2-polyprenyl-6-methoxyphenol hydroxylase	CP098791	Grown_without_colistin/carbapenems	Grown_in_colistin/carbapenems	OK	1141.52	799.276	1.42819	-0.51419	-0.514191	-0.994868	0.3079	0.995436	no
XLOC_000075	XLOC_000075	fig|470.18121.peg.115		Acyl-CoA synthetases (AMP-forming)/AMP-acid ligases	CP098791	Grown_without_colistin/carbapenems	Grown_in_colistin/carbapenems	OK	589.691	524.147	1.12505	-0.169988	-0.169989	-0.317241	0.74095	0.995436	no
XLOC_000664	XLOC_000664	fig|470.18121.peg.1150		2-polyprenylphenol hydroxylase	CP098791	Grown_without_colistin/carbapenems	Grown_in_colistin/carbapenems	OK	1141.52	799.276	1.42819	-0.51419	-0.514191	-0.994868	0.3079	0.995436	no
XLOC_002308	XLOC_002308	fig|470.18121.peg.1151		FIG00350608: hypothetical protein	CP098791	Grown_without_colistin/carbapenems	Grown_in_colistin/carbapenems	OK	0	72.985	0	5.73003	inf	#NAME?	0.11975	0.848983	no
XLOC_000665	XLOC_000665	fig|470.18121.peg.1152		FIG00350187: hypothetical protein	CP098791	Grown_without_colistin/carbapenems	Grown_in_colistin/carbapenems	OK	57.8347	276.253	0.209354	2.25598	2.25598	0.939224	0.40855	0.995436	no
XLOC_002309	XLOC_002309	fig|470.18121.peg.1153		Transcriptional regulator, MerR family	CP098791	Grown_without_colistin/carbapenems	Grown_in_colistin/carbapenems	OK	260.735	349.006	0.747079	0.420668	0.420665	0.255546	0.7912	0.995436	no
XLOC_000666	XLOC_000666	fig|470.18121.peg.1154		Cobalt/zinc/cadmium resistance protein CzcD	CP098791	Grown_without_colistin/carbapenems	Grown_in_colistin/carbapenems	OK	532.298	374.85	1.42003	-0.505921	-0.50592	-0.444093	0.6592	0.995436	no
XLOC_002310	XLOC_002310	fig|470.18121.peg.1155		Arginine exporter protein ArgO	CP098791	Grown_without_colistin/carbapenems	Grown_in_colistin/carbapenems	OK	301.763	264.319	1.14166	-0.191136	-0.191131	-0.137019	0.89215	0.995436	no
XLOC_000667	XLOC_000667	fig|470.18121.peg.1156		Transcriptional regulator ArgP, LysR family	CP098791	Grown_without_colistin/carbapenems	Grown_in_colistin/carbapenems	OK	582.614	393.18	1.4818	-0.56735	-0.56735	-0.654715	0.52275	0.995436	no
XLOC_002311	XLOC_002311	fig|470.18121.peg.1157		hypothetical protein	CP098791	Grown_without_colistin/carbapenems	Grown_in_colistin/carbapenems	OK	174.642	428.357	0.407702	1.29441	1.29441	0.766987	0.4389	0.995436	no
XLOC_002312	XLOC_002312	fig|470.18121.peg.1158	rsmI	16S rRNA (cytidine(1402)-2'-O)-methyltransferase (EC 2.1.1.198)	CP098791	Grown_without_colistin/carbapenems	Grown_in_colistin/carbapenems	OK	420.046	337.584	1.24427	-0.315301	-0.315298	-0.309183	0.7475	0.995436	no
XLOC_000668	XLOC_000668	fig|470.18121.peg.1159		UPF0102 protein YraN	CP098791	Grown_without_colistin/carbapenems	Grown_in_colistin/carbapenems	OK	195.552	428.779	0.456067	1.13268	1.13268	0.675208	0.49865	0.995436	no
XLOC_000076	XLOC_000076	fig|470.18121.peg.116		Acyl-CoA dehydrogenase, short-chain specific (EC 1.3.8.1)	CP098791	Grown_without_colistin/carbapenems	Grown_in_colistin/carbapenems	OK	437.362	495.445	0.882766	0.179897	0.179896	0.243617	0.7967	0.995436	no
XLOC_000669	XLOC_000669	fig|470.18121.peg.1160		Uncharacterized protein YraP	CP098791	Grown_without_colistin/carbapenems	Grown_in_colistin/carbapenems	OK	465.597	461.389	1.00912	-0.0130982	-0.0130994	-0.0122513	0.99155	0.995436	no
XLOC_000670	XLOC_000670	fig|470.18121.peg.1161		Esterase/lipase/thioesterase family protein	CP098791	Grown_without_colistin/carbapenems	Grown_in_colistin/carbapenems	OK	451.92	326.474	1.38424	-0.469099	-0.469098	-0.459275	0.6447	0.995436	no
XLOC_002313	XLOC_002313	fig|470.18121.peg.1162	nudC	NADH pyrophosphatase (EC 3.6.1.22), decaps 5'-NAD modified RNA	CP098791	Grown_without_colistin/carbapenems	Grown_in_colistin/carbapenems	OK	920.169	804.996	1.14307	-0.192917	-0.192918	-0.318705	0.74395	0.995436	no
XLOC_002313	XLOC_002313	fig|470.18121.peg.1163		FIG00350110: hypothetical protein	CP098791	Grown_without_colistin/carbapenems	Grown_in_colistin/carbapenems	OK	920.169	804.996	1.14307	-0.192917	-0.192918	-0.318705	0.74395	0.995436	no
XLOC_002314	XLOC_002314	fig|470.18121.peg.1164	dnaQ	Ribonuclease HI (EC 3.1.26.4) / DNA polymerase III epsilon subunit (EC 2.7.7.7)	CP098791	Grown_without_colistin/carbapenems	Grown_in_colistin/carbapenems	OK	643.027	384.829	1.67094	-0.740662	-0.740664	-1.17534	0.24025	0.995436	no
XLOC_000671	XLOC_000671	fig|470.18121.peg.1165		Membrane-bound lytic murein transglycosylase D @ repetitive LysM domain	CP098791	Grown_without_colistin/carbapenems	Grown_in_colistin/carbapenems	OK	542.224	399.12	1.35855	-0.442066	-0.442067	-0.880424	0.3699	0.995436	no
XLOC_000672	XLOC_000672	fig|470.18121.peg.1166		ABC transporter, periplasmic substrate-binding protein yejA	CP098791	Grown_without_colistin/carbapenems	Grown_in_colistin/carbapenems	OK	379.836	366.648	1.03597	-0.050981	-0.0509803	-0.0848187	0.93265	0.995436	no
XLOC_000673	XLOC_000673	fig|470.18121.peg.1167	yejB	Oligopeptide ABC transporter, permease protein OppB (TC 3.A.1.5.1)	CP098791	Grown_without_colistin/carbapenems	Grown_in_colistin/carbapenems	OK	1536.11	1084.95	1.41583	-0.501653	-0.501649	-0.967602	0.3079	0.995436	no
XLOC_000673	XLOC_000673	fig|470.18121.peg.1168		Oligopeptide ABC transporter, permease protein OppC (TC 3.A.1.5.1)	CP098791	Grown_without_colistin/carbapenems	Grown_in_colistin/carbapenems	OK	1536.11	1084.95	1.41583	-0.501653	-0.501649	-0.967602	0.3079	0.995436	no
XLOC_000673	XLOC_000673	fig|470.18121.peg.1169		Oligopeptide ABC transporter, permease protein OppB (TC 3.A.1.5.1)	CP098791	Grown_without_colistin/carbapenems	Grown_in_colistin/carbapenems	OK	1536.11	1084.95	1.41583	-0.501653	-0.501649	-0.967602	0.3079	0.995436	no
XLOC_000077	XLOC_000077	fig|470.18121.peg.117		Enoyl-CoA hydratase (EC 4.2.1.17) => degradation of branched-chain amino acids and alpha-keto acids	CP098791	Grown_without_colistin/carbapenems	Grown_in_colistin/carbapenems	OK	434.411	520.516	0.834578	0.260882	0.260884	0.246879	0.80765	0.995436	no
XLOC_000674	XLOC_000674	fig|470.18121.peg.1170		2,4-dienoyl-CoA reductase [NADPH] (EC 1.3.1.34)	CP098791	Grown_without_colistin/carbapenems	Grown_in_colistin/carbapenems	OK	469.196	330.712	1.41875	-0.504615	-0.504615	-0.637239	0.5238	0.995436	no
XLOC_002315	XLOC_002315	fig|470.18121.peg.1171		Ferrichrome-iron receptor	CP098791	Grown_without_colistin/carbapenems	Grown_in_colistin/carbapenems	OK	563.47	365.398	1.54207	-0.62487	-0.62487	-1.18213	0.23675	0.995436	no
XLOC_002317	XLOC_002317	fig|470.18121.peg.1172	rnt	Ribonuclease T	CP098791	Grown_without_colistin/carbapenems	Grown_in_colistin/carbapenems	OK	1033.83	777.511	1.32967	-0.411064	-0.411068	-0.571239	0.56285	0.995436	no
XLOC_002317	XLOC_002317	fig|470.18121.peg.1173	pyrC	Dihydroorotase (EC 3.5.2.3)	CP098791	Grown_without_colistin/carbapenems	Grown_in_colistin/carbapenems	OK	1033.83	777.511	1.32967	-0.411064	-0.411068	-0.571239	0.56285	0.995436	no
XLOC_000675	XLOC_000675	fig|470.18121.peg.1174		Phytochrome-like protein; Cph2	CP098791	Grown_without_colistin/carbapenems	Grown_in_colistin/carbapenems	OK	438.323	383.785	1.14211	-0.191696	-0.191696	-0.264847	0.79305	0.995436	no
XLOC_002318	XLOC_002318	fig|470.18121.peg.1175	argG	Argininosuccinate synthase (EC 6.3.4.5)	CP098791	Grown_without_colistin/carbapenems	Grown_in_colistin/carbapenems	OK	418.83	397.117	1.05468	-0.0768007	-0.076803	-0.109075	0.91365	0.995436	no
XLOC_000676	XLOC_000676	fig|470.18121.peg.1176		2,4-dienoyl-CoA reductase [NADPH] (EC 1.3.1.34)	CP098791	Grown_without_colistin/carbapenems	Grown_in_colistin/carbapenems	OK	492.128	366.428	1.34304	-0.425504	-0.425502	-0.78665	0.4127	0.995436	no
XLOC_000678	XLOC_000678	fig|470.18121.peg.1177		Integrase	CP098791	Grown_without_colistin/carbapenems	Grown_in_colistin/carbapenems	NOTEST	0	3.84914	0	1.48504	inf	0	1	1	no
XLOC_002319	XLOC_002319	fig|470.18121.peg.1178		hypothetical protein	CP098791	Grown_without_colistin/carbapenems	Grown_in_colistin/carbapenems	NOTEST	0	0	0	0	0	0	1	1	no
XLOC_000679	XLOC_000679	fig|470.18121.peg.1179		hypothetical protein	CP098791	Grown_without_colistin/carbapenems	Grown_in_colistin/carbapenems	NOTEST	0	0	0	0	0	0	1	1	no
XLOC_000078	XLOC_000078	fig|470.18121.peg.118		3-hydroxyisobutyryl-CoA hydrolase (EC 3.1.2.4)	CP098791	Grown_without_colistin/carbapenems	Grown_in_colistin/carbapenems	OK	590.288	493.781	1.19544	-0.257548	-0.257549	-0.355378	0.72115	0.995436	no
XLOC_002320	XLOC_002320	fig|470.18121.peg.1180		hypothetical protein	CP098791	Grown_without_colistin/carbapenems	Grown_in_colistin/carbapenems	NOTEST	0	0	0	0	0	0	1	1	no
XLOC_000680	XLOC_000680	fig|470.18121.peg.1181		hypothetical protein	CP098791	Grown_without_colistin/carbapenems	Grown_in_colistin/carbapenems	NOTEST	0	0	0	0	0	0	1	1	no
XLOC_000681	XLOC_000681	fig|470.18121.peg.1182		hypothetical protein	CP098791	Grown_without_colistin/carbapenems	Grown_in_colistin/carbapenems	NOTEST	0	0	0	0	0	0	1	1	no
XLOC_002321	XLOC_002321	fig|470.18121.peg.1183		hypothetical protein	CP098791	Grown_without_colistin/carbapenems	Grown_in_colistin/carbapenems	NOTEST	0	0	0	0	0	0	1	1	no
XLOC_002322	XLOC_002322	fig|470.18121.peg.1184		hypothetical protein	CP098791	Grown_without_colistin/carbapenems	Grown_in_colistin/carbapenems	NOTEST	0	0	0	0	0	0	1	1	no
XLOC_002322	XLOC_002322	fig|470.18121.peg.1185		hypothetical protein	CP098791	Grown_without_colistin/carbapenems	Grown_in_colistin/carbapenems	NOTEST	0	0	0	0	0	0	1	1	no
XLOC_002323	XLOC_002323	fig|470.18121.peg.1186		hypothetical protein	CP098791	Grown_without_colistin/carbapenems	Grown_in_colistin/carbapenems	NOTEST	0	0	0	0	0	0	1	1	no
XLOC_000682	XLOC_000682	fig|470.18121.peg.1187		hypothetical protein	CP098791	Grown_without_colistin/carbapenems	Grown_in_colistin/carbapenems	NOTEST	11.0634	0	8.04576	-3.00823	#NAME?	0	1	1	no
XLOC_000683	XLOC_000683	fig|470.18121.peg.1188		hypothetical protein	CP098791	Grown_without_colistin/carbapenems	Grown_in_colistin/carbapenems	NOTEST	0	0	0	0	0	0	1	1	no
XLOC_000684	XLOC_000684	fig|470.18121.peg.1189		Mycobacteriophage Barnyard protein gp56	CP098791	Grown_without_colistin/carbapenems	Grown_in_colistin/carbapenems	NOTEST	0	2.3223	0	0.75606	inf	0	1	1	no
XLOC_000079	XLOC_000079	fig|470.18121.peg.119		Uncharacterized MFS-type transporter	CP098791	Grown_without_colistin/carbapenems	Grown_in_colistin/carbapenems	OK	569.28	497.114	1.14517	-0.195562	-0.195561	-0.324874	0.73395	0.995436	no
XLOC_002685	XLOC_002685	fig|470.18121.peg.2118		3-hydroxybenzoate 6-monooxygenase (EC 1.14.13.24)	CP098791	Grown_without_colistin/carbapenems	Grown_in_colistin/carbapenems	OK	822.001	0	597.793	-9.2235	#NAME?	#NAME?	5e-05	0.000978221	yes
XLOC_000686	XLOC_000686	fig|470.18121.peg.1191		hypothetical protein	CP098791	Grown_without_colistin/carbapenems	Grown_in_colistin/carbapenems	NOTEST	0	0	0	0	0	0	1	1	no
XLOC_000687	XLOC_000687	fig|470.18121.peg.1192		hypothetical protein	CP098791	Grown_without_colistin/carbapenems	Grown_in_colistin/carbapenems	NOTEST	0	0	0	0	0	0	1	1	no
XLOC_000688	XLOC_000688	fig|470.18121.peg.1193		hypothetical protein	CP098791	Grown_without_colistin/carbapenems	Grown_in_colistin/carbapenems	NOTEST	0	0	0	0	0	0	1	1	no
XLOC_000689	XLOC_000689	fig|470.18121.peg.1194		Cobalt/zinc/cadmium efflux RND transporter, membrane fusion protein, CzcB family	CP098791	Grown_without_colistin/carbapenems	Grown_in_colistin/carbapenems	NOTEST	0	0	0	0	0	0	1	1	no
XLOC_000690	XLOC_000690	fig|470.18121.peg.1195		Cobalt/zinc/cadmium efflux RND transporter, transmembrane protein CzcA	CP098791	Grown_without_colistin/carbapenems	Grown_in_colistin/carbapenems	NOTEST	0	0	0	0	0	0	1	1	no
XLOC_000691	XLOC_000691	fig|470.18121.peg.1196		hypothetical protein	CP098791	Grown_without_colistin/carbapenems	Grown_in_colistin/carbapenems	NOTEST	0	0	0	0	0	0	1	1	no
XLOC_000692	XLOC_000692	fig|470.18121.peg.1197		putative ORF1 [Plasmid pTOM9]	CP098791	Grown_without_colistin/carbapenems	Grown_in_colistin/carbapenems	NOTEST	0	0	0	0	0	0	1	1	no
XLOC_000693	XLOC_000693	fig|470.18121.peg.1198		hypothetical protein	CP098791	Grown_without_colistin/carbapenems	Grown_in_colistin/carbapenems	NOTEST	0	0	0	0	0	0	1	1	no
XLOC_000694	XLOC_000694	fig|470.18121.peg.1199		Probable NreB protein	CP098791	Grown_without_colistin/carbapenems	Grown_in_colistin/carbapenems	NOTEST	0	0	0	0	0	0	1	1	no
XLOC_001900	XLOC_001900	fig|470.18121.peg.12		Epoxide hydrolase-related protein	CP098791	Grown_without_colistin/carbapenems	Grown_in_colistin/carbapenems	OK	483.94	430.448	1.12427	-0.168989	-0.168989	-0.173224	0.86515	0.995436	no
XLOC_001933	XLOC_001933	fig|470.18121.peg.120	abaI	N-acyl-L-homoserine lactone synthase, LuxI family (EC 2.3.1.184)	CP098791	Grown_without_colistin/carbapenems	Grown_in_colistin/carbapenems	OK	517.062	443.816	1.16504	-0.220376	-0.220377	-0.168399	0.8616	0.995436	no
XLOC_000695	XLOC_000695	fig|470.18121.peg.1200		hypothetical protein	CP098791	Grown_without_colistin/carbapenems	Grown_in_colistin/carbapenems	NOTEST	0	0	0	0	0	0	1	1	no
XLOC_002324	XLOC_002324	fig|470.18121.peg.1201		metal/formaldehyde-sensitive transcriptional repressor	CP098791	Grown_without_colistin/carbapenems	Grown_in_colistin/carbapenems	NOTEST	0	0	0	0	0	0	1	1	no
XLOC_000696	XLOC_000696	fig|470.18121.peg.1202	dmeF	Cobalt/zinc/cadmium resistance protein CzcD	CP098791	Grown_without_colistin/carbapenems	Grown_in_colistin/carbapenems	NOTEST	0	0	0	0	0	0	1	1	no
XLOC_000697	XLOC_000697	fig|470.18121.peg.1203		Mobile element protein	CP098791	Grown_without_colistin/carbapenems	Grown_in_colistin/carbapenems	NOTEST	0	0	0	0	0	0	1	1	no
XLOC_000698	XLOC_000698	fig|470.18121.peg.1204		Mobile element protein	CP098791	Grown_without_colistin/carbapenems	Grown_in_colistin/carbapenems	NOTEST	0	0	0	0	0	0	1	1	no
XLOC_002325	XLOC_002325	fig|470.18121.peg.1205	chrA	Chromate transport protein ChrA	CP098791	Grown_without_colistin/carbapenems	Grown_in_colistin/carbapenems	NOTEST	0	0	0	0	0	0	1	1	no
XLOC_002326	XLOC_002326	fig|470.18121.peg.1206		Chromate resistance protein ChrB	CP098791	Grown_without_colistin/carbapenems	Grown_in_colistin/carbapenems	NOTEST	0	0	0	0	0	0	1	1	no
XLOC_000699	XLOC_000699	fig|470.18121.peg.1207		hypothetical protein	CP098791	Grown_without_colistin/carbapenems	Grown_in_colistin/carbapenems	NOTEST	0	0	0	0	0	0	1	1	no
XLOC_002327	XLOC_002327	fig|470.18121.peg.1208		hypothetical protein	CP098791	Grown_without_colistin/carbapenems	Grown_in_colistin/carbapenems	NOTEST	0	0	0	0	0	0	1	1	no
XLOC_002328	XLOC_002328	fig|470.18121.peg.1209		Prophage CP4-57 integrase	CP098791	Grown_without_colistin/carbapenems	Grown_in_colistin/carbapenems	NOTEST	0	0	0	0	0	0	1	1	no
XLOC_001934	XLOC_001934	fig|470.18121.peg.121		FIG00351083: hypothetical protein	CP098791	Grown_without_colistin/carbapenems	Grown_in_colistin/carbapenems	OK	517.051	465.803	1.11002	-0.150587	-0.150587	-0.10678	0.9093	0.995436	no
XLOC_002329	XLOC_002329	fig|470.18121.peg.1210		hypothetical protein	CP098791	Grown_without_colistin/carbapenems	Grown_in_colistin/carbapenems	NOTEST	0	0	0	0	0	0	1	1	no
XLOC_000700	XLOC_000700	fig|470.18121.peg.1211		Methionine ABC transporter substrate-binding protein	CP098791	Grown_without_colistin/carbapenems	Grown_in_colistin/carbapenems	OK	536.078	353.89	1.51482	-0.599142	-0.599141	-0.615744	0.5454	0.995436	no
XLOC_002330	XLOC_002330	fig|470.18121.peg.1212		hypothetical protein	CP098791	Grown_without_colistin/carbapenems	Grown_in_colistin/carbapenems	NOTEST	0	0	0	0	0	0	1	1	no
XLOC_002331	XLOC_002331	fig|470.18121.peg.1213		hypothetical protein	CP098791	Grown_without_colistin/carbapenems	Grown_in_colistin/carbapenems	NOTEST	0	0	0	0	0	0	1	1	no
XLOC_000701	XLOC_000701	fig|470.18121.peg.1214		Transcriptional regulator, AcrR family	CP098791	Grown_without_colistin/carbapenems	Grown_in_colistin/carbapenems	OK	493.028	246.999	1.99607	-0.997164	-0.997163	-0.746841	0.46635	0.995436	no
XLOC_002683	XLOC_002683	fig|470.18121.peg.2115		4-hydroxybenzoate transporter	CP098791	Grown_without_colistin/carbapenems	Grown_in_colistin/carbapenems	OK	534.507	0	388.715	-8.60257	#NAME?	#NAME?	5e-05	0.000978221	yes
XLOC_002625	XLOC_002625	fig|470.18121.peg.2000		ABC transporter, ATP-binding protein (cluster 1, maltose/g3p/polyamine/iron); ABC transporter, ATP-binding protein (cluster 10, nitrate/sulfonate/bicarbonate)	CP098791	Grown_without_colistin/carbapenems	Grown_in_colistin/carbapenems	OK	433.389	0	315.178	-8.30002	#NAME?	#NAME?	5e-05	0.000978221	yes
XLOC_001031	XLOC_001031	fig|470.18121.peg.1858		ABC-type efflux pump membrane fusion component YbhG	CP098791	Grown_without_colistin/carbapenems	Grown_in_colistin/carbapenems	OK	936.311	0	680.924	-9.41135	#NAME?	#NAME?	5e-05	0.000978221	yes
XLOC_001033	XLOC_001033	fig|470.18121.peg.1861		ABC-type efflux pump permease component YbhR	CP098791	Grown_without_colistin/carbapenems	Grown_in_colistin/carbapenems	OK	452.72	0	329.237	-8.36298	#NAME?	#NAME?	5e-05	0.000978221	yes
XLOC_001032	XLOC_001032	fig|470.18121.peg.1860		ABC-type efflux pump permease component YbhS	CP098791	Grown_without_colistin/carbapenems	Grown_in_colistin/carbapenems	OK	352.252	0	256.172	-8.00097	#NAME?	#NAME?	5e-05	0.000978221	yes
XLOC_000080	XLOC_000080	fig|470.18121.peg.122	abaR	Acyl-homoserine lactone-binding transcriptional activator, LuxR family	CP098791	Grown_without_colistin/carbapenems	Grown_in_colistin/carbapenems	OK	582.103	503.008	1.15724	-0.210693	-0.210693	-0.219187	0.8272	0.995436	no
XLOC_002334	XLOC_002334	fig|470.18121.peg.1220		Mobile element protein	CP098791	Grown_without_colistin/carbapenems	Grown_in_colistin/carbapenems	NOTEST	0	0	0	0	0	0	1	1	no
XLOC_002335	XLOC_002335	fig|470.18121.peg.1221		Mobile element protein	CP098791	Grown_without_colistin/carbapenems	Grown_in_colistin/carbapenems	NOTEST	0	0	0	0	0	0	1	1	no
XLOC_001031	XLOC_001031	fig|470.18121.peg.1859		ABC-type efflux pump, duplicated ATPase component YbhF	CP098791	Grown_without_colistin/carbapenems	Grown_in_colistin/carbapenems	OK	936.311	0	680.924	-9.41135	#NAME?	#NAME?	5e-05	0.000978221	yes
XLOC_002711	XLOC_002711	fig|470.18121.peg.2168	actP	Acetate permease ActP (cation/acetate symporter)	CP098791	Grown_without_colistin/carbapenems	Grown_in_colistin/carbapenems	OK	514.484	0	374.154	-8.54749	#NAME?	#NAME?	5e-05	0.000978221	yes
XLOC_001537	XLOC_001537	fig|470.18121.peg.3079		Acetyltransferase	CP098791	Grown_without_colistin/carbapenems	Grown_in_colistin/carbapenems	OK	496.81	0	361.301	-8.49706	#NAME?	#NAME?	0.00115	0.0172988	yes
XLOC_001275	XLOC_001275	fig|470.18121.peg.2415		Acetyltransferase, GNAT family	CP098791	Grown_without_colistin/carbapenems	Grown_in_colistin/carbapenems	OK	0	327.212	0	7.89459	inf	#NAME?	0.0007	0.0117489	yes
XLOC_000393	XLOC_000393	fig|470.18121.peg.669		Acetyltransferase, GNAT family	CP098791	Grown_without_colistin/carbapenems	Grown_in_colistin/carbapenems	OK	460.836	0	335.139	-8.38862	#NAME?	#NAME?	0.0014	0.0205742	yes
XLOC_000710	XLOC_000710	fig|470.18121.peg.1227		Iron-sulfur cluster-binding protein, Rieske family	CP098791	Grown_without_colistin/carbapenems	Grown_in_colistin/carbapenems	OK	307.9	0	223.918	-7.80682	#NAME?	#NAME?	0.0284	0.356565	no
XLOC_002336	XLOC_002336	fig|470.18121.peg.1228		hypothetical protein	CP098791	Grown_without_colistin/carbapenems	Grown_in_colistin/carbapenems	OK	269.248	0	195.808	-7.6133	#NAME?	#NAME?	0.0284	0.356565	no
XLOC_000711	XLOC_000711	fig|470.18121.peg.1229		3-oxoadipate CoA-transferase subunit A (EC 2.8.3.6)	CP098791	Grown_without_colistin/carbapenems	Grown_in_colistin/carbapenems	OK	1108.37	33.7532	32.8375	-5.03727	-5.03727	-3.30263	0.0871	0.789096	no
XLOC_000081	XLOC_000081	fig|470.18121.peg.123		Polyketide synthase modules and related proteins	CP098791	Grown_without_colistin/carbapenems	Grown_in_colistin/carbapenems	OK	407.887	512.13	0.796452	0.328341	0.32834	0.598257	0.5291	0.995436	no
XLOC_000712	XLOC_000712	fig|470.18121.peg.1230		3-oxoadipate CoA-transferase subunit B (EC 2.8.3.6)	CP098791	Grown_without_colistin/carbapenems	Grown_in_colistin/carbapenems	OK	225.691	35.1412	6.4224	-2.68311	-2.68311	-1.5306	0.16785	0.995436	no
XLOC_000713	XLOC_000713	fig|470.18121.peg.1231	pcaF	Acetyl-CoA acetyltransferase (EC 2.3.1.9) @ 3-oxoadipyl-CoA thiolase (EC 2.3.1.174)	CP098791	Grown_without_colistin/carbapenems	Grown_in_colistin/carbapenems	OK	746.861	191.684	3.89631	-1.96211	-1.96211	-2.11649	0.06215	0.627204	no
XLOC_002715	XLOC_002715	fig|470.18121.peg.2173		Acyl-CoA dehydrogenase	CP098791	Grown_without_colistin/carbapenems	Grown_in_colistin/carbapenems	OK	1515.67	0	1102.26	-10.1062	#NAME?	#NAME?	5e-05	0.000978221	yes
XLOC_002337	XLOC_002337	fig|470.18121.peg.1233		FIG00352142: hypothetical protein	CP098791	Grown_without_colistin/carbapenems	Grown_in_colistin/carbapenems	OK	191.88	0	139.543	-7.12457	#NAME?	#NAME?	0.02825	0.356565	no
XLOC_001151	XLOC_001151	fig|470.18121.peg.2069	adeT1	AdeT	CP098791	Grown_without_colistin/carbapenems	Grown_in_colistin/carbapenems	OK	207.832	0	151.144	-7.23978	#NAME?	#NAME?	0.0008	0.0129503	yes
XLOC_002424	XLOC_002424	fig|470.18121.peg.1414		Albicidin resistance protein	CP098791	Grown_without_colistin/carbapenems	Grown_in_colistin/carbapenems	OK	581.89	0	423.174	-8.72511	#NAME?	#NAME?	5e-05	0.000978221	yes
XLOC_000708	XLOC_000708	fig|470.18121.peg.1225		Alcohol dehydrogenase (EC 1.1.1.1)	CP098791	Grown_without_colistin/carbapenems	Grown_in_colistin/carbapenems	OK	539.602	0	392.421	-8.61626	#NAME?	#NAME?	5e-05	0.000978221	yes
XLOC_002338	XLOC_002338	fig|470.18121.peg.1237		hypothetical protein	CP098791	Grown_without_colistin/carbapenems	Grown_in_colistin/carbapenems	OK	237.119	233.412	1.01588	-0.0227325	-0.022737	-0.0118442	0.9547	0.995436	no
XLOC_002339	XLOC_002339	fig|470.18121.peg.1238		Aromatic amino acid transport protein AroP	CP098791	Grown_without_colistin/carbapenems	Grown_in_colistin/carbapenems	OK	510.9	334.715	1.52637	-0.610108	-0.610109	-0.860084	0.3765	0.995436	no
XLOC_002340	XLOC_002340	fig|470.18121.peg.1239		Oxidoreductase	CP098791	Grown_without_colistin/carbapenems	Grown_in_colistin/carbapenems	OK	575.61	340.726	1.68936	-0.75648	-0.756481	-1.15521	0.2397	0.995436	no
XLOC_000082	XLOC_000082	fig|470.18121.peg.124		Acyl-CoA dehydrogenase	CP098791	Grown_without_colistin/carbapenems	Grown_in_colistin/carbapenems	OK	1348.5	1330.32	1.01367	-0.0195822	-0.0195805	-0.00927354	0.98365	0.995436	no
XLOC_002341	XLOC_002341	fig|470.18121.peg.1240		Putrescine importer	CP098791	Grown_without_colistin/carbapenems	Grown_in_colistin/carbapenems	OK	484.468	277.354	1.74675	-0.804673	-0.804669	-1.07052	0.274	0.995436	no
XLOC_002342	XLOC_002342	fig|470.18121.peg.1241		hypothetical protein	CP098791	Grown_without_colistin/carbapenems	Grown_in_colistin/carbapenems	OK	541.392	7.82015	69.2304	-6.11333	-6.11333	-2.77119	0.2294	0.995436	no
XLOC_002343	XLOC_002343	fig|470.18121.peg.1242		Lactate-responsive regulator LldR in Enterobacteria, GntR family	CP098791	Grown_without_colistin/carbapenems	Grown_in_colistin/carbapenems	OK	483.22	118.323	4.08391	-2.02995	-2.02995	-1.51201	0.11975	0.848983	no
XLOC_002344	XLOC_002344	fig|470.18121.peg.1243		FIG00923150: hypothetical protein	CP098791	Grown_without_colistin/carbapenems	Grown_in_colistin/carbapenems	OK	549.042	391.633	1.40193	-0.487414	-0.487414	-0.480028	0.63775	0.995436	no
XLOC_002345	XLOC_002345	fig|470.18121.peg.1244		4-aminobutyraldehyde dehydrogenase (EC 1.2.1.19)	CP098791	Grown_without_colistin/carbapenems	Grown_in_colistin/carbapenems	OK	455.089	393.984	1.1551	-0.208012	-0.20801	-0.318095	0.7459	0.995436	no
XLOC_002346	XLOC_002346	fig|470.18121.peg.1245		Transcriptional regulator, AsnC family	CP098791	Grown_without_colistin/carbapenems	Grown_in_colistin/carbapenems	OK	532.852	381.146	1.39803	-0.483391	-0.483393	-0.339022	0.72245	0.995436	no
XLOC_000717	XLOC_000717	fig|470.18121.peg.1246		Succinylornithine transaminase (EC 2.6.1.81)	CP098791	Grown_without_colistin/carbapenems	Grown_in_colistin/carbapenems	OK	1107.9	456.318	2.42791	-1.27972	-1.27971	-2.01994	0.04805	0.51248	no
XLOC_000717	XLOC_000717	fig|470.18121.peg.1247	astA	Arginine N-succinyltransferase (EC 2.3.1.109)	CP098791	Grown_without_colistin/carbapenems	Grown_in_colistin/carbapenems	OK	1107.9	456.318	2.42791	-1.27972	-1.27971	-2.01994	0.04805	0.51248	no
XLOC_000718	XLOC_000718	fig|470.18121.peg.1248		D-serine/D-alanine/glycine transporter	CP098791	Grown_without_colistin/carbapenems	Grown_in_colistin/carbapenems	OK	463.071	243.385	1.90263	-0.927993	-0.927997	-1.24672	0.2009	0.995436	no
XLOC_002347	XLOC_002347	fig|470.18121.peg.1249		Aldehyde dehydrogenase (EC 1.2.1.3); Probable coniferyl aldehyde dehydrogenase (EC 1.2.1.68)	CP098791	Grown_without_colistin/carbapenems	Grown_in_colistin/carbapenems	OK	514.316	200.736	2.56215	-1.35736	-1.35736	-1.73265	0.07675	0.709437	no
XLOC_000082	XLOC_000082	fig|470.18121.peg.125		Acyl carrier protein	CP098791	Grown_without_colistin/carbapenems	Grown_in_colistin/carbapenems	OK	1348.5	1330.32	1.01367	-0.0195822	-0.0195805	-0.00927354	0.98365	0.995436	no
XLOC_000719	XLOC_000719	fig|470.18121.peg.1250		Transcriptional regulator, AraC family	CP098791	Grown_without_colistin/carbapenems	Grown_in_colistin/carbapenems	OK	537.38	260.875	2.05991	-1.04258	-1.04259	-1.18739	0.2276	0.995436	no
XLOC_002348	XLOC_002348	fig|470.18121.peg.1251		Permease of the drug/metabolite transporter (DMT) superfamily	CP098791	Grown_without_colistin/carbapenems	Grown_in_colistin/carbapenems	OK	446.641	248.513	1.79725	-0.845794	-0.845795	-0.818193	0.4057	0.995436	no
XLOC_002349	XLOC_002349	fig|470.18121.peg.1252	garD	D-galactarate dehydratase (EC 4.2.1.42)	CP098791	Grown_without_colistin/carbapenems	Grown_in_colistin/carbapenems	OK	480.515	344.931	1.39308	-0.478274	-0.478276	-0.746295	0.45575	0.995436	no
XLOC_002350	XLOC_002350	fig|470.18121.peg.1253		D-glucarate transporter	CP098791	Grown_without_colistin/carbapenems	Grown_in_colistin/carbapenems	OK	499.11	331.351	1.50629	-0.590998	-0.590998	-0.818489	0.41995	0.995436	no
XLOC_000720	XLOC_000720	fig|470.18121.peg.1254	gudD	Glucarate dehydratase (EC 4.2.1.40)	CP098791	Grown_without_colistin/carbapenems	Grown_in_colistin/carbapenems	OK	438.728	235.377	1.86394	-0.898353	-0.898355	-1.11234	0.25455	0.995436	no
XLOC_000721	XLOC_000721	fig|470.18121.peg.1255	kdgD	5-dehydro-4-deoxyglucarate dehydratase (EC 4.2.1.41)	CP098791	Grown_without_colistin/carbapenems	Grown_in_colistin/carbapenems	OK	617.247	350.913	1.75897	-0.814735	-0.814733	-0.885147	0.36665	0.995436	no
XLOC_000722	XLOC_000722	fig|470.18121.peg.1256		2,5-dioxovalerate dehydrogenase (EC 1.2.1.26)	CP098791	Grown_without_colistin/carbapenems	Grown_in_colistin/carbapenems	OK	459.038	297.257	1.54425	-0.626903	-0.626905	-0.944972	0.334	0.995436	no
XLOC_000723	XLOC_000723	fig|470.18121.peg.1257		Predicted D-glucarate or D-galactorate regulator, GntR family	CP098791	Grown_without_colistin/carbapenems	Grown_in_colistin/carbapenems	OK	426.589	417.195	1.02252	-0.0321249	-0.0321278	-0.0296354	0.9743	0.995436	no
XLOC_002351	XLOC_002351	fig|470.18121.peg.1258		Chlorogenate esterase	CP098791	Grown_without_colistin/carbapenems	Grown_in_colistin/carbapenems	OK	416.642	322.881	1.29039	-0.367806	-0.367807	-0.589767	0.55135	0.995436	no
XLOC_002352	XLOC_002352	fig|470.18121.peg.1259		FIG00351372: hypothetical protein	CP098791	Grown_without_colistin/carbapenems	Grown_in_colistin/carbapenems	OK	310.039	168.876	1.8359	-0.876485	-0.876483	-0.441627	0.683	0.995436	no
XLOC_000082	XLOC_000082	fig|470.18121.peg.126		Polyketide synthase modules and related proteins	CP098791	Grown_without_colistin/carbapenems	Grown_in_colistin/carbapenems	OK	1348.5	1330.32	1.01367	-0.0195822	-0.0195805	-0.00927354	0.98365	0.995436	no
XLOC_002353	XLOC_002353	fig|470.18121.peg.1260		hypothetical protein	CP098791	Grown_without_colistin/carbapenems	Grown_in_colistin/carbapenems	OK	663.643	329.191	2.01598	-1.01148	-1.01148	-0.781546	0.42195	0.995436	no
XLOC_002354	XLOC_002354	fig|470.18121.peg.1261		Outer membrane low permeability porin, OprD family => putative vanillate porin VanP	CP098791	Grown_without_colistin/carbapenems	Grown_in_colistin/carbapenems	OK	426.523	260.063	1.64008	-0.713762	-0.713763	-0.866235	0.37955	0.995436	no
XLOC_002355	XLOC_002355	fig|470.18121.peg.1262		Acyl-CoA dehydrogenase	CP098791	Grown_without_colistin/carbapenems	Grown_in_colistin/carbapenems	OK	390.709	243.463	1.6048	-0.682392	-0.682393	-0.742112	0.4536	0.995436	no
XLOC_002356	XLOC_002356	fig|470.18121.peg.1263		Trans-feruloyl-CoA synthase (EC 6.2.1.34)	CP098791	Grown_without_colistin/carbapenems	Grown_in_colistin/carbapenems	OK	530.755	346.97	1.52969	-0.613235	-0.613233	-1.0796	0.27515	0.995436	no
XLOC_002357	XLOC_002357	fig|470.18121.peg.1264		Vanillin dehydrogenase (Hydroxybenzaldehyde dehydrogenase) (EC 1.2.1.28)	CP098791	Grown_without_colistin/carbapenems	Grown_in_colistin/carbapenems	OK	518.488	337.515	1.53619	-0.619359	-0.619357	-0.932941	0.3436	0.995436	no
XLOC_002358	XLOC_002358	fig|470.18121.peg.1265		Trans-feruloyl-CoA hydratase (EC 4.2.1.101)	CP098791	Grown_without_colistin/carbapenems	Grown_in_colistin/carbapenems	OK	455.117	320.552	1.41979	-0.505679	-0.505682	-0.49578	0.60875	0.995436	no
XLOC_000724	XLOC_000724	fig|470.18121.peg.1266	mhpT	Putative hydroxycinnamate transporter	CP098791	Grown_without_colistin/carbapenems	Grown_in_colistin/carbapenems	OK	287.105	408.345	0.703094	0.50821	0.508211	0.615242	0.5326	0.995436	no
XLOC_000725	XLOC_000725	fig|470.18121.peg.1267		Transcriptional regulator, MarR family	CP098791	Grown_without_colistin/carbapenems	Grown_in_colistin/carbapenems	OK	328.216	375.939	0.873057	0.195853	0.195852	0.112054	0.9123	0.995436	no
XLOC_000726	XLOC_000726	fig|470.18121.peg.1268		Transcriptional regulator for ferulate or vanillate catabolism	CP098791	Grown_without_colistin/carbapenems	Grown_in_colistin/carbapenems	OK	372.098	219.281	1.6969	-0.762902	-0.762898	-0.542683	0.6006	0.995436	no
XLOC_002359	XLOC_002359	fig|470.18121.peg.1269		Flavodoxin reductases (ferredoxin-NADPH reductases) family 1; Vanillate O-demethylase oxidoreductase (EC 1.14.13.-)	CP098791	Grown_without_colistin/carbapenems	Grown_in_colistin/carbapenems	OK	417.693	321.826	1.29788	-0.376162	-0.37616	-0.385371	0.69715	0.995436	no
XLOC_000083	XLOC_000083	fig|470.18121.peg.127		Exporter protein, RND family	CP098791	Grown_without_colistin/carbapenems	Grown_in_colistin/carbapenems	OK	576.857	510.328	1.13037	-0.176789	-0.176788	-0.275033	0.77635	0.995436	no
XLOC_002360	XLOC_002360	fig|470.18121.peg.1270		Vanillate O-demethylase oxygenase subunit (EC 1.14.13.82)	CP098791	Grown_without_colistin/carbapenems	Grown_in_colistin/carbapenems	OK	473.165	395.283	1.19703	-0.259457	-0.259458	-0.316659	0.745	0.995436	no
XLOC_000707	XLOC_000707	fig|470.18121.peg.1224		Aldehyde dehydrogenase (EC 1.2.1.3)	CP098791	Grown_without_colistin/carbapenems	Grown_in_colistin/carbapenems	OK	465.389	0	338.45	-8.4028	#NAME?	#NAME?	5e-05	0.000978221	yes
XLOC_003069	XLOC_003069	fig|470.18121.peg.2864		Aldehyde dehydrogenase (EC 1.2.1.3)	CP098791	Grown_without_colistin/carbapenems	Grown_in_colistin/carbapenems	OK	0	436.705	0	8.31102	inf	#NAME?	5e-05	0.000978221	yes
XLOC_001184	XLOC_001184	fig|470.18121.peg.2166		Aldehyde dehydrogenase (EC 1.2.1.3); Probable coniferyl aldehyde dehydrogenase (EC 1.2.1.68)	CP098791	Grown_without_colistin/carbapenems	Grown_in_colistin/carbapenems	OK	495.966	0	360.687	-8.4946	#NAME?	#NAME?	5e-05	0.000978221	yes
XLOC_000727	XLOC_000727	fig|470.18121.peg.1274		Putative hydroxycinnamate transporter	CP098791	Grown_without_colistin/carbapenems	Grown_in_colistin/carbapenems	OK	190.893	270.275	0.706292	0.501664	0.501658	0.490457	0.6149	0.995436	no
XLOC_000728	XLOC_000728	fig|470.18121.peg.1275		Outer membrane low permeability porin, OprD family => putative vanillate porin VanP	CP098791	Grown_without_colistin/carbapenems	Grown_in_colistin/carbapenems	OK	408.634	371.879	1.09884	-0.135976	-0.135975	-0.178841	0.86035	0.995436	no
XLOC_002364	XLOC_002364	fig|470.18121.peg.1276		Cholesterol oxidase (EC 1.1.3.6) @ Steroid Delta(5)->Delta(4)-isomerase (EC 5.3.3.1)	CP098791	Grown_without_colistin/carbapenems	Grown_in_colistin/carbapenems	OK	457.079	354.074	1.29091	-0.368393	-0.368391	-0.584168	0.5589	0.995436	no
XLOC_002365	XLOC_002365	fig|470.18121.peg.1277		Lipase/esterase	CP098791	Grown_without_colistin/carbapenems	Grown_in_colistin/carbapenems	OK	412.854	331.872	1.24402	-0.315005	-0.315006	-0.313013	0.7564	0.995436	no
XLOC_002366	XLOC_002366	fig|470.18121.peg.1278		Short-chain dehydrogenase/reductase SDR precursor	CP098791	Grown_without_colistin/carbapenems	Grown_in_colistin/carbapenems	OK	467.648	343.115	1.36295	-0.446731	-0.44673	-0.439631	0.65825	0.995436	no
XLOC_002367	XLOC_002367	fig|470.18121.peg.1279		Cyclohexanone monooxygenase (EC 1.14.13.22)	CP098791	Grown_without_colistin/carbapenems	Grown_in_colistin/carbapenems	OK	435.933	341.561	1.2763	-0.351963	-0.351963	-0.523492	0.5976	0.995436	no
XLOC_000083	XLOC_000083	fig|470.18121.peg.128		hypothetical protein	CP098791	Grown_without_colistin/carbapenems	Grown_in_colistin/carbapenems	OK	576.857	510.328	1.13037	-0.176789	-0.176788	-0.275033	0.77635	0.995436	no
XLOC_000729	XLOC_000729	fig|470.18121.peg.1280		Transcriptional regulator, AraC family	CP098791	Grown_without_colistin/carbapenems	Grown_in_colistin/carbapenems	OK	606.785	380.728	1.59375	-0.672425	-0.672424	-0.858261	0.38965	0.995436	no
XLOC_001110	XLOC_001110	fig|470.18121.peg.1983		Aliphatic sulfonate monooxygenase family, FMNH2- or F420-dependent	CP098791	Grown_without_colistin/carbapenems	Grown_in_colistin/carbapenems	OK	262.722	0	191.062	-7.5779	#NAME?	#NAME?	5e-05	0.000978221	yes
XLOC_001125	XLOC_001125	fig|470.18121.peg.2011		Aliphatic sulfonate monooxygenase family, FMNH2- or F420-dependent	CP098791	Grown_without_colistin/carbapenems	Grown_in_colistin/carbapenems	OK	514.249	0	373.983	-8.54683	#NAME?	#NAME?	5e-05	0.000978221	yes
XLOC_002626	XLOC_002626	fig|470.18121.peg.2001		Alkanesulfonates transport system permease protein	CP098791	Grown_without_colistin/carbapenems	Grown_in_colistin/carbapenems	OK	806.521	0	586.535	-9.19607	#NAME?	#NAME?	5e-05	0.000978221	yes
XLOC_002626	XLOC_002626	fig|470.18121.peg.2002		Alkanesulfonates transport system permease protein	CP098791	Grown_without_colistin/carbapenems	Grown_in_colistin/carbapenems	OK	806.521	0	586.535	-9.19607	#NAME?	#NAME?	5e-05	0.000978221	yes
XLOC_002370	XLOC_002370	fig|470.18121.peg.1285		O-Methyltransferase involved in polyketide biosynthesis	CP098791	Grown_without_colistin/carbapenems	Grown_in_colistin/carbapenems	OK	409.504	319.082	1.28338	-0.35995	-0.359954	-0.359197	0.7193	0.995436	no
XLOC_002371	XLOC_002371	fig|470.18121.peg.1286		Cyclohexanone monooxygenase (EC 1.14.13.22)	CP098791	Grown_without_colistin/carbapenems	Grown_in_colistin/carbapenems	OK	517.325	360.081	1.43669	-0.522749	-0.52275	-0.810251	0.41665	0.995436	no
XLOC_002372	XLOC_002372	fig|470.18121.peg.1287		Oxidoreductase, short-chain dehydrogenase/reductase family	CP098791	Grown_without_colistin/carbapenems	Grown_in_colistin/carbapenems	OK	430.736	308.103	1.39803	-0.483391	-0.483391	-0.439932	0.6575	0.995436	no
XLOC_002373	XLOC_002373	fig|470.18121.peg.1288		FF domain protein	CP098791	Grown_without_colistin/carbapenems	Grown_in_colistin/carbapenems	OK	498.114	302.41	1.64715	-0.71997	-0.719973	-0.78076	0.43415	0.995436	no
XLOC_000731	XLOC_000731	fig|470.18121.peg.1289		Transcriptional regulator, AcrR family	CP098791	Grown_without_colistin/carbapenems	Grown_in_colistin/carbapenems	OK	438.663	212.189	2.06732	-1.04776	-1.04776	-0.744303	0.46565	0.995436	no
XLOC_000084	XLOC_000084	fig|470.18121.peg.129		hypothetical protein	CP098791	Grown_without_colistin/carbapenems	Grown_in_colistin/carbapenems	OK	1119.89	977.646	1.1455	-0.195973	-0.195968	-0.307766	0.7405	0.995436	no
XLOC_002374	XLOC_002374	fig|470.18121.peg.1290		Pirin	CP098791	Grown_without_colistin/carbapenems	Grown_in_colistin/carbapenems	OK	364.903	387.015	0.942865	0.0848765	0.0848752	0.0751379	0.93405	0.995436	no
XLOC_000732	XLOC_000732	fig|470.18121.peg.1291		Predicted metal-dependent hydrolase	CP098791	Grown_without_colistin/carbapenems	Grown_in_colistin/carbapenems	OK	547.208	301.194	1.8168	-0.861396	-0.861396	-0.926164	0.36895	0.995436	no
XLOC_000733	XLOC_000733	fig|470.18121.peg.1292		Oxidoreductase, short-chain dehydrogenase/reductase family	CP098791	Grown_without_colistin/carbapenems	Grown_in_colistin/carbapenems	OK	506.974	375.282	1.35091	-0.433937	-0.433937	-0.444057	0.65165	0.995436	no
XLOC_000734	XLOC_000734	fig|470.18121.peg.1293		Cyclohexanone monooxygenase (EC 1.14.13.22)	CP098791	Grown_without_colistin/carbapenems	Grown_in_colistin/carbapenems	OK	449.571	387.355	1.16062	-0.214893	-0.214895	-0.343049	0.72815	0.995436	no
XLOC_000735	XLOC_000735	fig|470.18121.peg.1294		hypothetical protein	CP098791	Grown_without_colistin/carbapenems	Grown_in_colistin/carbapenems	OK	130.326	194.875	0.668767	0.580424	0.580422	0.260591	0.80075	0.995436	no
XLOC_000736	XLOC_000736	fig|470.18121.peg.1295		Xanthine/uracil/thiamine/ascorbate permease family protein	CP098791	Grown_without_colistin/carbapenems	Grown_in_colistin/carbapenems	OK	486.328	374.408	1.29893	-0.377318	-0.377317	-0.544469	0.58485	0.995436	no
XLOC_000737	XLOC_000737	fig|470.18121.peg.1296		Adenosine deaminase (EC 3.5.4.4)	CP098791	Grown_without_colistin/carbapenems	Grown_in_colistin/carbapenems	OK	395.51	378.203	1.04576	-0.0645534	-0.064553	-0.0729576	0.94005	0.995436	no
XLOC_002375	XLOC_002375	fig|470.18121.peg.1297		Cytochrome b561	CP098791	Grown_without_colistin/carbapenems	Grown_in_colistin/carbapenems	OK	414.698	444.21	0.933563	0.0991808	0.0991792	0.0781865	0.9363	0.995436	no
XLOC_000738	XLOC_000738	fig|470.18121.peg.1298		putative lipoprotein	CP098791	Grown_without_colistin/carbapenems	Grown_in_colistin/carbapenems	OK	310.039	422.19	0.734359	0.445443	0.445445	0.259776	0.78235	0.995436	no
XLOC_000739	XLOC_000739	fig|470.18121.peg.1299	rnhB	Ribonuclease HII (EC 3.1.26.4)	CP098791	Grown_without_colistin/carbapenems	Grown_in_colistin/carbapenems	OK	350.268	443.816	0.789219	0.341502	0.341502	0.266765	0.77915	0.995436	no
XLOC_001901	XLOC_001901	fig|470.18121.peg.13		Anhydro-N-acetylmuramic acid kinase (EC 2.7.1.170)	CP098791	Grown_without_colistin/carbapenems	Grown_in_colistin/carbapenems	OK	686.557	430.088	1.59632	-0.674748	-0.674746	-0.991275	0.31625	0.995436	no
XLOC_000084	XLOC_000084	fig|470.18121.peg.130		4'-phosphopantetheinyl transferase (EC 2.7.8.-)	CP098791	Grown_without_colistin/carbapenems	Grown_in_colistin/carbapenems	OK	1119.89	977.646	1.1455	-0.195973	-0.195968	-0.307766	0.7405	0.995436	no
XLOC_002376	XLOC_002376	fig|470.18121.peg.1300	csrA	Carbon storage regulator	CP098791	Grown_without_colistin/carbapenems	Grown_in_colistin/carbapenems	OK	113.861	269.713	0.422156	1.24415	1.24415	0.585326	0.57115	0.995436	no
XLOC_002377	XLOC_002377	fig|470.18121.peg.1301		Aspartokinase (EC 2.7.2.4)	CP098791	Grown_without_colistin/carbapenems	Grown_in_colistin/carbapenems	OK	566.128	371.879	1.52234	-0.606295	-0.606294	-0.887777	0.3606	0.995436	no
XLOC_002378	XLOC_002378	fig|470.18121.peg.1302	alaS	Alanyl-tRNA synthetase (EC 6.1.1.7)	CP098791	Grown_without_colistin/carbapenems	Grown_in_colistin/carbapenems	OK	564.129	450.137	1.25324	-0.325661	-0.325664	-0.652506	0.51535	0.995436	no
XLOC_000740	XLOC_000740	fig|470.18121.peg.1303	gap	NAD-dependent glyceraldehyde-3-phosphate dehydrogenase (EC 1.2.1.12)	CP098791	Grown_without_colistin/carbapenems	Grown_in_colistin/carbapenems	OK	561.066	318.109	1.76375	-0.818649	-0.818651	-0.957245	0.33605	0.995436	no
XLOC_000741	XLOC_000741	fig|470.18121.peg.1304		ATP phosphoribosyltransferase regulatory subunit (EC 2.4.2.17)	CP098791	Grown_without_colistin/carbapenems	Grown_in_colistin/carbapenems	OK	605.634	357.853	1.69241	-0.759079	-0.759082	-1.00113	0.31735	0.995436	no
XLOC_000742	XLOC_000742	fig|470.18121.peg.1305		Adenylosuccinate synthetase (EC 6.3.4.4)	CP098791	Grown_without_colistin/carbapenems	Grown_in_colistin/carbapenems	OK	547.629	447.548	1.22362	-0.291156	-0.291156	-0.458483	0.6509	0.995436	no
XLOC_000743	XLOC_000743	fig|470.18121.peg.1306		FIG00352600: hypothetical protein	CP098791	Grown_without_colistin/carbapenems	Grown_in_colistin/carbapenems	OK	189.37	217.172	0.871982	0.19763	0.197629	0.101542	0.9075	0.995436	no
XLOC_000744	XLOC_000744	fig|470.18121.peg.1307		Zn-dependent protease with chaperone function PA4632	CP098791	Grown_without_colistin/carbapenems	Grown_in_colistin/carbapenems	OK	440.985	442.058	0.997573	0.00350609	0.00350486	0.00353982	0.99245	0.995436	no
XLOC_002379	XLOC_002379	fig|470.18121.peg.1308		Tas protein, an NADP(H)-dependent aldo-keto reductase	CP098791	Grown_without_colistin/carbapenems	Grown_in_colistin/carbapenems	OK	575.913	394.255	1.46076	-0.546722	-0.546722	-0.699098	0.48875	0.995436	no
XLOC_002380	XLOC_002380	fig|470.18121.peg.1309	crp	Cyclic AMP receptor protein	CP098791	Grown_without_colistin/carbapenems	Grown_in_colistin/carbapenems	OK	508.909	379.277	1.34179	-0.424156	-0.424154	-0.361081	0.7209	0.995436	no
XLOC_000085	XLOC_000085	fig|470.18121.peg.131		Cell division protein BolA	CP098791	Grown_without_colistin/carbapenems	Grown_in_colistin/carbapenems	OK	195.926	392.113	0.499667	1.00096	1.00096	0.501119	0.617	0.995436	no
XLOC_000745	XLOC_000745	fig|470.18121.peg.1310		hypothetical protein	CP098791	Grown_without_colistin/carbapenems	Grown_in_colistin/carbapenems	OK	132.55	0	96.3958	-6.5909	#NAME?	#NAME?	0.11495	0.848983	no
XLOC_000746	XLOC_000746	fig|470.18121.peg.1311		Protein YhfA	CP098791	Grown_without_colistin/carbapenems	Grown_in_colistin/carbapenems	OK	177.617	308.546	0.575658	0.796716	0.796714	0.467177	0.62745	0.995436	no
XLOC_000747	XLOC_000747	fig|470.18121.peg.1312		Protein PhnO	CP098791	Grown_without_colistin/carbapenems	Grown_in_colistin/carbapenems	OK	584.153	313.538	1.8631	-0.897706	-0.897709	-0.473817	0.66365	0.995436	no
XLOC_002381	XLOC_002381	fig|470.18121.peg.1313		Peptidase, M23/M37 family	CP098791	Grown_without_colistin/carbapenems	Grown_in_colistin/carbapenems	OK	584.76	377.518	1.54896	-0.631299	-0.631298	-0.645354	0.53185	0.995436	no
XLOC_000748	XLOC_000748	fig|470.18121.peg.1314	clpB	Chaperone protein ClpB (ATP-dependent unfoldase)	CP098791	Grown_without_colistin/carbapenems	Grown_in_colistin/carbapenems	OK	571.358	400.828	1.42544	-0.511412	-0.511412	-1.02072	0.3058	0.995436	no
XLOC_002382	XLOC_002382	fig|470.18121.peg.1315		CinA-like protein	CP098791	Grown_without_colistin/carbapenems	Grown_in_colistin/carbapenems	OK	311.471	371.563	0.838272	0.254509	0.254508	0.141677	0.8898	0.995436	no
XLOC_000749	XLOC_000749	fig|470.18121.peg.1316		hypothetical protein	CP098791	Grown_without_colistin/carbapenems	Grown_in_colistin/carbapenems	OK	780.207	432.138	1.80546	-0.852365	-0.852364	-0.618652	0.5515	0.995436	no
XLOC_002383	XLOC_002383	fig|470.18121.peg.1317	rlmKL	23S rRNA (guanine(2445)-N(2))-methyltransferase (EC 2.1.1.173) / 23S rRNA (guanine(2069)-N(7))-methyltransferase (EC 2.1.1.264)	CP098791	Grown_without_colistin/carbapenems	Grown_in_colistin/carbapenems	OK	538.388	389.447	1.38244	-0.467219	-0.46722	-0.905728	0.3601	0.995436	no
XLOC_000750	XLOC_000750	fig|470.18121.peg.1318		FIG00350662: hypothetical protein	CP098791	Grown_without_colistin/carbapenems	Grown_in_colistin/carbapenems	OK	465.541	319.73	1.45604	-0.542054	-0.542055	-0.274835	0.81055	0.995436	no
XLOC_000751	XLOC_000751	fig|470.18121.peg.1319		Aspartate carbamoyltransferase (EC 2.1.3.2)	CP098791	Grown_without_colistin/carbapenems	Grown_in_colistin/carbapenems	OK	556.707	386.503	1.44037	-0.526439	-0.526439	-0.652491	0.5202	0.995436	no
XLOC_000086	XLOC_000086	fig|470.18121.peg.132		hypothetical protein	CP098791	Grown_without_colistin/carbapenems	Grown_in_colistin/carbapenems	OK	169.889	395.338	0.429731	1.21849	1.2185	0.718883	0.47215	0.995436	no
XLOC_000752	XLOC_000752	fig|470.18121.peg.1320		Dihydroorotase (EC 3.5.2.3)	CP098791	Grown_without_colistin/carbapenems	Grown_in_colistin/carbapenems	OK	594.637	395.834	1.50224	-0.587114	-0.587114	-0.866197	0.381	0.995436	no
XLOC_000753	XLOC_000753	fig|470.18121.peg.1321		Outer membrane lipoprotein omp16 precursor	CP098791	Grown_without_colistin/carbapenems	Grown_in_colistin/carbapenems	OK	476.333	410.126	1.16143	-0.215903	-0.215903	-0.331049	0.7364	0.995436	no
XLOC_000754	XLOC_000754	fig|470.18121.peg.1322		Ketopantoate reductase PanG (EC 1.1.1.169)	CP098791	Grown_without_colistin/carbapenems	Grown_in_colistin/carbapenems	OK	629.252	375.146	1.67735	-0.746186	-0.746185	-0.774761	0.4362	0.995436	no
XLOC_002384	XLOC_002384	fig|470.18121.peg.1323		Uncharacterized glutathione S-transferase-like protein	CP098791	Grown_without_colistin/carbapenems	Grown_in_colistin/carbapenems	OK	434.64	397.875	1.0924	-0.127506	-0.127503	-0.0990556	0.92005	0.995436	no
XLOC_002385	XLOC_002385	fig|470.18121.peg.1324	trmB	tRNA (guanine(46)-N(7))-methyltransferase (EC 2.1.1.33)	CP098791	Grown_without_colistin/carbapenems	Grown_in_colistin/carbapenems	OK	528.799	388.388	1.36152	-0.445221	-0.445221	-0.436668	0.65055	0.995436	no
XLOC_000755	XLOC_000755	fig|470.18121.peg.1325		Extracellular ribonuclease/nuclease fusion protein	CP098791	Grown_without_colistin/carbapenems	Grown_in_colistin/carbapenems	OK	484.015	360.547	1.34245	-0.424864	-0.424866	-0.818714	0.41465	0.995436	no
XLOC_000756	XLOC_000756	fig|470.18121.peg.1326		Glutathione S-transferase (EC 2.5.1.18)	CP098791	Grown_without_colistin/carbapenems	Grown_in_colistin/carbapenems	OK	341.597	383.768	0.890113	0.167939	0.167939	0.132393	0.8925	0.995436	no
XLOC_002386	XLOC_002386	fig|470.18121.peg.1327		Outer membrane protein	CP098791	Grown_without_colistin/carbapenems	Grown_in_colistin/carbapenems	OK	253.931	346.374	0.733112	0.447894	0.447892	0.231971	0.8331	0.995436	no
XLOC_002387	XLOC_002387	fig|470.18121.peg.1328	ahpF	Alkyl hydroperoxide reductase protein F	CP098791	Grown_without_colistin/carbapenems	Grown_in_colistin/carbapenems	OK	623.643	300.458	2.07564	-1.05356	-1.05356	-1.65794	0.0959	0.826554	no
XLOC_000757	XLOC_000757	fig|470.18121.peg.1329		hypothetical protein	CP098791	Grown_without_colistin/carbapenems	Grown_in_colistin/carbapenems	OK	136.816	149.358	0.916027	0.126538	0.126534	0.0547076	0.87515	0.995436	no
XLOC_000087	XLOC_000087	fig|470.18121.peg.133		ParA-like protein	CP098791	Grown_without_colistin/carbapenems	Grown_in_colistin/carbapenems	OK	542.707	527.6	1.02863	-0.040729	-0.0407289	-0.0466079	0.96185	0.995436	no
XLOC_000758	XLOC_000758	fig|470.18121.peg.1330		O-methyltransferase	CP098791	Grown_without_colistin/carbapenems	Grown_in_colistin/carbapenems	OK	432.086	387.791	1.11422	-0.156039	-0.156039	-0.119176	0.89915	0.995436	no
XLOC_002388	XLOC_002388	fig|470.18121.peg.1331		hypothetical protein	CP098791	Grown_without_colistin/carbapenems	Grown_in_colistin/carbapenems	OK	0	122.358	0	6.47547	inf	#NAME?	0.07645	0.708718	no
XLOC_002389	XLOC_002389	fig|470.18121.peg.1332	ahpC	Alkyl hydroperoxide reductase protein C (EC 1.11.1.15)	CP098791	Grown_without_colistin/carbapenems	Grown_in_colistin/carbapenems	OK	540.009	464.214	1.16328	-0.218193	-0.218194	-0.169195	0.86385	0.995436	no
XLOC_000759	XLOC_000759	fig|470.18121.peg.1333	hrpA	ATP-dependent helicase HrpA	CP098791	Grown_without_colistin/carbapenems	Grown_in_colistin/carbapenems	OK	443.206	387.328	1.14427	-0.194422	-0.194422	-0.388595	0.6975	0.995436	no
XLOC_000760	XLOC_000760	fig|470.18121.peg.1334		3-oxoacyl-[acyl-carrier-protein] synthase, KASIII (EC 2.3.1.180)	CP098791	Grown_without_colistin/carbapenems	Grown_in_colistin/carbapenems	OK	512.078	433.757	1.18056	-0.239477	-0.239475	-0.324626	0.7348	0.995436	no
XLOC_002390	XLOC_002390	fig|470.18121.peg.1335		Outer membrane low permeability porin, OprD family	CP098791	Grown_without_colistin/carbapenems	Grown_in_colistin/carbapenems	OK	410.62	193.922	2.11745	-1.08233	-1.08232	-1.18349	0.22315	0.995436	no
XLOC_002391	XLOC_002391	fig|470.18121.peg.1336		benzoate MFS transporter BenK	CP098791	Grown_without_colistin/carbapenems	Grown_in_colistin/carbapenems	OK	349.77	353.217	0.990241	0.0141482	0.0141466	0.0188829	0.9852	0.995436	no
XLOC_002392	XLOC_002392	fig|470.18121.peg.1337	benE	Benzoate transport protein	CP098791	Grown_without_colistin/carbapenems	Grown_in_colistin/carbapenems	OK	530.135	359.763	1.47357	-0.559313	-0.559313	-0.763308	0.43455	0.995436	no
XLOC_002393	XLOC_002393	fig|470.18121.peg.1338		1,2-dihydroxycyclohexa-3,5-diene-1-carboxylate dehydrogenase (EC 1.3.1.25)	CP098791	Grown_without_colistin/carbapenems	Grown_in_colistin/carbapenems	OK	548.981	371.193	1.47896	-0.564587	-0.564586	-0.549489	0.58235	0.995436	no
XLOC_002394	XLOC_002394	fig|470.18121.peg.1339	benC	Benzoate 1,2-dioxygenase, ferredoxin reductase component	CP098791	Grown_without_colistin/carbapenems	Grown_in_colistin/carbapenems	OK	586.319	324.086	1.80915	-0.855309	-0.855308	-1.03322	0.29205	0.995436	no
XLOC_000088	XLOC_000088	fig|470.18121.peg.134		hypothetical protein	CP098791	Grown_without_colistin/carbapenems	Grown_in_colistin/carbapenems	OK	413.385	506.629	0.815952	0.293444	0.293442	0.17289	0.8658	0.995436	no
XLOC_002395	XLOC_002395	fig|470.18121.peg.1340		Benzoate 1,2-dioxygenase beta subunit (EC 1.14.12.10)	CP098791	Grown_without_colistin/carbapenems	Grown_in_colistin/carbapenems	OK	728.484	583.767	1.2479	-0.319505	-0.319505	-0.3455	0.67445	0.995436	no
XLOC_002395	XLOC_002395	fig|470.18121.peg.1341	benA	Benzoate 1,2-dioxygenase alpha subunit (EC 1.14.12.10)	CP098791	Grown_without_colistin/carbapenems	Grown_in_colistin/carbapenems	OK	728.484	583.767	1.2479	-0.319505	-0.319505	-0.3455	0.67445	0.995436	no
XLOC_000761	XLOC_000761	fig|470.18121.peg.1342		hypothetical protein	CP098791	Grown_without_colistin/carbapenems	Grown_in_colistin/carbapenems	NOTEST	0	0	0	0	0	0	1	1	no
XLOC_000762	XLOC_000762	fig|470.18121.peg.1343		Aromatic hydrocarbon utilization transcriptional regulator CatR (LysR family)	CP098791	Grown_without_colistin/carbapenems	Grown_in_colistin/carbapenems	OK	187.601	93.0491	2.01615	-1.0116	-1.01161	-0.710555	0.46205	0.995436	no
XLOC_002627	XLOC_002627	fig|470.18121.peg.2003		Alkanesulfonates-binding protein	CP098791	Grown_without_colistin/carbapenems	Grown_in_colistin/carbapenems	OK	442.34	0	321.688	-8.32952	#NAME?	#NAME?	5e-05	0.000978221	yes
XLOC_000818	XLOC_000818	fig|470.18121.peg.1440	atzF	Allophanate hydrolase (EC 3.5.1.54)	CP098791	Grown_without_colistin/carbapenems	Grown_in_colistin/carbapenems	OK	0	567.714	0	8.68953	inf	#NAME?	5e-05	0.000978221	yes
XLOC_002398	XLOC_002398	fig|470.18121.peg.1346		Phenol hydroxylase, P4 oxygenase component DmpO (EC 1.14.13.7)	CP098791	Grown_without_colistin/carbapenems	Grown_in_colistin/carbapenems	OK	155.952	0	113.415	-6.82546	#NAME?	#NAME?	0.0402	0.461143	no
XLOC_002715	XLOC_002715	fig|470.18121.peg.2174		Alpha-ribazole-5'-phosphate phosphatase (EC 3.1.3.73)	CP098791	Grown_without_colistin/carbapenems	Grown_in_colistin/carbapenems	OK	1515.67	0	1102.26	-10.1062	#NAME?	#NAME?	5e-05	0.000978221	yes
XLOC_002400	XLOC_002400	fig|470.18121.peg.1348		Phenol hydroxylase, P2 regulatory component DmpM (EC 1.14.13.7)	CP098791	Grown_without_colistin/carbapenems	Grown_in_colistin/carbapenems	OK	106.88	0	77.7275	-6.28035	#NAME?	#NAME?	0.0727	0.700424	no
XLOC_002956	XLOC_002956	fig|470.18121.peg.2637		Amine oxidase, flavin-containing	CP098791	Grown_without_colistin/carbapenems	Grown_in_colistin/carbapenems	OK	0	703.726	0	8.99938	inf	#NAME?	5e-05	0.000978221	yes
XLOC_000089	XLOC_000089	fig|470.18121.peg.135		Transporter, LysE family	CP098791	Grown_without_colistin/carbapenems	Grown_in_colistin/carbapenems	OK	351.186	456.503	0.769296	0.378389	0.37839	0.301289	0.7649	0.995436	no
XLOC_002402	XLOC_002402	fig|470.18121.peg.1350		Phenol hydroxylase, assembly protein DmpK	CP098791	Grown_without_colistin/carbapenems	Grown_in_colistin/carbapenems	OK	94.8336	0	68.9669	-6.10783	#NAME?	#NAME?	0.0727	0.700424	no
XLOC_003709	XLOC_003709	fig|470.18121.peg.4026		Aminoglycoside 3''-phosphotransferase (EC 2.7.1.87) => APH(3'')-I	CP098792	Grown_without_colistin/carbapenems	Grown_in_colistin/carbapenems	OK	0	346.523	0	7.97731	inf	#NAME?	0.0002	0.00377396	yes
XLOC_002403	XLOC_002403	fig|470.18121.peg.1352		Copper chaperone	CP098791	Grown_without_colistin/carbapenems	Grown_in_colistin/carbapenems	OK	74.7668	275.402	0.271482	1.88107	1.88107	0.765841	0.4594	0.995436	no
XLOC_000764	XLOC_000764	fig|470.18121.peg.1353		Lead, cadmium, zinc and mercury transporting ATPase (EC 3.6.3.3) (EC 3.6.3.5); Copper-translocating P-type ATPase (EC 3.6.3.4)	CP098791	Grown_without_colistin/carbapenems	Grown_in_colistin/carbapenems	OK	461.507	315.229	1.46404	-0.549952	-0.549952	-1.04171	0.30005	0.995436	no
XLOC_000765	XLOC_000765	fig|470.18121.peg.1354	cueR	Cu(I)-responsive transcriptional regulator	CP098791	Grown_without_colistin/carbapenems	Grown_in_colistin/carbapenems	OK	325.919	358.977	0.907911	0.139378	0.139379	0.079912	0.9284	0.995436	no
XLOC_000766	XLOC_000766	fig|470.18121.peg.1355		Gfa-like protein	CP098791	Grown_without_colistin/carbapenems	Grown_in_colistin/carbapenems	OK	443.861	446.265	0.994613	0.00779271	0.00779199	0.0043496	0.98005	0.995436	no
XLOC_002404	XLOC_002404	fig|470.18121.peg.1356		Uncharacterized cysteine-rich DUF326 protein bsYhjQ/STM1261	CP098791	Grown_without_colistin/carbapenems	Grown_in_colistin/carbapenems	OK	280.558	237.152	1.18303	-0.242487	-0.242486	-0.127103	0.9017	0.995436	no
XLOC_002405	XLOC_002405	fig|470.18121.peg.1357		hypothetical protein	CP098791	Grown_without_colistin/carbapenems	Grown_in_colistin/carbapenems	OK	180.322	434.722	0.414798	1.26952	1.26952	0.716226	0.4401	0.995436	no
XLOC_000767	XLOC_000767	fig|470.18121.peg.1358		Transporter, LysE family	CP098791	Grown_without_colistin/carbapenems	Grown_in_colistin/carbapenems	OK	453.282	351.113	1.29099	-0.368473	-0.368474	-0.258397	0.8092	0.995436	no
XLOC_000768	XLOC_000768	fig|470.18121.peg.1359		FIG00351239: hypothetical protein	CP098791	Grown_without_colistin/carbapenems	Grown_in_colistin/carbapenems	OK	0	284.93	0	7.69497	inf	#NAME?	0.0364	0.423648	no
XLOC_001937	XLOC_001937	fig|470.18121.peg.136		DedA protein	CP098791	Grown_without_colistin/carbapenems	Grown_in_colistin/carbapenems	OK	311.589	528.404	0.589679	0.761997	0.761995	0.638131	0.52265	0.995436	no
XLOC_002406	XLOC_002406	fig|470.18121.peg.1360		Exodeoxyribonuclease VII small subunit (EC 3.1.11.6)	CP098791	Grown_without_colistin/carbapenems	Grown_in_colistin/carbapenems	OK	684.938	542.146	1.26338	-0.337292	-0.337291	-0.250111	0.63695	0.995436	no
XLOC_002406	XLOC_002406	fig|470.18121.peg.1361	xseA	Exodeoxyribonuclease VII large subunit (EC 3.1.11.6)	CP098791	Grown_without_colistin/carbapenems	Grown_in_colistin/carbapenems	OK	684.938	542.146	1.26338	-0.337292	-0.337291	-0.250111	0.63695	0.995436	no
XLOC_000770	XLOC_000770	fig|470.18121.peg.1362		fragment of transposase	CP098791	Grown_without_colistin/carbapenems	Grown_in_colistin/carbapenems	OK	0	212.5	0	7.27182	inf	#NAME?	0.04295	0.472302	no
XLOC_002407	XLOC_002407	fig|470.18121.peg.1363		Peptidase S24 S26A and S26B	CP098791	Grown_without_colistin/carbapenems	Grown_in_colistin/carbapenems	OK	464.798	345.97	1.34346	-0.425957	-0.425958	-0.369216	0.70625	0.995436	no
XLOC_000771	XLOC_000771	fig|470.18121.peg.1364		hypothetical protein	CP098791	Grown_without_colistin/carbapenems	Grown_in_colistin/carbapenems	NOTEST	0	0	0	0	0	0	1	1	no
XLOC_000772	XLOC_000772	fig|470.18121.peg.1365		hypothetical protein	CP098791	Grown_without_colistin/carbapenems	Grown_in_colistin/carbapenems	OK	241.141	179.431	1.34392	-0.426448	-0.42645	-0.22128	0.8353	0.995436	no
XLOC_000773	XLOC_000773	fig|470.18121.peg.1366		Lysozyme (N-acetylmuramidase) family, (EC 3.2.1.17)	CP098791	Grown_without_colistin/carbapenems	Grown_in_colistin/carbapenems	OK	499.3	355.258	1.40546	-0.49104	-0.49104	-0.346136	0.73505	0.995436	no
XLOC_002408	XLOC_002408	fig|470.18121.peg.1367		Threonine efflux protein	CP098791	Grown_without_colistin/carbapenems	Grown_in_colistin/carbapenems	OK	237.425	244.063	0.972802	0.0397817	0.0397847	0.0280352	0.97455	0.995436	no
XLOC_000774	XLOC_000774	fig|470.18121.peg.1368		Cold shock protein of CSP family	CP098791	Grown_without_colistin/carbapenems	Grown_in_colistin/carbapenems	OK	138.796	122.358	1.13434	-0.181858	-0.181849	-0.07784	0.8613	0.995436	no
XLOC_000775	XLOC_000775	fig|470.18121.peg.1369		FIG00352334: hypothetical protein	CP098791	Grown_without_colistin/carbapenems	Grown_in_colistin/carbapenems	OK	66.192	313.423	0.211191	2.24338	2.24338	0.932101	0.4023	0.995436	no
XLOC_000090	XLOC_000090	fig|470.18121.peg.137		Uncharacterized membrane protein, DoxX/SURF4 family	CP098791	Grown_without_colistin/carbapenems	Grown_in_colistin/carbapenems	OK	553.481	570.579	0.970034	0.0438929	0.0438937	0.0307033	0.9764	0.995436	no
XLOC_000776	XLOC_000776	fig|470.18121.peg.1370		Pyrroline-5-carboxylate reductase (EC 1.5.1.2)	CP098791	Grown_without_colistin/carbapenems	Grown_in_colistin/carbapenems	OK	624.263	246.831	2.52911	-1.33863	-1.33863	-1.2991	0.1756	0.995436	no
XLOC_002409	XLOC_002409	fig|470.18121.peg.1371		hypothetical protein	CP098791	Grown_without_colistin/carbapenems	Grown_in_colistin/carbapenems	NOTEST	0	0	0	0	0	0	1	1	no
XLOC_000777	XLOC_000777	fig|470.18121.peg.1372		hypothetical protein	CP098791	Grown_without_colistin/carbapenems	Grown_in_colistin/carbapenems	OK	201.979	305.45	0.661251	0.596731	0.596731	0.365777	0.71145	0.995436	no
XLOC_000778	XLOC_000778	fig|470.18121.peg.1373		FIG00350089: hypothetical protein	CP098791	Grown_without_colistin/carbapenems	Grown_in_colistin/carbapenems	OK	84.6438	239.797	0.352981	1.50234	1.50234	0.707144	0.5215	0.995436	no
XLOC_000779	XLOC_000779	fig|470.18121.peg.1374		NAD+--asparagine ADP-ribosyltransferase	CP098791	Grown_without_colistin/carbapenems	Grown_in_colistin/carbapenems	OK	365.77	299.962	1.21939	-0.286157	-0.286159	-0.304404	0.76385	0.995436	no
XLOC_002410	XLOC_002410	fig|470.18121.peg.1375		Uncharacterized MFS-type transporter	CP098791	Grown_without_colistin/carbapenems	Grown_in_colistin/carbapenems	OK	558.584	359.894	1.55208	-0.634202	-0.6342	-0.85813	0.36595	0.995436	no
XLOC_000780	XLOC_000780	fig|470.18121.peg.1376		Transcriptional regulator, HxlR family	CP098791	Grown_without_colistin/carbapenems	Grown_in_colistin/carbapenems	OK	691.605	254.54	2.71708	-1.44206	-1.44206	-0.998056	0.3068	0.995436	no
XLOC_000781	XLOC_000781	fig|470.18121.peg.1377		hypothetical protein	CP098791	Grown_without_colistin/carbapenems	Grown_in_colistin/carbapenems	OK	180.322	217.361	0.829597	0.269518	0.269521	0.13991	0.8838	0.995436	no
XLOC_000782	XLOC_000782	fig|470.18121.peg.1378		SECRETION ACTIVATOR PROTEIN	CP098791	Grown_without_colistin/carbapenems	Grown_in_colistin/carbapenems	OK	0	53.8955	0	5.2926	inf	#NAME?	0.11975	0.848983	no
XLOC_000783	XLOC_000783	fig|470.18121.peg.1379		hypothetical protein	CP098791	Grown_without_colistin/carbapenems	Grown_in_colistin/carbapenems	OK	241.751	249.341	0.96956	0.0445983	0.0446021	0.0314718	0.9728	0.995436	no
XLOC_001938	XLOC_001938	fig|470.18121.peg.138		hypothetical protein	CP098791	Grown_without_colistin/carbapenems	Grown_in_colistin/carbapenems	OK	463.621	489.19	0.947732	0.077449	0.0774465	0.113331	0.91135	0.995436	no
XLOC_000784	XLOC_000784	fig|470.18121.peg.1380		hypothetical protein	CP098791	Grown_without_colistin/carbapenems	Grown_in_colistin/carbapenems	OK	481.074	568.518	0.84619	0.240947	0.240949	0.158292	0.8973	0.995436	no
XLOC_000784	XLOC_000784	fig|470.18121.peg.1381		hypothetical protein	CP098791	Grown_without_colistin/carbapenems	Grown_in_colistin/carbapenems	OK	481.074	568.518	0.84619	0.240947	0.240949	0.158292	0.8973	0.995436	no
XLOC_002411	XLOC_002411	fig|470.18121.peg.1382		putative integrase/recombinase protein	CP098791	Grown_without_colistin/carbapenems	Grown_in_colistin/carbapenems	OK	168.091	416.851	0.40324	1.31029	1.31029	0.639764	0.5558	0.995436	no
XLOC_000785	XLOC_000785	fig|470.18121.peg.1383		hypothetical protein	CP098791	Grown_without_colistin/carbapenems	Grown_in_colistin/carbapenems	NOTEST	0	0	0	0	0	0	1	1	no
XLOC_000785	XLOC_000785	fig|470.18121.peg.1384		hypothetical protein	CP098791	Grown_without_colistin/carbapenems	Grown_in_colistin/carbapenems	NOTEST	0	0	0	0	0	0	1	1	no
XLOC_002412	XLOC_002412	fig|470.18121.peg.1385		hypothetical protein	CP098791	Grown_without_colistin/carbapenems	Grown_in_colistin/carbapenems	NOTEST	0	0	0	0	0	0	1	1	no
XLOC_002413	XLOC_002413	fig|470.18121.peg.1386		hypothetical protein	CP098791	Grown_without_colistin/carbapenems	Grown_in_colistin/carbapenems	NOTEST	0	0	0	0	0	0	1	1	no
XLOC_000786	XLOC_000786	fig|470.18121.peg.1387		hypothetical protein	CP098791	Grown_without_colistin/carbapenems	Grown_in_colistin/carbapenems	NOTEST	0	0	0	0	0	0	1	1	no
XLOC_002415	XLOC_002415	fig|470.18121.peg.1388	cysS	Cysteinyl-tRNA synthetase (EC 6.1.1.16)	CP098791	Grown_without_colistin/carbapenems	Grown_in_colistin/carbapenems	OK	529.195	457.501	1.15671	-0.210025	-0.210026	-0.342707	0.7209	0.995436	no
XLOC_000787	XLOC_000787	fig|470.18121.peg.1389		D-arabinose-5-phosphate isomerase (EC 5.3.1.13)	CP098791	Grown_without_colistin/carbapenems	Grown_in_colistin/carbapenems	OK	616.01	378.539	1.62734	-0.702512	-0.702509	-0.842482	0.3914	0.995436	no
XLOC_000091	XLOC_000091	fig|470.18121.peg.139	guaA	GMP synthase [glutamine-hydrolyzing], amidotransferase subunit (EC 6.3.5.2) / GMP synthase [glutamine-hydrolyzing], ATP pyrophosphatase subunit (EC 6.3.5.2)	CP098791	Grown_without_colistin/carbapenems	Grown_in_colistin/carbapenems	OK	586.289	487.34	1.20304	-0.266683	-0.266685	-0.475656	0.64065	0.995436	no
XLOC_000788	XLOC_000788	fig|470.18121.peg.1390		3-deoxy-D-manno-octulosonate 8-phosphate phosphatase (EC 3.1.3.45)	CP098791	Grown_without_colistin/carbapenems	Grown_in_colistin/carbapenems	OK	455.74	385.487	1.18224	-0.241529	-0.241529	-0.169963	0.8673	0.995436	no
XLOC_000789	XLOC_000789	fig|470.18121.peg.1391	lptC	Lipopolysaccharide export system protein LptC	CP098791	Grown_without_colistin/carbapenems	Grown_in_colistin/carbapenems	OK	1347.64	1067.81	1.26206	-0.33578	-0.335789	-0.393058	0.6883	0.995436	no
XLOC_000789	XLOC_000789	fig|470.18121.peg.1392	lptA	Lipopolysaccharide export system protein LptA	CP098791	Grown_without_colistin/carbapenems	Grown_in_colistin/carbapenems	OK	1347.64	1067.81	1.26206	-0.33578	-0.335789	-0.393058	0.6883	0.995436	no
XLOC_000789	XLOC_000789	fig|470.18121.peg.1393	lptB	Lipopolysaccharide ABC transporter, ATP-binding protein LptB	CP098791	Grown_without_colistin/carbapenems	Grown_in_colistin/carbapenems	OK	1347.64	1067.81	1.26206	-0.33578	-0.335789	-0.393058	0.6883	0.995436	no
XLOC_000790	XLOC_000790	fig|470.18121.peg.1394		Type I secretion outer membrane protein, TolC family	CP098791	Grown_without_colistin/carbapenems	Grown_in_colistin/carbapenems	OK	555.094	330.332	1.68041	-0.748815	-0.748818	-0.571651	0.56785	0.995436	no
XLOC_000791	XLOC_000791	fig|470.18121.peg.1395		Type I secretion outer membrane protein, TolC family	CP098791	Grown_without_colistin/carbapenems	Grown_in_colistin/carbapenems	OK	1751.88	1132.39	1.54706	-0.629533	-0.629532	-1.04249	0.26835	0.995436	no
XLOC_000791	XLOC_000791	fig|470.18121.peg.1396		Type I secretion system ATPase, LssB family LapB	CP098791	Grown_without_colistin/carbapenems	Grown_in_colistin/carbapenems	OK	1751.88	1132.39	1.54706	-0.629533	-0.629532	-1.04249	0.26835	0.995436	no
XLOC_000791	XLOC_000791	fig|470.18121.peg.1397		Type I secretion membrane fusion protein, HlyD family @ Type I secretion system, membrane fusion protein LapC	CP098791	Grown_without_colistin/carbapenems	Grown_in_colistin/carbapenems	OK	1751.88	1132.39	1.54706	-0.629533	-0.629532	-1.04249	0.26835	0.995436	no
XLOC_000792	XLOC_000792	fig|470.18121.peg.1398		FIG000605: protein co-occurring with transport systems (COG1739)	CP098791	Grown_without_colistin/carbapenems	Grown_in_colistin/carbapenems	OK	1083.97	607.66	1.78384	-0.834989	-0.834987	-0.856936	0.38655	0.995436	no
XLOC_000792	XLOC_000792	fig|470.18121.peg.1399		Acetyltransferase, CysE/LacA/LpxA/NodL family	CP098791	Grown_without_colistin/carbapenems	Grown_in_colistin/carbapenems	OK	1083.97	607.66	1.78384	-0.834989	-0.834987	-0.856936	0.38655	0.995436	no
XLOC_000010	XLOC_000010	fig|470.18121.peg.14	tyrS	Tyrosyl-tRNA synthetase (EC 6.1.1.1)	CP098791	Grown_without_colistin/carbapenems	Grown_in_colistin/carbapenems	OK	529.35	465.06	1.13824	-0.186805	-0.186805	-0.281649	0.77115	0.995436	no
XLOC_000092	XLOC_000092	fig|470.18121.peg.140		Aminoglycoside 3''-nucleotidyltransferase, putative	CP098791	Grown_without_colistin/carbapenems	Grown_in_colistin/carbapenems	OK	518.561	416.243	1.24581	-0.317088	-0.317086	-0.311873	0.75815	0.995436	no
XLOC_000793	XLOC_000793	fig|470.18121.peg.1400		Universal stress protein UspA and related nucleotide-binding proteins	CP098791	Grown_without_colistin/carbapenems	Grown_in_colistin/carbapenems	OK	502.802	325.149	1.54637	-0.628889	-0.62889	-0.641685	0.50865	0.995436	no
XLOC_002416	XLOC_002416	fig|470.18121.peg.1401		Uncharacterized SAM-dependent O-methyltransferase	CP098791	Grown_without_colistin/carbapenems	Grown_in_colistin/carbapenems	OK	456.675	348.264	1.31129	-0.390986	-0.390987	-0.337027	0.733	0.995436	no
XLOC_002417	XLOC_002417	fig|470.18121.peg.1402		FIG00351016: hypothetical protein	CP098791	Grown_without_colistin/carbapenems	Grown_in_colistin/carbapenems	OK	583.845	375.632	1.5543	-0.636265	-0.636265	-0.582393	0.56915	0.995436	no
XLOC_002418	XLOC_002418	fig|470.18121.peg.1403		4Fe-4S dicluster fused with DUF3470	CP098791	Grown_without_colistin/carbapenems	Grown_in_colistin/carbapenems	OK	231.024	179.864	1.28444	-0.361136	-0.361135	-0.190149	0.86385	0.995436	no
XLOC_002419	XLOC_002419	fig|470.18121.peg.1404		hypothetical protein	CP098791	Grown_without_colistin/carbapenems	Grown_in_colistin/carbapenems	OK	467.54	384.659	1.21547	-0.28151	-0.28151	-0.195683	0.8546	0.995436	no
XLOC_002420	XLOC_002420	fig|470.18121.peg.1405	mutS	DNA mismatch repair protein MutS	CP098791	Grown_without_colistin/carbapenems	Grown_in_colistin/carbapenems	OK	478.677	391.521	1.22261	-0.289963	-0.289965	-0.574004	0.5613	0.995436	no
XLOC_002421	XLOC_002421	fig|470.18121.peg.1406		FIG00351682: hypothetical protein	CP098791	Grown_without_colistin/carbapenems	Grown_in_colistin/carbapenems	OK	242.862	332.964	0.729394	0.455229	0.455231	0.264681	0.78885	0.995436	no
XLOC_000794	XLOC_000794	fig|470.18121.peg.1407		Putative DMT superfamily metabolite efflux protein precursor	CP098791	Grown_without_colistin/carbapenems	Grown_in_colistin/carbapenems	OK	477.646	289.231	1.65143	-0.72372	-0.723719	-0.680959	0.48015	0.995436	no
XLOC_000795	XLOC_000795	fig|470.18121.peg.1408		diguanylate cyclase/phosphodiesterase (GGDEF & EAL domains) with PAS/PAC sensor(s)	CP098791	Grown_without_colistin/carbapenems	Grown_in_colistin/carbapenems	OK	364.79	306.857	1.18879	-0.2495	-0.2495	-0.321083	0.7462	0.995436	no
XLOC_000796	XLOC_000796	fig|470.18121.peg.1409		Lipid A biosynthesis lauroyl acyltransferase (EC 2.3.1.241)	CP098791	Grown_without_colistin/carbapenems	Grown_in_colistin/carbapenems	OK	439.709	348.674	1.26109	-0.33467	-0.334673	-0.362516	0.71135	0.995436	no
XLOC_000093	XLOC_000093	fig|470.18121.peg.141		Transcriptional regulator, PadR family	CP098791	Grown_without_colistin/carbapenems	Grown_in_colistin/carbapenems	OK	457.68	634.012	0.721879	0.470171	0.470172	0.387815	0.6792	0.995436	no
XLOC_002422	XLOC_002422	fig|470.18121.peg.1410		hypothetical protein	CP098791	Grown_without_colistin/carbapenems	Grown_in_colistin/carbapenems	OK	119.796	24.3319	4.92341	-2.29966	-2.29966	-0.864228	0.43705	0.995436	no
XLOC_000797	XLOC_000797	fig|470.18121.peg.1411		Transcriptional regulator, AcrR family	CP098791	Grown_without_colistin/carbapenems	Grown_in_colistin/carbapenems	OK	441.418	429.046	1.02884	-0.0410131	-0.0410146	-0.0309414	0.97555	0.995436	no
XLOC_000798	XLOC_000798	fig|470.18121.peg.1412		4-hydroxybenzoate transporter	CP098791	Grown_without_colistin/carbapenems	Grown_in_colistin/carbapenems	OK	352.79	328.37	1.07437	-0.103487	-0.103486	-0.127041	0.90355	0.995436	no
XLOC_002423	XLOC_002423	fig|470.18121.peg.1413		FIG00350439: hypothetical protein	CP098791	Grown_without_colistin/carbapenems	Grown_in_colistin/carbapenems	OK	470.459	357.676	1.31532	-0.395416	-0.395413	-0.276258	0.7696	0.995436	no
XLOC_003784	XLOC_003784	fig|470.18121.peg.4049		Aminoglycoside 3'-phosphotransferase (EC 2.7.1.95) => APH(3')-III/APH(3')-IV/APH(3')-VI/APH(3')-VII	CP098792	Grown_without_colistin/carbapenems	Grown_in_colistin/carbapenems	OK	437.741	0	318.343	-8.31444	#NAME?	#NAME?	0.00015	0.00284732	yes
XLOC_002425	XLOC_002425	fig|470.18121.peg.1415		hypothetical protein	CP098791	Grown_without_colistin/carbapenems	Grown_in_colistin/carbapenems	OK	512.52	361.141	1.41917	-0.505046	-0.505045	-0.458644	0.6489	0.995436	no
XLOC_000799	XLOC_000799	fig|470.18121.peg.1416		3-hydroxyacyl-CoA dehydrogenase (EC 1.1.1.35)	CP098791	Grown_without_colistin/carbapenems	Grown_in_colistin/carbapenems	OK	420.14	340.128	1.23524	-0.304792	-0.30479	-0.328884	0.7379	0.995436	no
XLOC_002426	XLOC_002426	fig|470.18121.peg.1417		Salicylate hydroxylase	CP098791	Grown_without_colistin/carbapenems	Grown_in_colistin/carbapenems	OK	63.2056	0	45.9657	-5.52249	#NAME?	#NAME?	0.11495	0.848983	no
XLOC_002427	XLOC_002427	fig|470.18121.peg.1418		Uncharacterized oxidoreductase	CP098791	Grown_without_colistin/carbapenems	Grown_in_colistin/carbapenems	OK	95.7255	0	69.6155	-6.12134	#NAME?	#NAME?	0.0727	0.700424	no
XLOC_003079	XLOC_003079	fig|470.18121.peg.2878		AmpG permease	CP098791	Grown_without_colistin/carbapenems	Grown_in_colistin/carbapenems	OK	369.039	0	268.38	-8.06813	#NAME?	#NAME?	5e-05	0.000978221	yes
XLOC_000094	XLOC_000094	fig|470.18121.peg.142		hypothetical protein	CP098791	Grown_without_colistin/carbapenems	Grown_in_colistin/carbapenems	OK	346.417	415.303	0.834131	0.261655	0.261652	0.135052	0.9007	0.995436	no
XLOC_000801	XLOC_000801	fig|470.18121.peg.1420	mumR	Transcriptional regulator, LysR family	CP098791	Grown_without_colistin/carbapenems	Grown_in_colistin/carbapenems	OK	434.878	334.335	1.30073	-0.379316	-0.379319	-0.386724	0.6898	0.995436	no
XLOC_000802	XLOC_000802	fig|470.18121.peg.1421		Uncharacterized metal ion transporter YcsG, Mn(2+)/Fe(2+) NRAMP family	CP098791	Grown_without_colistin/carbapenems	Grown_in_colistin/carbapenems	OK	578.696	313.821	1.84403	-0.882864	-0.882864	-1.20259	0.2213	0.995436	no
XLOC_000803	XLOC_000803	fig|470.18121.peg.1422		Lactam utilization protein LamB	CP098791	Grown_without_colistin/carbapenems	Grown_in_colistin/carbapenems	OK	433.918	164.674	2.63501	-1.39781	-1.39781	-1.10058	0.28665	0.995436	no
XLOC_000804	XLOC_000804	fig|470.18121.peg.1423		UPF0317 protein YcsI	CP098791	Grown_without_colistin/carbapenems	Grown_in_colistin/carbapenems	OK	447.169	195.268	2.29003	-1.19536	-1.19537	-0.979111	0.32475	0.995436	no
XLOC_000805	XLOC_000805	fig|470.18121.peg.1424		Allophanate hydrolase 2 subunit 1 (EC 3.5.1.54) / Allophanate hydrolase 2 subunit 2 (EC 3.5.1.54)	CP098791	Grown_without_colistin/carbapenems	Grown_in_colistin/carbapenems	OK	914.222	445.988	2.04988	-1.03554	-1.03554	-1.92825	0.0505	0.53326	no
XLOC_000805	XLOC_000805	fig|470.18121.peg.1425		Biotin carboxylase of acetyl-CoA carboxylase (EC 6.3.4.14) / Biotin carboxyl carrier protein of acetyl-CoA carboxylase	CP098791	Grown_without_colistin/carbapenems	Grown_in_colistin/carbapenems	OK	914.222	445.988	2.04988	-1.03554	-1.03554	-1.92825	0.0505	0.53326	no
XLOC_000806	XLOC_000806	fig|470.18121.peg.1426		EriC-type chloride/proton exchange protein	CP098791	Grown_without_colistin/carbapenems	Grown_in_colistin/carbapenems	OK	486.56	336.701	1.44508	-0.53115	-0.53115	-0.66905	0.5031	0.995436	no
XLOC_000807	XLOC_000807	fig|470.18121.peg.1427		Channel-forming transporter/cytolysins activator of TpsB family	CP098791	Grown_without_colistin/carbapenems	Grown_in_colistin/carbapenems	NOTEST	0	0	0	0	0	0	1	1	no
XLOC_000808	XLOC_000808	fig|470.18121.peg.1428		Hemolysin	CP098791	Grown_without_colistin/carbapenems	Grown_in_colistin/carbapenems	NOTEST	0	0	0	0	0	0	1	1	no
XLOC_000809	XLOC_000809	fig|470.18121.peg.1429		hypothetical protein	CP098791	Grown_without_colistin/carbapenems	Grown_in_colistin/carbapenems	NOTEST	0	0	0	0	0	0	1	1	no
XLOC_000095	XLOC_000095	fig|470.18121.peg.143		Pirin	CP098791	Grown_without_colistin/carbapenems	Grown_in_colistin/carbapenems	OK	893.564	947.441	0.943134	0.084465	0.084465	0.0965769	0.90915	0.995436	no
XLOC_000810	XLOC_000810	fig|470.18121.peg.1430		Transcriptional regulator, AcrR family	CP098791	Grown_without_colistin/carbapenems	Grown_in_colistin/carbapenems	OK	34.1526	273.137	0.125038	2.99956	2.99956	1.56566	0.18935	0.995436	no
XLOC_000702	XLOC_000702	fig|470.18121.peg.1215		Arylsulfatase (EC 3.1.6.1)	CP098791	Grown_without_colistin/carbapenems	Grown_in_colistin/carbapenems	OK	471.675	0	343.021	-8.42215	#NAME?	#NAME?	5e-05	0.000978221	yes
XLOC_002363	XLOC_002363	fig|470.18121.peg.1273		Arylsulfatase (EC 3.1.6.1)	CP098791	Grown_without_colistin/carbapenems	Grown_in_colistin/carbapenems	OK	514.42	0	374.107	-8.54731	#NAME?	#NAME?	5e-05	0.000978221	yes
XLOC_001274	XLOC_001274	fig|470.18121.peg.2414		Beta-lactamase class A-like and penicillin binding proteins (PBPs) superfamily	CP098791	Grown_without_colistin/carbapenems	Grown_in_colistin/carbapenems	OK	0	363.284	0	8.04546	inf	#NAME?	5e-05	0.000978221	yes
XLOC_002703	XLOC_002703	fig|470.18121.peg.2153		Bifunctional deaminase-reductase domain protein	CP098791	Grown_without_colistin/carbapenems	Grown_in_colistin/carbapenems	OK	499.785	0	363.464	-8.50567	#NAME?	#NAME?	0.00095	0.0147783	yes
XLOC_001122	XLOC_001122	fig|470.18121.peg.2007		Biopolymer transport protein ExbD/TolR	CP098791	Grown_without_colistin/carbapenems	Grown_in_colistin/carbapenems	OK	633.525	0	460.725	-8.84776	#NAME?	#NAME?	0.0006	0.0103427	yes
XLOC_002004	XLOC_002004	fig|470.18121.peg.331		Biphenyl-2,3-diol 1,2-dioxygenase III (EC 1.13.11.39)	CP098791	Grown_without_colistin/carbapenems	Grown_in_colistin/carbapenems	OK	523.926	0	381.02	-8.57372	#NAME?	#NAME?	0.0006	0.0103427	yes
XLOC_000815	XLOC_000815	fig|470.18121.peg.1437		Transcriptional regulator, HxlR family	CP098791	Grown_without_colistin/carbapenems	Grown_in_colistin/carbapenems	OK	0	228.305	0	7.37532	inf	#NAME?	0.02725	0.35376	no
XLOC_000816	XLOC_000816	fig|470.18121.peg.1438		hypothetical protein	CP098791	Grown_without_colistin/carbapenems	Grown_in_colistin/carbapenems	NOTEST	0	0	0	0	0	0	1	1	no
XLOC_002677	XLOC_002677	fig|470.18121.peg.2102		Carboxymuconolactone decarboxylase	CP098791	Grown_without_colistin/carbapenems	Grown_in_colistin/carbapenems	OK	542.703	0	394.676	-8.62452	#NAME?	#NAME?	0.00085	0.0134858	yes
XLOC_000095	XLOC_000095	fig|470.18121.peg.144		hypothetical protein	CP098791	Grown_without_colistin/carbapenems	Grown_in_colistin/carbapenems	OK	893.564	947.441	0.943134	0.084465	0.084465	0.0965769	0.90915	0.995436	no
XLOC_002709	XLOC_002709	fig|470.18121.peg.2162		Catalase KatE (EC 1.11.1.6)	CP098791	Grown_without_colistin/carbapenems	Grown_in_colistin/carbapenems	OK	522.348	0	379.873	-8.56937	#NAME?	#NAME?	5e-05	0.000978221	yes
XLOC_002709	XLOC_002709	fig|470.18121.peg.2163		Catalase KatE (EC 1.11.1.6)	CP098791	Grown_without_colistin/carbapenems	Grown_in_colistin/carbapenems	OK	522.348	0	379.873	-8.56937	#NAME?	#NAME?	5e-05	0.000978221	yes
XLOC_000709	XLOC_000709	fig|470.18121.peg.1226		Catechol 1,2-dioxygenase 1 (EC 1.13.11.1)	CP098791	Grown_without_colistin/carbapenems	Grown_in_colistin/carbapenems	OK	674.242	0	490.336	-8.93763	#NAME?	#NAME?	5e-05	0.000978221	yes
XLOC_003756	XLOC_003756	fig|470.18121.peg.3983	cadR	Cd(II)/Pb(II)-responsive transcriptional regulator	CP098792	Grown_without_colistin/carbapenems	Grown_in_colistin/carbapenems	OK	0	514.175	0	8.54662	inf	#NAME?	0.0006	0.0103427	yes
XLOC_001078	XLOC_001078	fig|470.18121.peg.1932		Chromosome segregation ATPases	CP098791	Grown_without_colistin/carbapenems	Grown_in_colistin/carbapenems	OK	510.106	0	370.97	-8.53516	#NAME?	#NAME?	5e-05	0.000978221	yes
XLOC_002675	XLOC_002675	fig|470.18121.peg.2100		Cinnamyl alcohol dehydrogenase/reductase (EC 1.1.1.195) @ Alcohol dehydrogenase (EC 1.1.1.1)	CP098791	Grown_without_colistin/carbapenems	Grown_in_colistin/carbapenems	OK	494.769	0	359.816	-8.49112	#NAME?	#NAME?	5e-05	0.000978221	yes
XLOC_003686	XLOC_003686	fig|470.18121.peg.3984		Cobalt/zinc/cadmium resistance protein CzcD	CP098792	Grown_without_colistin/carbapenems	Grown_in_colistin/carbapenems	OK	0	451.841	0	8.36018	inf	#NAME?	5e-05	0.000978221	yes
XLOC_000820	XLOC_000820	fig|470.18121.peg.1447		hypothetical protein	CP098791	Grown_without_colistin/carbapenems	Grown_in_colistin/carbapenems	NOTEST	0	0	0	0	0	0	1	1	no
XLOC_000821	XLOC_000821	fig|470.18121.peg.1448		hypothetical protein	CP098791	Grown_without_colistin/carbapenems	Grown_in_colistin/carbapenems	NOTEST	0	0	0	0	0	0	1	1	no
XLOC_000822	XLOC_000822	fig|470.18121.peg.1449		hypothetical protein	CP098791	Grown_without_colistin/carbapenems	Grown_in_colistin/carbapenems	NOTEST	0	0	0	0	0	0	1	1	no
XLOC_000096	XLOC_000096	fig|470.18121.peg.145		Glutathione S-transferase (EC 2.5.1.18)	CP098791	Grown_without_colistin/carbapenems	Grown_in_colistin/carbapenems	OK	492.728	475.678	1.03584	-0.0508062	-0.0508088	-0.04749	0.9609	0.995436	no
XLOC_000823	XLOC_000823	fig|470.18121.peg.1450		hypothetical protein	CP098791	Grown_without_colistin/carbapenems	Grown_in_colistin/carbapenems	NOTEST	0	0	0	0	0	0	1	1	no
XLOC_000824	XLOC_000824	fig|470.18121.peg.1451		hypothetical protein	CP098791	Grown_without_colistin/carbapenems	Grown_in_colistin/carbapenems	NOTEST	0	0	0	0	0	0	1	1	no
XLOC_002432	XLOC_002432	fig|470.18121.peg.1452		hypothetical protein	CP098791	Grown_without_colistin/carbapenems	Grown_in_colistin/carbapenems	NOTEST	0	0	0	0	0	0	1	1	no
XLOC_002432	XLOC_002432	fig|470.18121.peg.1453		hypothetical protein	CP098791	Grown_without_colistin/carbapenems	Grown_in_colistin/carbapenems	NOTEST	0	0	0	0	0	0	1	1	no
XLOC_000825	XLOC_000825	fig|470.18121.peg.1454		FIG00350028: hypothetical protein	CP098791	Grown_without_colistin/carbapenems	Grown_in_colistin/carbapenems	NOTEST	0	0	0	0	0	0	1	1	no
XLOC_003002	XLOC_003002	fig|470.18121.peg.2717		COG4339 metal-dependent phosphohydrolase, HD superfamily	CP098791	Grown_without_colistin/carbapenems	Grown_in_colistin/carbapenems	OK	383.83	0	279.137	-8.12483	#NAME?	#NAME?	0.001	0.0153317	yes
XLOC_003730	XLOC_003730	fig|470.18121.peg.4087		Cytochrome c-type biogenesis protein DsbD, protein-disulfide reductase (EC 1.8.1.8)	CP098792	Grown_without_colistin/carbapenems	Grown_in_colistin/carbapenems	OK	0	426.523	0	8.27699	inf	#NAME?	5e-05	0.000978221	yes
XLOC_001108	XLOC_001108	fig|470.18121.peg.1981		Dibenzothiophene desulfurization enzyme B	CP098791	Grown_without_colistin/carbapenems	Grown_in_colistin/carbapenems	OK	490.626	0	356.803	-8.47899	#NAME?	#NAME?	5e-05	0.000978221	yes
XLOC_001152	XLOC_001152	fig|470.18121.peg.2071		Dienelactone hydrolase and related enzymes	CP098791	Grown_without_colistin/carbapenems	Grown_in_colistin/carbapenems	OK	0	287.92	0	7.71003	inf	#NAME?	5e-05	0.000978221	yes
XLOC_003793	XLOC_003793	fig|470.18121.peg.4065	sul1	Dihydropteroate synthase type-2 (EC 2.5.1.15) @ Sulfonamide resistance protein	CP098792	Grown_without_colistin/carbapenems	Grown_in_colistin/carbapenems	OK	0	2294.28	0	10.7043	inf	#NAME?	5e-05	0.000978221	yes
XLOC_001939	XLOC_001939	fig|470.18121.peg.146		Cell division protein	CP098791	Grown_without_colistin/carbapenems	Grown_in_colistin/carbapenems	OK	529.717	454.046	1.16666	-0.222383	-0.222384	-0.190678	0.8483	0.995436	no
XLOC_003820	XLOC_003820	fig|470.18121.peg.4111	repM	DNA replication protein	CP098793	Grown_without_colistin/carbapenems	Grown_in_colistin/carbapenems	OK	1586.84	0	1154.02	-10.1724	#NAME?	#NAME?	5e-05	0.000978221	yes
XLOC_002958	XLOC_002958	fig|470.18121.peg.2641		DNA-binding heavy metal response regulator	CP098791	Grown_without_colistin/carbapenems	Grown_in_colistin/carbapenems	OK	0	546.281	0	8.634	inf	#NAME?	5e-05	0.000978221	yes
XLOC_003071	XLOC_003071	fig|470.18121.peg.2868		D-serine dehydratase transcriptional activator	CP098791	Grown_without_colistin/carbapenems	Grown_in_colistin/carbapenems	OK	0	389.485	0	8.14593	inf	#NAME?	5e-05	0.000978221	yes
XLOC_001148	XLOC_001148	fig|470.18121.peg.2063		Excinuclease ABC subunit A paralog of unknown function	CP098791	Grown_without_colistin/carbapenems	Grown_in_colistin/carbapenems	OK	347.574	0	252.77	-7.98168	#NAME?	#NAME?	5e-05	0.000978221	yes
XLOC_003067	XLOC_003067	fig|470.18121.peg.2861		FAD-dependent oxidoreductase	CP098791	Grown_without_colistin/carbapenems	Grown_in_colistin/carbapenems	OK	0	384.16	0	8.12607	inf	#NAME?	5e-05	0.000978221	yes
XLOC_000833	XLOC_000833	fig|470.18121.peg.1465		T6SS PAAR-repeat protein	CP098791	Grown_without_colistin/carbapenems	Grown_in_colistin/carbapenems	OK	0	292.822	0	7.73439	inf	#NAME?	0.0269	0.353021	no
XLOC_000834	XLOC_000834	fig|470.18121.peg.1466	tssH	T6SS AAA+ chaperone ClpV (TssH)	CP098791	Grown_without_colistin/carbapenems	Grown_in_colistin/carbapenems	OK	502.694	366.765	1.37062	-0.454824	-0.454825	-0.889199	0.3801	0.995436	no
XLOC_000835	XLOC_000835	fig|470.18121.peg.1467	tssA	T6SS component TssA (ImpA)	CP098791	Grown_without_colistin/carbapenems	Grown_in_colistin/carbapenems	OK	663.575	413.433	1.60504	-0.682606	-0.682606	-0.961272	0.3388	0.995436	no
XLOC_000836	XLOC_000836	fig|470.18121.peg.1468	tssK	T6SS component TssK (ImpJ/VasE)	CP098791	Grown_without_colistin/carbapenems	Grown_in_colistin/carbapenems	OK	503.996	378.143	1.33282	-0.41448	-0.414481	-0.623977	0.5233	0.995436	no
XLOC_000837	XLOC_000837	fig|470.18121.peg.1469	icmH	T6SS outer membrane component TssL (ImpK/VasF)	CP098791	Grown_without_colistin/carbapenems	Grown_in_colistin/carbapenems	OK	429.97	367.755	1.16918	-0.225491	-0.225493	-0.221304	0.8185	0.995436	no
XLOC_001940	XLOC_001940	fig|470.18121.peg.147	argS	Arginyl-tRNA synthetase (EC 6.1.1.19)	CP098791	Grown_without_colistin/carbapenems	Grown_in_colistin/carbapenems	OK	537.809	517.482	1.03928	-0.0555852	-0.0555847	-0.103907	0.9143	0.995436	no
XLOC_000838	XLOC_000838	fig|470.18121.peg.1470		T6SS component FIG01317386	CP098791	Grown_without_colistin/carbapenems	Grown_in_colistin/carbapenems	OK	380.981	303.2	1.25653	-0.329449	-0.329447	-0.234665	0.82175	0.995436	no
XLOC_000839	XLOC_000839	fig|470.18121.peg.1471		T6SS-associated peptidoglycan hydrolase TagX	CP098791	Grown_without_colistin/carbapenems	Grown_in_colistin/carbapenems	OK	359.286	328.322	1.09431	-0.130021	-0.130025	-0.128123	0.89745	0.995436	no
XLOC_002433	XLOC_002433	fig|470.18121.peg.1472		Transcriptional regulator, LysR family	CP098791	Grown_without_colistin/carbapenems	Grown_in_colistin/carbapenems	OK	580.162	344.735	1.68292	-0.750968	-0.750966	-0.809969	0.40615	0.995436	no
XLOC_000840	XLOC_000840	fig|470.18121.peg.1473		Ankyrin repeat family protein	CP098791	Grown_without_colistin/carbapenems	Grown_in_colistin/carbapenems	OK	456.675	322.781	1.41481	-0.500612	-0.500612	-0.424825	0.6591	0.995436	no
XLOC_000841	XLOC_000841	fig|470.18121.peg.1474		Guanine deaminase (EC 3.5.4.3)	CP098791	Grown_without_colistin/carbapenems	Grown_in_colistin/carbapenems	OK	862.653	665.083	1.29706	-0.375246	-0.375245	-0.423239	0.63245	0.995436	no
XLOC_000841	XLOC_000841	fig|470.18121.peg.1475		Uncharacterized MFS-type transporter	CP098791	Grown_without_colistin/carbapenems	Grown_in_colistin/carbapenems	OK	862.653	665.083	1.29706	-0.375246	-0.375245	-0.423239	0.63245	0.995436	no
XLOC_000842	XLOC_000842	fig|470.18121.peg.1476		hypothetical protein	CP098791	Grown_without_colistin/carbapenems	Grown_in_colistin/carbapenems	OK	460.463	295.959	1.55583	-0.637688	-0.63769	-0.75224	0.46345	0.995436	no
XLOC_002434	XLOC_002434	fig|470.18121.peg.1477		Histone acetyltransferase HPA2 and related acetyltransferases	CP098791	Grown_without_colistin/carbapenems	Grown_in_colistin/carbapenems	OK	328.216	422.931	0.776051	0.365777	0.365777	0.207567	0.8388	0.995436	no
XLOC_002435	XLOC_002435	fig|470.18121.peg.1478		Epoxyqueuosine reductase (EC 1.17.99.6) QueH	CP098791	Grown_without_colistin/carbapenems	Grown_in_colistin/carbapenems	OK	665.588	381.332	1.74543	-0.803582	-0.803581	-0.755229	0.46005	0.995436	no
XLOC_000843	XLOC_000843	fig|470.18121.peg.1479		hypothetical protein	CP098791	Grown_without_colistin/carbapenems	Grown_in_colistin/carbapenems	OK	94.8336	104.505	0.907455	0.140102	0.140097	0.0624224	0.8827	0.995436	no
XLOC_000097	XLOC_000097	fig|470.18121.peg.148		NAD-dependent malic enzyme (EC 1.1.1.38)	CP098791	Grown_without_colistin/carbapenems	Grown_in_colistin/carbapenems	OK	648.385	492.896	1.31546	-0.395567	-0.395569	-0.749834	0.4483	0.995436	no
XLOC_000844	XLOC_000844	fig|470.18121.peg.1480	soxR	Redox-sensitive transcriptional activator SoxR	CP098791	Grown_without_colistin/carbapenems	Grown_in_colistin/carbapenems	OK	259.087	344.742	0.751539	0.41208	0.412082	0.238796	0.81285	0.995436	no
XLOC_000845	XLOC_000845	fig|470.18121.peg.1481		Putative hemolysin	CP098791	Grown_without_colistin/carbapenems	Grown_in_colistin/carbapenems	OK	336.517	301.781	1.1151	-0.157177	-0.157179	-0.0904218	0.92005	0.995436	no
XLOC_000846	XLOC_000846	fig|470.18121.peg.1482		hypothetical protein	CP098791	Grown_without_colistin/carbapenems	Grown_in_colistin/carbapenems	OK	0	90.2201	0	6.03588	inf	#NAME?	0.11975	0.848983	no
XLOC_000847	XLOC_000847	fig|470.18121.peg.1483		1-pyrroline-4-hydroxy-2-carboxylate deaminase (EC 3.5.4.22)	CP098791	Grown_without_colistin/carbapenems	Grown_in_colistin/carbapenems	OK	531.715	320.51	1.65897	-0.730284	-0.730282	-0.788438	0.439	0.995436	no
XLOC_002436	XLOC_002436	fig|470.18121.peg.1484		Permease of the drug/metabolite transporter (DMT) superfamily	CP098791	Grown_without_colistin/carbapenems	Grown_in_colistin/carbapenems	OK	521.797	296.932	1.75729	-0.813356	-0.813354	-0.862105	0.3666	0.995436	no
XLOC_000848	XLOC_000848	fig|470.18121.peg.1485		Predicted regulator PutR for proline utilization, GntR family	CP098791	Grown_without_colistin/carbapenems	Grown_in_colistin/carbapenems	OK	565.176	332.977	1.69734	-0.763278	-0.763277	-0.691431	0.46655	0.995436	no
XLOC_000849	XLOC_000849	fig|470.18121.peg.1486		4-hydroxyproline epimerase (EC 5.1.1.8)	CP098791	Grown_without_colistin/carbapenems	Grown_in_colistin/carbapenems	OK	1049.89	754.127	1.39219	-0.477359	-0.477359	-0.832184	0.39235	0.995436	no
XLOC_000849	XLOC_000849	fig|470.18121.peg.1487		D-amino-acid oxidase (EC 1.4.3.3)	CP098791	Grown_without_colistin/carbapenems	Grown_in_colistin/carbapenems	OK	1049.89	754.127	1.39219	-0.477359	-0.477359	-0.832184	0.39235	0.995436	no
XLOC_000850	XLOC_000850	fig|470.18121.peg.1488		Hypothetical, similar to sarcosine oxidase alpha subunit, 2Fe-2S domain	CP098791	Grown_without_colistin/carbapenems	Grown_in_colistin/carbapenems	OK	472.173	435.273	1.08477	-0.117395	-0.117396	-0.0835132	0.8814	0.995436	no
XLOC_000850	XLOC_000850	fig|470.18121.peg.1489		Putative oxidoreductase in 4-hydroxyproline catabolic gene cluster	CP098791	Grown_without_colistin/carbapenems	Grown_in_colistin/carbapenems	OK	472.173	435.273	1.08477	-0.117395	-0.117396	-0.0835132	0.8814	0.995436	no
XLOC_001941	XLOC_001941	fig|470.18121.peg.149		Predicted dye-decolorizing peroxidase (DyP), YfeX-like subgroup	CP098791	Grown_without_colistin/carbapenems	Grown_in_colistin/carbapenems	OK	476.449	504.642	0.944133	0.0829385	0.0829374	0.0979927	0.9194	0.995436	no
XLOC_000851	XLOC_000851	fig|470.18121.peg.1490		Transcriptional regulator, AraC family	CP098791	Grown_without_colistin/carbapenems	Grown_in_colistin/carbapenems	OK	300.663	340.297	0.883531	0.178647	0.178646	0.136716	0.8956	0.995436	no
XLOC_002437	XLOC_002437	fig|470.18121.peg.1491	abaF	Uncharacterized MFS-type transporter	CP098791	Grown_without_colistin/carbapenems	Grown_in_colistin/carbapenems	OK	375.239	352.65	1.06406	-0.0895727	-0.0895732	-0.115083	0.9056	0.995436	no
XLOC_002438	XLOC_002438	fig|470.18121.peg.1492		2,5-dioxovalerate dehydrogenase (EC 1.2.1.26)	CP098791	Grown_without_colistin/carbapenems	Grown_in_colistin/carbapenems	OK	335.463	366.163	0.916158	0.126332	0.126333	0.184406	0.85565	0.995436	no
XLOC_002439	XLOC_002439	fig|470.18121.peg.1493		Amino acid permease in 4-hydroxyproline catabolic gene cluster	CP098791	Grown_without_colistin/carbapenems	Grown_in_colistin/carbapenems	OK	526.373	307.634	1.71104	-0.774871	-0.774868	-1.18995	0.2364	0.995436	no
XLOC_000852	XLOC_000852	fig|470.18121.peg.1494		L-serine dehydratase, beta subunit (EC 4.3.1.17) / L-serine dehydratase, alpha subunit (EC 4.3.1.17)	CP098791	Grown_without_colistin/carbapenems	Grown_in_colistin/carbapenems	OK	462.056	315.46	1.46471	-0.550611	-0.550607	-0.771083	0.4364	0.995436	no
XLOC_002440	XLOC_002440	fig|470.18121.peg.1495	paaZ	3-oxo-5,6-dehydrosuberyl-CoA semialdehyde dehydrogenase (EC 1.2.1.91) / 2-oxepin-2(3H)-ylideneacetyl-CoA hydrolase (EC 3.3.2.12)	CP098791	Grown_without_colistin/carbapenems	Grown_in_colistin/carbapenems	OK	453.848	244.469	1.85646	-0.892558	-0.892558	-1.455	0.1487	0.995436	no
XLOC_000853	XLOC_000853	fig|470.18121.peg.1496	paaA	1,2-phenylacetyl-CoA epoxidase, subunit A (EC 1.14.13.149)	CP098791	Grown_without_colistin/carbapenems	Grown_in_colistin/carbapenems	OK	361.623	303.221	1.19261	-0.254117	-0.25412	-0.254662	0.8003	0.995436	no
XLOC_000854	XLOC_000854	fig|470.18121.peg.1497	paaB	1,2-phenylacetyl-CoA epoxidase, subunit B (EC 1.14.13.149)	CP098791	Grown_without_colistin/carbapenems	Grown_in_colistin/carbapenems	OK	140.864	171.162	0.822986	0.281059	0.281059	0.137195	0.87435	0.995436	no
XLOC_000855	XLOC_000855	fig|470.18121.peg.1498	paaC	1,2-phenylacetyl-CoA epoxidase, subunit C (EC 1.14.13.149)	CP098791	Grown_without_colistin/carbapenems	Grown_in_colistin/carbapenems	OK	404.496	366.902	1.10246	-0.140731	-0.140732	-0.129964	0.8905	0.995436	no
XLOC_000856	XLOC_000856	fig|470.18121.peg.1499	paaJ	1,2-phenylacetyl-CoA epoxidase, subunit D (EC 1.14.13.149)	CP098791	Grown_without_colistin/carbapenems	Grown_in_colistin/carbapenems	OK	445.212	302.605	1.47126	-0.557057	-0.557055	-0.400208	0.68115	0.995436	no
XLOC_000016	XLOC_000016	fig|470.18121.peg.15		FIG00350053: hypothetical protein	CP098791	Grown_without_colistin/carbapenems	Grown_in_colistin/carbapenems	OK	205.931	283.607	0.726114	0.461732	0.461733	0.239149	0.8245	0.995436	no
XLOC_000098	XLOC_000098	fig|470.18121.peg.150		Homoserine/homoserine lactone efflux protein	CP098791	Grown_without_colistin/carbapenems	Grown_in_colistin/carbapenems	OK	584.047	346.386	1.68612	-0.753704	-0.753706	-0.646019	0.50875	0.995436	no
XLOC_000857	XLOC_000857	fig|470.18121.peg.1500	paaK	1,2-phenylacetyl-CoA epoxidase, subunit E (EC 1.14.13.149)	CP098791	Grown_without_colistin/carbapenems	Grown_in_colistin/carbapenems	OK	433.06	311.382	1.39077	-0.475881	-0.475882	-0.546686	0.57795	0.995436	no
XLOC_000858	XLOC_000858	fig|470.18121.peg.1501		2,3-dehydroadipyl-CoA hydratase (EC 4.2.1.17)	CP098791	Grown_without_colistin/carbapenems	Grown_in_colistin/carbapenems	OK	850.815	687.798	1.23701	-0.306861	-0.306861	-0.389709	0.69675	0.995436	no
XLOC_000858	XLOC_000858	fig|470.18121.peg.1502	paaG	1,2-epoxyphenylacetyl-CoA isomerase (EC 5.3.3.18)	CP098791	Grown_without_colistin/carbapenems	Grown_in_colistin/carbapenems	OK	850.815	687.798	1.23701	-0.306861	-0.306861	-0.389709	0.69675	0.995436	no
XLOC_000859	XLOC_000859	fig|470.18121.peg.1503		3-hydroxyadipyl-CoA dehydrogenase	CP098791	Grown_without_colistin/carbapenems	Grown_in_colistin/carbapenems	OK	454.08	383.604	1.18372	-0.243329	-0.243327	-0.381744	0.69995	0.995436	no
XLOC_000860	XLOC_000860	fig|470.18121.peg.1504	pcaF	3-oxoadipyl-CoA thiolase (EC 2.3.1.174) @ 3-oxo-5,6-dehydrosuberyl-CoA thiolase (EC 2.3.1.223)	CP098791	Grown_without_colistin/carbapenems	Grown_in_colistin/carbapenems	OK	442.585	298.176	1.48431	-0.56979	-0.569791	-0.693528	0.486	0.995436	no
XLOC_000861	XLOC_000861	fig|470.18121.peg.1505	paaF	Phenylacetate-coenzyme A ligase (EC 6.2.1.30)	CP098791	Grown_without_colistin/carbapenems	Grown_in_colistin/carbapenems	OK	505.941	384.872	1.31457	-0.39459	-0.394589	-0.570431	0.5677	0.995436	no
XLOC_000862	XLOC_000862	fig|470.18121.peg.1506	paaX	Phenylacetic acid degradation operon negative regulatory protein PaaX	CP098791	Grown_without_colistin/carbapenems	Grown_in_colistin/carbapenems	OK	835.912	661.009	1.2646	-0.338681	-0.33868	-0.395392	0.67675	0.995436	no
XLOC_000862	XLOC_000862	fig|470.18121.peg.1507		Phenylacetic acid degradation protein PaaY	CP098791	Grown_without_colistin/carbapenems	Grown_in_colistin/carbapenems	OK	835.912	661.009	1.2646	-0.338681	-0.33868	-0.395392	0.67675	0.995436	no
XLOC_000863	XLOC_000863	fig|470.18121.peg.1508		Acyl-coenzyme A thioesterase PaaD (Pse.pu.) (E. coli PaaI)	CP098791	Grown_without_colistin/carbapenems	Grown_in_colistin/carbapenems	OK	212.445	217.364	0.97737	0.0330236	0.0330207	0.0171567	0.9552	0.995436	no
XLOC_002441	XLOC_002441	fig|470.18121.peg.1509		hypothetical protein	CP098791	Grown_without_colistin/carbapenems	Grown_in_colistin/carbapenems	NOTEST	0	0	0	0	0	0	1	1	no
XLOC_001942	XLOC_001942	fig|470.18121.peg.151	znuB	Zinc ABC transporter, permease protein ZnuB	CP098791	Grown_without_colistin/carbapenems	Grown_in_colistin/carbapenems	OK	469.933	463.036	1.0149	-0.0213307	-0.0213302	-0.0224516	0.9832	0.995436	no
XLOC_000864	XLOC_000864	fig|470.18121.peg.1510		Transcriptional regulator, AcrR family	CP098791	Grown_without_colistin/carbapenems	Grown_in_colistin/carbapenems	OK	0	101.045	0	6.19936	inf	#NAME?	0.02425	0.329078	no
XLOC_000865	XLOC_000865	fig|470.18121.peg.1511		hypothetical protein	CP098791	Grown_without_colistin/carbapenems	Grown_in_colistin/carbapenems	OK	461.805	313.619	1.4725	-0.558271	-0.558268	-0.380918	0.7153	0.995436	no
XLOC_000866	XLOC_000866	fig|470.18121.peg.1512		Catalase-like heme-binding protein	CP098791	Grown_without_colistin/carbapenems	Grown_in_colistin/carbapenems	OK	453.378	262.72	1.72571	-0.787188	-0.787191	-0.854431	0.39525	0.995436	no
XLOC_000867	XLOC_000867	fig|470.18121.peg.1513		Cytochrome b561	CP098791	Grown_without_colistin/carbapenems	Grown_in_colistin/carbapenems	OK	489.105	253.203	1.93167	-0.94985	-0.949848	-0.687174	0.51215	0.995436	no
XLOC_002442	XLOC_002442	fig|470.18121.peg.1514		FIG00956173: hypothetical protein	CP098791	Grown_without_colistin/carbapenems	Grown_in_colistin/carbapenems	OK	144.089	373.347	0.385939	1.37356	1.37356	0.671795	0.5365	0.995436	no
XLOC_002443	XLOC_002443	fig|470.18121.peg.1515		Predicted regulator PutR for proline utilization, GntR family	CP098791	Grown_without_colistin/carbapenems	Grown_in_colistin/carbapenems	OK	219.986	318.511	0.69067	0.533931	0.533934	0.401885	0.65375	0.995436	no
XLOC_000868	XLOC_000868	fig|470.18121.peg.1516		Peptide synthase	CP098791	Grown_without_colistin/carbapenems	Grown_in_colistin/carbapenems	OK	977.87	791.985	1.23471	-0.30417	-0.304169	-0.36206	0.7053	0.995436	no
XLOC_000868	XLOC_000868	fig|470.18121.peg.1517		3-oxoadipate enol-lactone hydrolase/4-carboxymuconolactone decarboxylase	CP098791	Grown_without_colistin/carbapenems	Grown_in_colistin/carbapenems	OK	977.87	791.985	1.23471	-0.30417	-0.304169	-0.36206	0.7053	0.995436	no
XLOC_000869	XLOC_000869	fig|470.18121.peg.1518		Nitrilotriacetate monooxygenase component B (EC 1.14.13.-)	CP098791	Grown_without_colistin/carbapenems	Grown_in_colistin/carbapenems	OK	460.004	329.899	1.39438	-0.479622	-0.479622	-0.495766	0.6289	0.995436	no
XLOC_000870	XLOC_000870	fig|470.18121.peg.1519		Alkanal monooxygenase alpha chain (EC 1.14.14.3)	CP098791	Grown_without_colistin/carbapenems	Grown_in_colistin/carbapenems	OK	459.489	297.087	1.54665	-0.629145	-0.629146	-0.668654	0.51345	0.995436	no
XLOC_001943	XLOC_001943	fig|470.18121.peg.152	znuC	Zinc ABC transporter, ATP-binding protein ZnuC	CP098791	Grown_without_colistin/carbapenems	Grown_in_colistin/carbapenems	OK	1135.94	908.843	1.24987	-0.321784	-0.321785	-0.361738	0.7118	0.995436	no
XLOC_000871	XLOC_000871	fig|470.18121.peg.1520		Aldehyde dehydrogenase (EC 1.2.1.3)	CP098791	Grown_without_colistin/carbapenems	Grown_in_colistin/carbapenems	OK	396.831	323.47	1.22679	-0.294893	-0.294891	-0.41998	0.6727	0.995436	no
XLOC_000872	XLOC_000872	fig|470.18121.peg.1521		hypothetical protein	CP098791	Grown_without_colistin/carbapenems	Grown_in_colistin/carbapenems	OK	123.016	64.1053	1.91897	-0.94033	-0.940332	-0.325766	0.64275	0.995436	no
XLOC_000873	XLOC_000873	fig|470.18121.peg.1522		Cytosine/purine/uracil/thiamine/allantoin permease family protein	CP098791	Grown_without_colistin/carbapenems	Grown_in_colistin/carbapenems	OK	454.09	316.376	1.43529	-0.521338	-0.521335	-0.723772	0.4678	0.995436	no
XLOC_000874	XLOC_000874	fig|470.18121.peg.1523		FIG00351613: hypothetical protein	CP098791	Grown_without_colistin/carbapenems	Grown_in_colistin/carbapenems	OK	511.716	336.573	1.52037	-0.604424	-0.604427	-0.773709	0.4433	0.995436	no
XLOC_000875	XLOC_000875	fig|470.18121.peg.1524		Succinate-semialdehyde dehydrogenase [NAD(P)+] (EC 1.2.1.16)	CP098791	Grown_without_colistin/carbapenems	Grown_in_colistin/carbapenems	OK	653.343	685.048	0.953719	0.0683645	0.0683634	0.0708406	0.92985	0.995436	no
XLOC_000875	XLOC_000875	fig|470.18121.peg.1525		4-carboxymuconolactone decarboxylase (EC 4.1.1.44)	CP098791	Grown_without_colistin/carbapenems	Grown_in_colistin/carbapenems	OK	653.343	685.048	0.953719	0.0683645	0.0683634	0.0708406	0.92985	0.995436	no
XLOC_002444	XLOC_002444	fig|470.18121.peg.1526		Transcriptional regulator, LysR family	CP098791	Grown_without_colistin/carbapenems	Grown_in_colistin/carbapenems	OK	453.686	245.268	1.84976	-0.887335	-0.887332	-0.863951	0.38345	0.995436	no
XLOC_000876	XLOC_000876	fig|470.18121.peg.1527		FMN-dependent NADH-azoreductase (EC 1.7.1.6)	CP098791	Grown_without_colistin/carbapenems	Grown_in_colistin/carbapenems	OK	366.727	337.024	1.08813	-0.121855	-0.121857	-0.0847346	0.9361	0.995436	no
XLOC_002445	XLOC_002445	fig|470.18121.peg.1528	pobR	Pca regulon regulatory protein PcaR	CP098791	Grown_without_colistin/carbapenems	Grown_in_colistin/carbapenems	OK	447.107	285.299	1.56715	-0.648145	-0.648148	-0.602191	0.5509	0.995436	no
XLOC_000877	XLOC_000877	fig|470.18121.peg.1529	pobA	P-hydroxybenzoate hydroxylase (EC 1.14.13.2)	CP098791	Grown_without_colistin/carbapenems	Grown_in_colistin/carbapenems	OK	503.641	354.121	1.42223	-0.508153	-0.508154	-0.691701	0.47955	0.995436	no
XLOC_001943	XLOC_001943	fig|470.18121.peg.153		Zinc uptake regulation protein Zur	CP098791	Grown_without_colistin/carbapenems	Grown_in_colistin/carbapenems	OK	1135.94	908.843	1.24987	-0.321784	-0.321785	-0.361738	0.7118	0.995436	no
XLOC_000878	XLOC_000878	fig|470.18121.peg.1530		2-aminoethylphosphonate uptake and metabolism regulator	CP098791	Grown_without_colistin/carbapenems	Grown_in_colistin/carbapenems	OK	500.439	307.335	1.62832	-0.703382	-0.70338	-0.602543	0.5528	0.995436	no
XLOC_000879	XLOC_000879	fig|470.18121.peg.1531		2-aminoethylphosphonate ABC transporter substrate-binding protein	CP098791	Grown_without_colistin/carbapenems	Grown_in_colistin/carbapenems	OK	522.669	259.659	2.01291	-1.00928	-1.00928	-1.12847	0.26155	0.995436	no
XLOC_000880	XLOC_000880	fig|470.18121.peg.1532		2-aminoethylphosphonate ABC transporter ATP-binding protein (TC 3.A.1.9.1)	CP098791	Grown_without_colistin/carbapenems	Grown_in_colistin/carbapenems	OK	876.264	544.169	1.61028	-0.687311	-0.68731	-1.23956	0.20165	0.995436	no
XLOC_000880	XLOC_000880	fig|470.18121.peg.1533		2-aminoethylphosphonate ABC transporter permease protein	CP098791	Grown_without_colistin/carbapenems	Grown_in_colistin/carbapenems	OK	876.264	544.169	1.61028	-0.687311	-0.68731	-1.23956	0.20165	0.995436	no
XLOC_000881	XLOC_000881	fig|470.18121.peg.1534		putative secreted oxidoreductase	CP098791	Grown_without_colistin/carbapenems	Grown_in_colistin/carbapenems	OK	373.664	298.952	1.24991	-0.321828	-0.321825	-0.366542	0.71115	0.995436	no
XLOC_000882	XLOC_000882	fig|470.18121.peg.1535	phnW	2-aminoethylphosphonate:pyruvate aminotransferase (EC 2.6.1.37)	CP098791	Grown_without_colistin/carbapenems	Grown_in_colistin/carbapenems	OK	514.998	300.665	1.71286	-0.77641	-0.776408	-0.950962	0.33215	0.995436	no
XLOC_000883	XLOC_000883	fig|470.18121.peg.1536		Phosphonoacetaldehyde hydrolase (EC 3.11.1.1)	CP098791	Grown_without_colistin/carbapenems	Grown_in_colistin/carbapenems	OK	455.543	246.831	1.84557	-0.884064	-0.884061	-0.807737	0.4052	0.995436	no
XLOC_002446	XLOC_002446	fig|470.18121.peg.1537		Sialic acid transporter (permease) NanT	CP098791	Grown_without_colistin/carbapenems	Grown_in_colistin/carbapenems	OK	593.614	297.215	1.99725	-0.998018	-0.998021	-1.35248	0.17075	0.995436	no
XLOC_002447	XLOC_002447	fig|470.18121.peg.1538		Acyl-CoA dehydrogenase	CP098791	Grown_without_colistin/carbapenems	Grown_in_colistin/carbapenems	OK	468.81	334.832	1.40013	-0.485566	-0.485566	-0.603216	0.5544	0.995436	no
XLOC_000884	XLOC_000884	fig|470.18121.peg.1539		L-carnitine dehydratase/bile acid-inducible protein F	CP098791	Grown_without_colistin/carbapenems	Grown_in_colistin/carbapenems	OK	410.658	262.876	1.56217	-0.643555	-0.643554	-0.764616	0.4442	0.995436	no
XLOC_000099	XLOC_000099	fig|470.18121.peg.154		Zinc ABC transporter, substrate-binding protein ZnuA	CP098791	Grown_without_colistin/carbapenems	Grown_in_colistin/carbapenems	OK	602.182	450.001	1.33818	-0.420271	-0.420271	-0.477096	0.632	0.995436	no
XLOC_000885	XLOC_000885	fig|470.18121.peg.1540		Transcriptional regulator, IclR family	CP098791	Grown_without_colistin/carbapenems	Grown_in_colistin/carbapenems	OK	572.322	362.879	1.57717	-0.657338	-0.657337	-0.675527	0.51305	0.995436	no
XLOC_002448	XLOC_002448	fig|470.18121.peg.1541		Enoyl-CoA hydratase (EC 4.2.1.17)	CP098791	Grown_without_colistin/carbapenems	Grown_in_colistin/carbapenems	OK	563.919	372.372	1.5144	-0.598743	-0.598746	-0.627519	0.5347	0.995436	no
XLOC_000886	XLOC_000886	fig|470.18121.peg.1542		putative oxidoreductase, nitronate monooxygenase family	CP098791	Grown_without_colistin/carbapenems	Grown_in_colistin/carbapenems	OK	514.003	366.284	1.40329	-0.488814	-0.488814	-0.563381	0.5814	0.995436	no
XLOC_002449	XLOC_002449	fig|470.18121.peg.1543		Uncharacterized MFS-type transporter	CP098791	Grown_without_colistin/carbapenems	Grown_in_colistin/carbapenems	OK	384.067	305.565	1.25691	-0.329879	-0.32988	-0.39172	0.6909	0.995436	no
XLOC_002450	XLOC_002450	fig|470.18121.peg.1544		Transcriptional regulator, IclR family	CP098791	Grown_without_colistin/carbapenems	Grown_in_colistin/carbapenems	OK	407.03	236.193	1.72329	-0.785169	-0.78517	-0.709246	0.4586	0.995436	no
XLOC_002451	XLOC_002451	fig|470.18121.peg.1545		Acetyl-CoA acetyltransferase (EC 2.3.1.9) @ 3-oxoadipyl-CoA thiolase (EC 2.3.1.174)	CP098791	Grown_without_colistin/carbapenems	Grown_in_colistin/carbapenems	OK	328.465	335.979	0.977636	0.0326314	0.0326306	0.0370804	0.9704	0.995436	no
XLOC_002452	XLOC_002452	fig|470.18121.peg.1546		3-hydroxybutyryl-CoA dehydrogenase (EC 1.1.1.157); 3-hydroxyacyl-CoA dehydrogenase (EC 1.1.1.35)	CP098791	Grown_without_colistin/carbapenems	Grown_in_colistin/carbapenems	OK	507.181	292.474	1.73411	-0.794192	-0.794194	-1.14176	0.24985	0.995436	no
XLOC_002453	XLOC_002453	fig|470.18121.peg.1547		Short-chain dehydrogenase/reductase SDR?	CP098791	Grown_without_colistin/carbapenems	Grown_in_colistin/carbapenems	OK	484.424	355.82	1.36143	-0.445123	-0.445124	-0.401881	0.6852	0.995436	no
XLOC_002454	XLOC_002454	fig|470.18121.peg.1548		Enoyl-CoA hydratase (EC 4.2.1.17) => degradation of branched-chain amino acids and alpha-keto acids	CP098791	Grown_without_colistin/carbapenems	Grown_in_colistin/carbapenems	OK	455.976	335.68	1.35837	-0.441871	-0.441871	-0.399413	0.68685	0.995436	no
XLOC_000887	XLOC_000887	fig|470.18121.peg.1549		Acyl-CoA dehydrogenase	CP098791	Grown_without_colistin/carbapenems	Grown_in_colistin/carbapenems	OK	393.33	346.048	1.13663	-0.184768	-0.18477	-0.222547	0.82585	0.995436	no
XLOC_000100	XLOC_000100	fig|470.18121.peg.155		ATP synthase protein I	CP098791	Grown_without_colistin/carbapenems	Grown_in_colistin/carbapenems	OK	297.461	576.381	0.516084	0.954322	0.954322	0.557933	0.58515	0.995436	no
XLOC_000888	XLOC_000888	fig|470.18121.peg.1550		Sialic acid transporter (permease) NanT	CP098791	Grown_without_colistin/carbapenems	Grown_in_colistin/carbapenems	OK	501.667	332.681	1.50795	-0.592591	-0.592589	-0.830471	0.40475	0.995436	no
XLOC_000889	XLOC_000889	fig|470.18121.peg.1551		3-oxoadipate CoA-transferase subunit A (EC 2.8.3.6)	CP098791	Grown_without_colistin/carbapenems	Grown_in_colistin/carbapenems	OK	689.655	696.448	0.990246	0.0141408	0.0141403	0.0147668	0.98785	0.995436	no
XLOC_000889	XLOC_000889	fig|470.18121.peg.1552		3-oxoadipate CoA-transferase subunit B (EC 2.8.3.6)	CP098791	Grown_without_colistin/carbapenems	Grown_in_colistin/carbapenems	OK	689.655	696.448	0.990246	0.0141408	0.0141403	0.0147668	0.98785	0.995436	no
XLOC_000890	XLOC_000890	fig|470.18121.peg.1553	dcaP	DcaP	CP098791	Grown_without_colistin/carbapenems	Grown_in_colistin/carbapenems	OK	483.725	314.313	1.53899	-0.621985	-0.621988	-0.854766	0.3741	0.995436	no
XLOC_000891	XLOC_000891	fig|470.18121.peg.1554		Uncharacterized MFS-type transporter	CP098791	Grown_without_colistin/carbapenems	Grown_in_colistin/carbapenems	OK	415.221	362.654	1.14495	-0.195286	-0.195286	-0.25505	0.8006	0.995436	no
XLOC_002455	XLOC_002455	fig|470.18121.peg.1555		hypothetical protein	CP098791	Grown_without_colistin/carbapenems	Grown_in_colistin/carbapenems	OK	364.561	319.026	1.14273	-0.192486	-0.192486	-0.108129	0.91325	0.995436	no
XLOC_000892	XLOC_000892	fig|470.18121.peg.1556		Long chain acyl-CoA dehydrogenase [fadN-fadA-fadE operon] (EC 1.3.8.8)	CP098791	Grown_without_colistin/carbapenems	Grown_in_colistin/carbapenems	OK	475.948	291.91	1.63046	-0.70528	-0.705281	-1.13128	0.2518	0.995436	no
XLOC_000893	XLOC_000893	fig|470.18121.peg.1557		TesB-like acyl-CoA thioesterase 5	CP098791	Grown_without_colistin/carbapenems	Grown_in_colistin/carbapenems	OK	432.765	340.193	1.27212	-0.34723	-0.34723	-0.33444	0.72105	0.995436	no
XLOC_002456	XLOC_002456	fig|470.18121.peg.1558		Indolepyruvate ferredoxin oxidoreductase, alpha and beta subunits	CP098791	Grown_without_colistin/carbapenems	Grown_in_colistin/carbapenems	OK	483.405	390.615	1.23755	-0.307485	-0.307485	-0.61675	0.5392	0.995436	no
XLOC_000894	XLOC_000894	fig|470.18121.peg.1559		Transcriptional regulator, LysR family	CP098791	Grown_without_colistin/carbapenems	Grown_in_colistin/carbapenems	OK	613.016	315.211	1.94478	-0.959607	-0.959608	-1.0683	0.2942	0.995436	no
XLOC_000101	XLOC_000101	fig|470.18121.peg.156	atpB	ATP synthase F0 sector subunit a (EC 3.6.3.14)	CP098791	Grown_without_colistin/carbapenems	Grown_in_colistin/carbapenems	OK	486.681	492.455	0.988275	0.0170154	0.0170178	0.0194547	0.9833	0.995436	no
XLOC_002457	XLOC_002457	fig|470.18121.peg.1560		Hydroxymethylglutaryl-CoA lyase (EC 4.1.3.4)	CP098791	Grown_without_colistin/carbapenems	Grown_in_colistin/carbapenems	OK	815.395	656.468	1.24209	-0.312774	-0.312773	-0.510348	0.60595	0.995436	no
XLOC_002457	XLOC_002457	fig|470.18121.peg.1561		Methylcrotonyl-CoA carboxylase biotin-containing subunit (EC 6.4.1.4)	CP098791	Grown_without_colistin/carbapenems	Grown_in_colistin/carbapenems	OK	815.395	656.468	1.24209	-0.312774	-0.312773	-0.510348	0.60595	0.995436	no
XLOC_002458	XLOC_002458	fig|470.18121.peg.1562		Methylglutaconyl-CoA hydratase (EC 4.2.1.18)	CP098791	Grown_without_colistin/carbapenems	Grown_in_colistin/carbapenems	OK	527.973	297.669	1.77369	-0.826755	-0.826756	-0.751287	0.469	0.995436	no
XLOC_002459	XLOC_002459	fig|470.18121.peg.1563		Methylcrotonyl-CoA carboxylase carboxyl transferase subunit (EC 6.4.1.4)	CP098791	Grown_without_colistin/carbapenems	Grown_in_colistin/carbapenems	OK	418.681	271.847	1.54013	-0.623057	-0.62306	-0.881202	0.37575	0.995436	no
XLOC_002460	XLOC_002460	fig|470.18121.peg.1564		Isovaleryl-CoA dehydrogenase (EC 1.3.8.4)	CP098791	Grown_without_colistin/carbapenems	Grown_in_colistin/carbapenems	OK	384.806	307.39	1.25185	-0.324061	-0.324063	-0.368162	0.7176	0.995436	no
XLOC_000895	XLOC_000895	fig|470.18121.peg.1565		Predicted transcriptional regulator LiuX of leucine degradation pathway, AcrR family	CP098791	Grown_without_colistin/carbapenems	Grown_in_colistin/carbapenems	OK	391.053	358.917	1.08954	-0.123714	-0.123714	-0.0944881	0.9188	0.995436	no
XLOC_000896	XLOC_000896	fig|470.18121.peg.1566		Acetoacetyl-CoA synthetase [leucine] (EC 6.2.1.16)	CP098791	Grown_without_colistin/carbapenems	Grown_in_colistin/carbapenems	OK	451.923	347.027	1.30227	-0.381029	-0.381028	-0.60435	0.54845	0.995436	no
XLOC_000897	XLOC_000897	fig|470.18121.peg.1567		SAM-dependent methyltransferase	CP098791	Grown_without_colistin/carbapenems	Grown_in_colistin/carbapenems	OK	345.619	316.436	1.09222	-0.127269	-0.127271	-0.0980189	0.9156	0.995436	no
XLOC_000898	XLOC_000898	fig|470.18121.peg.1568		DcaP	CP098791	Grown_without_colistin/carbapenems	Grown_in_colistin/carbapenems	OK	575.22	364.409	1.5785	-0.658555	-0.658556	-0.967365	0.3188	0.995436	no
XLOC_002461	XLOC_002461	fig|470.18121.peg.1569		Lysophospholipase L1 and related esterases	CP098791	Grown_without_colistin/carbapenems	Grown_in_colistin/carbapenems	OK	409.952	296.944	1.38057	-0.465264	-0.465262	-0.576285	0.56515	0.995436	no
XLOC_000102	XLOC_000102	fig|470.18121.peg.157	atpE	ATP synthase F0 sector subunit c (EC 3.6.3.14)	CP098791	Grown_without_colistin/carbapenems	Grown_in_colistin/carbapenems	OK	238.338	506.873	0.470212	1.08862	1.08861	0.555046	0.60215	0.995436	no
XLOC_000899	XLOC_000899	fig|470.18121.peg.1570		Transcriptional regulator, LysR family	CP098791	Grown_without_colistin/carbapenems	Grown_in_colistin/carbapenems	OK	489.13	328.883	1.48725	-0.572644	-0.572645	-0.597365	0.56305	0.995436	no
XLOC_002462	XLOC_002462	fig|470.18121.peg.1571		FIG00351861: hypothetical protein	CP098791	Grown_without_colistin/carbapenems	Grown_in_colistin/carbapenems	OK	187.818	325.207	0.577534	0.792023	0.792021	0.403079	0.7083	0.995436	no
XLOC_002463	XLOC_002463	fig|470.18121.peg.1572		hypothetical protein	CP098791	Grown_without_colistin/carbapenems	Grown_in_colistin/carbapenems	OK	0	53.8955	0	5.2926	inf	#NAME?	0.11975	0.848983	no
XLOC_000900	XLOC_000900	fig|470.18121.peg.1573		hypothetical protein	CP098791	Grown_without_colistin/carbapenems	Grown_in_colistin/carbapenems	OK	0	55.3501	0	5.33102	inf	#NAME?	0.11975	0.848983	no
XLOC_000901	XLOC_000901	fig|470.18121.peg.1574		hypothetical protein	CP098791	Grown_without_colistin/carbapenems	Grown_in_colistin/carbapenems	OK	144.058	168.028	0.857345	0.222052	0.222051	0.115427	0.91345	0.995436	no
XLOC_000902	XLOC_000902	fig|470.18121.peg.1575		FIG00351498: hypothetical protein	CP098791	Grown_without_colistin/carbapenems	Grown_in_colistin/carbapenems	OK	67.3145	116.706	0.576787	0.79389	0.793891	0.306497	0.71565	0.995436	no
XLOC_002464	XLOC_002464	fig|470.18121.peg.1576		FIG00350320: hypothetical protein	CP098791	Grown_without_colistin/carbapenems	Grown_in_colistin/carbapenems	OK	236.713	294.734	0.803141	0.316275	0.316273	0.164406	0.8818	0.995436	no
XLOC_002465	XLOC_002465	fig|470.18121.peg.1577		TPR-repeat-containing protein	CP098791	Grown_without_colistin/carbapenems	Grown_in_colistin/carbapenems	OK	0	89.6146	0	6.02617	inf	#NAME?	0.09085	0.791586	no
XLOC_002466	XLOC_002466	fig|470.18121.peg.1578		CinA-like protein	CP098791	Grown_without_colistin/carbapenems	Grown_in_colistin/carbapenems	OK	184.762	173.755	1.06335	-0.0886136	-0.0886182	-0.0465094	0.95905	0.995436	no
XLOC_000903	XLOC_000903	fig|470.18121.peg.1579		FIG00350446: hypothetical protein	CP098791	Grown_without_colistin/carbapenems	Grown_in_colistin/carbapenems	OK	475.267	288.209	1.64904	-0.721623	-0.721622	-0.994369	0.30755	0.995436	no
XLOC_000103	XLOC_000103	fig|470.18121.peg.158		ATP synthase F0 sector subunit b (EC 3.6.3.14)	CP098791	Grown_without_colistin/carbapenems	Grown_in_colistin/carbapenems	OK	551.654	561.256	0.982892	0.0248953	0.024894	0.0194385	0.98275	0.995436	no
XLOC_000904	XLOC_000904	fig|470.18121.peg.1580	katE	Catalase KatE-intracellular protease (EC 1.11.1.6)	CP098791	Grown_without_colistin/carbapenems	Grown_in_colistin/carbapenems	OK	426.964	304.862	1.40052	-0.485958	-0.48596	-0.857202	0.3833	0.995436	no
XLOC_002467	XLOC_002467	fig|470.18121.peg.1581		Oxidoreductase, short-chain dehydrogenase/reductase family	CP098791	Grown_without_colistin/carbapenems	Grown_in_colistin/carbapenems	OK	454.178	316.181	1.43645	-0.522507	-0.522507	-0.506452	0.6121	0.995436	no
XLOC_002468	XLOC_002468	fig|470.18121.peg.1582		hypothetical protein	CP098791	Grown_without_colistin/carbapenems	Grown_in_colistin/carbapenems	OK	308.435	198.272	1.55562	-0.637486	-0.637486	-0.325539	0.77135	0.995436	no
XLOC_000905	XLOC_000905	fig|470.18121.peg.1583		General stress protein	CP098791	Grown_without_colistin/carbapenems	Grown_in_colistin/carbapenems	OK	183.445	191.463	0.958122	0.061718	0.0617174	0.0531586	0.95745	0.995436	no
XLOC_002469	XLOC_002469	fig|470.18121.peg.1584		hypothetical protein	CP098791	Grown_without_colistin/carbapenems	Grown_in_colistin/carbapenems	OK	62.2377	285.266	0.218174	2.19645	2.19644	0.9126	0.4051	0.995436	no
XLOC_000906	XLOC_000906	fig|470.18121.peg.1585	umuD	Error-prone repair protein UmuD	CP098791	Grown_without_colistin/carbapenems	Grown_in_colistin/carbapenems	OK	256.197	349.763	0.732487	0.449124	0.449121	0.307092	0.75575	0.995436	no
XLOC_002470	XLOC_002470	fig|470.18121.peg.1586		Transporter, LysE family	CP098791	Grown_without_colistin/carbapenems	Grown_in_colistin/carbapenems	OK	483.928	204.028	2.37187	-1.24603	-1.24602	-0.863666	0.3984	0.995436	no
XLOC_000907	XLOC_000907	fig|470.18121.peg.1587		Transcriptional regulator, AsnC family	CP098791	Grown_without_colistin/carbapenems	Grown_in_colistin/carbapenems	OK	204.586	229.779	0.89036	0.16754	0.16754	0.0852173	0.93935	0.995436	no
XLOC_002471	XLOC_002471	fig|470.18121.peg.1588		Putative transmembrane protein	CP098791	Grown_without_colistin/carbapenems	Grown_in_colistin/carbapenems	OK	501.52	297.749	1.68437	-0.752211	-0.752209	-1.15289	0.24885	0.995436	no
XLOC_000908	XLOC_000908	fig|470.18121.peg.1589		Two-component system sensor histidine kinase/response regulator hybrid	CP098791	Grown_without_colistin/carbapenems	Grown_in_colistin/carbapenems	OK	838.867	574.542	1.46006	-0.54603	-0.54603	-0.748278	0.4201	0.995436	no
XLOC_000104	XLOC_000104	fig|470.18121.peg.159		ATP synthase delta chain (EC 3.6.3.14)	CP098791	Grown_without_colistin/carbapenems	Grown_in_colistin/carbapenems	OK	663.643	502.764	1.31999	-0.400526	-0.400527	-0.343233	0.7196	0.995436	no
XLOC_000908	XLOC_000908	fig|470.18121.peg.1590		Two-component transcriptional response regulator, LuxR family	CP098791	Grown_without_colistin/carbapenems	Grown_in_colistin/carbapenems	OK	838.867	574.542	1.46006	-0.54603	-0.54603	-0.748278	0.4201	0.995436	no
XLOC_000909	XLOC_000909	fig|470.18121.peg.1591		FIG00351059: hypothetical protein	CP098791	Grown_without_colistin/carbapenems	Grown_in_colistin/carbapenems	OK	144.089	266.676	0.540315	0.888128	0.88813	0.441604	0.6873	0.995436	no
XLOC_002472	XLOC_002472	fig|470.18121.peg.1592		hypothetical protein	CP098791	Grown_without_colistin/carbapenems	Grown_in_colistin/carbapenems	NOTEST	0	0	0	0	0	0	1	1	no
XLOC_000910	XLOC_000910	fig|470.18121.peg.1593		ABC transporter, permease protein (cluster 3, basic aa/glutamine/opines)	CP098791	Grown_without_colistin/carbapenems	Grown_in_colistin/carbapenems	OK	735.185	568.296	1.29367	-0.371465	-0.371465	-0.360353	0.70885	0.995436	no
XLOC_000910	XLOC_000910	fig|470.18121.peg.1594		ABC transporter, permease protein (cluster 3, basic aa/glutamine/opines)	CP098791	Grown_without_colistin/carbapenems	Grown_in_colistin/carbapenems	OK	735.185	568.296	1.29367	-0.371465	-0.371465	-0.360353	0.70885	0.995436	no
XLOC_000911	XLOC_000911	fig|470.18121.peg.1595		ABC transporter, ATP-binding protein (cluster 3, basic aa/glutamine/opines)	CP098791	Grown_without_colistin/carbapenems	Grown_in_colistin/carbapenems	OK	356.896	301.969	1.1819	-0.241103	-0.241102	-0.204	0.8255	0.995436	no
XLOC_000912	XLOC_000912	fig|470.18121.peg.1596		ABC transporter, substrate-binding protein (cluster 3, basic aa/glutamine/opines)	CP098791	Grown_without_colistin/carbapenems	Grown_in_colistin/carbapenems	OK	338.974	348.866	0.971645	0.0414984	0.0414975	0.0383935	0.96905	0.995436	no
XLOC_000913	XLOC_000913	fig|470.18121.peg.1597		Lysine-arginine-ornithine-binding ABC transporter, substrate-binding protein ArgT (TC 3.A.1.3.1)	CP098791	Grown_without_colistin/carbapenems	Grown_in_colistin/carbapenems	OK	365.561	259.975	1.40614	-0.491739	-0.491741	-0.427393	0.6805	0.995436	no
XLOC_002473	XLOC_002473	fig|470.18121.peg.1598		hypothetical protein	CP098791	Grown_without_colistin/carbapenems	Grown_in_colistin/carbapenems	OK	0	70.5447	0	5.68097	inf	#NAME?	0.11975	0.848983	no
XLOC_002474	XLOC_002474	fig|470.18121.peg.1599		Transcriptional regulator, LysR family	CP098791	Grown_without_colistin/carbapenems	Grown_in_colistin/carbapenems	OK	484.601	331.194	1.46319	-0.549121	-0.549121	-0.563431	0.58285	0.995436	no
XLOC_001902	XLOC_001902	fig|470.18121.peg.16		Putative reductase	CP098791	Grown_without_colistin/carbapenems	Grown_in_colistin/carbapenems	OK	342.581	358.484	0.955638	0.0654636	0.0654608	0.0460431	0.9644	0.995436	no
XLOC_000105	XLOC_000105	fig|470.18121.peg.160	atpA	ATP synthase alpha chain (EC 3.6.3.14)	CP098791	Grown_without_colistin/carbapenems	Grown_in_colistin/carbapenems	OK	671.077	491.805	1.36452	-0.448392	-0.448394	-0.811113	0.41895	0.995436	no
XLOC_000914	XLOC_000914	fig|470.18121.peg.1600		Threonine efflux protein	CP098791	Grown_without_colistin/carbapenems	Grown_in_colistin/carbapenems	OK	432.215	213.768	2.02189	-1.0157	-1.01571	-0.713773	0.49655	0.995436	no
XLOC_000915	XLOC_000915	fig|470.18121.peg.1601		hypothetical protein	CP098791	Grown_without_colistin/carbapenems	Grown_in_colistin/carbapenems	NOTEST	0	0	0	0	0	0	1	1	no
XLOC_002475	XLOC_002475	fig|470.18121.peg.1602		Cysteine desulfurase (EC 2.8.1.7)	CP098791	Grown_without_colistin/carbapenems	Grown_in_colistin/carbapenems	OK	938.184	663.954	1.41303	-0.498788	-0.498788	-0.828601	0.4018	0.995436	no
XLOC_002475	XLOC_002475	fig|470.18121.peg.1603		cAMP-binding protein	CP098791	Grown_without_colistin/carbapenems	Grown_in_colistin/carbapenems	OK	938.184	663.954	1.41303	-0.498788	-0.498788	-0.828601	0.4018	0.995436	no
XLOC_002476	XLOC_002476	fig|470.18121.peg.1604		Serine acetyltransferase (EC 2.3.1.30)	CP098791	Grown_without_colistin/carbapenems	Grown_in_colistin/carbapenems	OK	480.861	328.663	1.46308	-0.549011	-0.549009	-0.564388	0.57405	0.995436	no
XLOC_002477	XLOC_002477	fig|470.18121.peg.1605		Rhodanese-like domain protein	CP098791	Grown_without_colistin/carbapenems	Grown_in_colistin/carbapenems	OK	347.737	287.072	1.21132	-0.276584	-0.276587	-0.194227	0.8346	0.995436	no
XLOC_002478	XLOC_002478	fig|470.18121.peg.1606		Oxidoreductase, short-chain dehydrogenase/reductase family	CP098791	Grown_without_colistin/carbapenems	Grown_in_colistin/carbapenems	OK	401.977	309.55	1.29859	-0.37694	-0.376941	-0.330015	0.7386	0.995436	no
XLOC_000916	XLOC_000916	fig|470.18121.peg.1607		Transcriptional regulator, LysR family	CP098791	Grown_without_colistin/carbapenems	Grown_in_colistin/carbapenems	OK	414.304	229.135	1.80812	-0.854492	-0.854493	-0.784004	0.4362	0.995436	no
XLOC_002479	XLOC_002479	fig|470.18121.peg.1608	yghU	Glutathione S-transferase (EC 2.5.1.18)	CP098791	Grown_without_colistin/carbapenems	Grown_in_colistin/carbapenems	OK	469.942	360.793	1.30253	-0.381311	-0.38131	-0.368921	0.7144	0.995436	no
XLOC_002480	XLOC_002480	fig|470.18121.peg.1609	yfcF	Probable glutathione S-transferase (EC 2.5.1.18), YfcF homolog	CP098791	Grown_without_colistin/carbapenems	Grown_in_colistin/carbapenems	OK	434.64	332.343	1.30781	-0.387148	-0.387147	-0.265834	0.8005	0.995436	no
XLOC_000106	XLOC_000106	fig|470.18121.peg.161	atpG	ATP synthase gamma chain (EC 3.6.3.14)	CP098791	Grown_without_colistin/carbapenems	Grown_in_colistin/carbapenems	OK	658.811	532.266	1.23775	-0.307717	-0.307719	-0.392421	0.68565	0.995436	no
XLOC_002481	XLOC_002481	fig|470.18121.peg.1610		Transcriptional regulator CidR, LysR family	CP098791	Grown_without_colistin/carbapenems	Grown_in_colistin/carbapenems	OK	517.485	342.818	1.5095	-0.594074	-0.594073	-0.607493	0.55185	0.995436	no
XLOC_000917	XLOC_000917	fig|470.18121.peg.1611		Holin-like protein CidA	CP098791	Grown_without_colistin/carbapenems	Grown_in_colistin/carbapenems	OK	369.493	349.274	1.05789	-0.0811878	-0.0811884	-0.0458533	0.95715	0.995436	no
XLOC_000918	XLOC_000918	fig|470.18121.peg.1612		CidA-associated membrane protein CidB	CP098791	Grown_without_colistin/carbapenems	Grown_in_colistin/carbapenems	OK	442.658	312.523	1.4164	-0.50223	-0.502232	-0.429863	0.65115	0.995436	no
XLOC_002482	XLOC_002482	fig|470.18121.peg.1613		Transcriptional regulator, GntR family domain / Aspartate aminotransferase (EC 2.6.1.1)	CP098791	Grown_without_colistin/carbapenems	Grown_in_colistin/carbapenems	OK	452.186	262.353	1.72358	-0.785407	-0.785409	-1.05313	0.285	0.995436	no
XLOC_000919	XLOC_000919	fig|470.18121.peg.1614		Negative transcriptional regulator	CP098791	Grown_without_colistin/carbapenems	Grown_in_colistin/carbapenems	OK	753.205	371.037	2.03	-1.02148	-1.02148	-0.939375	0.35065	0.995436	no
XLOC_000920	XLOC_000920	fig|470.18121.peg.1615		N-acetylglutamate synthase (EC 2.3.1.1)	CP098791	Grown_without_colistin/carbapenems	Grown_in_colistin/carbapenems	OK	362.626	351.113	1.03279	-0.046547	-0.0465458	-0.033034	0.97685	0.995436	no
XLOC_002956	XLOC_002956	fig|470.18121.peg.2638		Fatty acid desaturase (EC 1.14.19.1); Delta-9 fatty acid desaturase (EC 1.14.19.1)	CP098791	Grown_without_colistin/carbapenems	Grown_in_colistin/carbapenems	OK	0	703.726	0	8.99938	inf	#NAME?	5e-05	0.000978221	yes
XLOC_001535	XLOC_001535	fig|470.18121.peg.3076		FF domain protein	CP098791	Grown_without_colistin/carbapenems	Grown_in_colistin/carbapenems	OK	291.067	0	211.676	-7.72571	#NAME?	#NAME?	5e-05	0.000978221	yes
XLOC_000921	XLOC_000921	fig|470.18121.peg.1618	mdcA	Malonate decarboxylase alpha subunit	CP098791	Grown_without_colistin/carbapenems	Grown_in_colistin/carbapenems	OK	927.054	564.485	1.6423	-0.715718	-0.715718	-1.17904	0.22995	0.995436	no
XLOC_000921	XLOC_000921	fig|470.18121.peg.1619		Triphosphoribosyl-dephospho-CoA synthase (EC 2.4.2.52)	CP098791	Grown_without_colistin/carbapenems	Grown_in_colistin/carbapenems	OK	927.054	564.485	1.6423	-0.715718	-0.715718	-1.17904	0.22995	0.995436	no
XLOC_000107	XLOC_000107	fig|470.18121.peg.162	atpD	ATP synthase beta chain (EC 3.6.3.14)	CP098791	Grown_without_colistin/carbapenems	Grown_in_colistin/carbapenems	OK	592.112	528.315	1.12076	-0.164472	-0.164472	-0.285304	0.76695	0.995436	no
XLOC_000922	XLOC_000922	fig|470.18121.peg.1620		Malonate decarboxylase delta subunit	CP098791	Grown_without_colistin/carbapenems	Grown_in_colistin/carbapenems	OK	1598.59	1225.71	1.30422	-0.383182	-0.383175	-0.517864	0.5647	0.995436	no
XLOC_000922	XLOC_000922	fig|470.18121.peg.1621		Malonate decarboxylase beta subunit	CP098791	Grown_without_colistin/carbapenems	Grown_in_colistin/carbapenems	OK	1598.59	1225.71	1.30422	-0.383182	-0.383175	-0.517864	0.5647	0.995436	no
XLOC_000922	XLOC_000922	fig|470.18121.peg.1622	mdcE	Malonate decarboxylase gamma subunit	CP098791	Grown_without_colistin/carbapenems	Grown_in_colistin/carbapenems	OK	1598.59	1225.71	1.30422	-0.383182	-0.383175	-0.517864	0.5647	0.995436	no
XLOC_000922	XLOC_000922	fig|470.18121.peg.1623		Malonate decarboxylase holo-[acyl-carrier-protein] synthase (EC 2.7.7.66)	CP098791	Grown_without_colistin/carbapenems	Grown_in_colistin/carbapenems	OK	1598.59	1225.71	1.30422	-0.383182	-0.383175	-0.517864	0.5647	0.995436	no
XLOC_000923	XLOC_000923	fig|470.18121.peg.1624	mdcH	Malonyl CoA-acyl carrier protein transacylase (EC 2.3.1.39)	CP098791	Grown_without_colistin/carbapenems	Grown_in_colistin/carbapenems	OK	448.681	220.766	2.03238	-1.02317	-1.02317	-0.993303	0.3218	0.995436	no
XLOC_001355	XLOC_001355	fig|470.18121.peg.2629		FIG002994: Putative transcriptional regulator	CP098791	Grown_without_colistin/carbapenems	Grown_in_colistin/carbapenems	OK	0	713.056	0	9.01838	inf	#NAME?	5e-05	0.000978221	yes
XLOC_000489	XLOC_000489	fig|470.18121.peg.837		FIG00350393: hypothetical protein	CP098791	Grown_without_colistin/carbapenems	Grown_in_colistin/carbapenems	OK	534.597	0	388.781	-8.60281	#NAME?	#NAME?	5e-05	0.000978221	yes
XLOC_002485	XLOC_002485	fig|470.18121.peg.1627		Malonate utilization transcriptional regulator	CP098791	Grown_without_colistin/carbapenems	Grown_in_colistin/carbapenems	OK	395.64	252.03	1.56981	-0.650593	-0.65059	-0.599321	0.5538	0.995436	no
XLOC_002486	XLOC_002486	fig|470.18121.peg.1628		DNA-binding transcriptional regulator, MocR family / aminotransferase domain	CP098791	Grown_without_colistin/carbapenems	Grown_in_colistin/carbapenems	OK	411.919	330.798	1.24523	-0.31641	-0.31641	-0.447075	0.6439	0.995436	no
XLOC_002487	XLOC_002487	fig|470.18121.peg.1629		FIG00350241: hypothetical protein	CP098791	Grown_without_colistin/carbapenems	Grown_in_colistin/carbapenems	OK	0	60.3128	0	5.4549	inf	#NAME?	0.11975	0.848983	no
XLOC_000108	XLOC_000108	fig|470.18121.peg.163		ATP synthase epsilon chain (EC 3.6.3.14)	CP098791	Grown_without_colistin/carbapenems	Grown_in_colistin/carbapenems	OK	210.056	551.666	0.380767	1.39302	1.39302	0.839771	0.4363	0.995436	no
XLOC_002488	XLOC_002488	fig|470.18121.peg.1630	cydB	Cytochrome d ubiquinol oxidase subunit II (EC 1.10.3.-)	CP098791	Grown_without_colistin/carbapenems	Grown_in_colistin/carbapenems	OK	883.028	631.624	1.39803	-0.483393	-0.483393	-0.854172	0.3623	0.995436	no
XLOC_002488	XLOC_002488	fig|470.18121.peg.1631		Cytochrome d ubiquinol oxidase subunit I (EC 1.10.3.-)	CP098791	Grown_without_colistin/carbapenems	Grown_in_colistin/carbapenems	OK	883.028	631.624	1.39803	-0.483393	-0.483393	-0.854172	0.3623	0.995436	no
XLOC_000925	XLOC_000925	fig|470.18121.peg.1632		FIG00350748: hypothetical protein	CP098791	Grown_without_colistin/carbapenems	Grown_in_colistin/carbapenems	OK	368.847	210.516	1.75211	-0.809093	-0.80909	-0.618244	0.54445	0.995436	no
XLOC_000926	XLOC_000926	fig|470.18121.peg.1633		Acyl-CoA dehydrogenase; probable dibenzothiophene desulfurization enzyme	CP098791	Grown_without_colistin/carbapenems	Grown_in_colistin/carbapenems	OK	553.033	256.342	2.1574	-1.1093	-1.1093	-1.42702	0.1594	0.995436	no
XLOC_000927	XLOC_000927	fig|470.18121.peg.1634		Coenzyme F420-dependent N5,N10-methylene tetrahydromethanopterin reductase and related flavin-dependent oxidoreductases	CP098791	Grown_without_colistin/carbapenems	Grown_in_colistin/carbapenems	OK	487.224	268.101	1.81732	-0.861809	-0.861808	-1.15582	0.25245	0.995436	no
XLOC_000928	XLOC_000928	fig|470.18121.peg.1635		Uncharacterized MFS-type transporter	CP098791	Grown_without_colistin/carbapenems	Grown_in_colistin/carbapenems	OK	415.652	275.072	1.51107	-0.595567	-0.595571	-0.80565	0.41325	0.995436	no
XLOC_002489	XLOC_002489	fig|470.18121.peg.1636		hypothetical protein	CP098791	Grown_without_colistin/carbapenems	Grown_in_colistin/carbapenems	OK	459.932	277.786	1.65571	-0.727447	-0.727446	-0.882841	0.37065	0.995436	no
XLOC_000929	XLOC_000929	fig|470.18121.peg.1637	tauA	Taurine ABC transporter, substrate-binding protein TauA	CP098791	Grown_without_colistin/carbapenems	Grown_in_colistin/carbapenems	OK	366.013	328.636	1.11373	-0.155404	-0.155402	-0.170397	0.86315	0.995436	no
XLOC_000930	XLOC_000930	fig|470.18121.peg.1638		Taurine ABC transporter, ATP-binding protein TauB	CP098791	Grown_without_colistin/carbapenems	Grown_in_colistin/carbapenems	OK	872.902	682.141	1.27965	-0.35575	-0.35575	-0.495169	0.605	0.995436	no
XLOC_000930	XLOC_000930	fig|470.18121.peg.1639	tauC	Taurine ABC transporter, permease protein TauC	CP098791	Grown_without_colistin/carbapenems	Grown_in_colistin/carbapenems	OK	872.902	682.141	1.27965	-0.35575	-0.35575	-0.495169	0.605	0.995436	no
XLOC_001944	XLOC_001944	fig|470.18121.peg.164		hypothetical protein	CP098791	Grown_without_colistin/carbapenems	Grown_in_colistin/carbapenems	OK	310.83	566.049	0.549122	0.864801	0.8648	0.713628	0.4598	0.995436	no
XLOC_000931	XLOC_000931	fig|470.18121.peg.1640	tauD	Alpha-ketoglutarate-dependent taurine dioxygenase (EC 1.14.11.17)	CP098791	Grown_without_colistin/carbapenems	Grown_in_colistin/carbapenems	OK	525.694	355.183	1.48007	-0.565661	-0.565662	-0.580537	0.57195	0.995436	no
XLOC_002490	XLOC_002490	fig|470.18121.peg.1641		Allantoin racemase (EC 5.1.99.3)	CP098791	Grown_without_colistin/carbapenems	Grown_in_colistin/carbapenems	OK	825.024	604.791	1.36415	-0.447999	-0.447998	-0.653839	0.4895	0.995436	no
XLOC_002490	XLOC_002490	fig|470.18121.peg.1642		Cytosine/purine/uracil/thiamine/allantoin permease family protein	CP098791	Grown_without_colistin/carbapenems	Grown_in_colistin/carbapenems	OK	825.024	604.791	1.36415	-0.447999	-0.447998	-0.653839	0.4895	0.995436	no
XLOC_000932	XLOC_000932	fig|470.18121.peg.1643		Transcriptional regulator, GntR family	CP098791	Grown_without_colistin/carbapenems	Grown_in_colistin/carbapenems	OK	449.261	295.382	1.52095	-0.604972	-0.604974	-0.522833	0.6029	0.995436	no
XLOC_002491	XLOC_002491	fig|470.18121.peg.1644		Transcriptional regulator, LysR family	CP098791	Grown_without_colistin/carbapenems	Grown_in_colistin/carbapenems	OK	305.872	282.064	1.08441	-0.116906	-0.116907	-0.101532	0.92245	0.995436	no
XLOC_000933	XLOC_000933	fig|470.18121.peg.1645		Amidases related to nicotinamidase	CP098791	Grown_without_colistin/carbapenems	Grown_in_colistin/carbapenems	OK	629.241	294.092	2.13961	-1.09735	-1.09734	-0.870984	0.3878	0.995436	no
XLOC_000934	XLOC_000934	fig|470.18121.peg.1646		Exoenzymes regulatory protein AepA precursor	CP098791	Grown_without_colistin/carbapenems	Grown_in_colistin/carbapenems	OK	487.477	265.333	1.83723	-0.87753	-0.877531	-1.41978	0.14935	0.995436	no
XLOC_000935	XLOC_000935	fig|470.18121.peg.1647		FIG026426: Hypothetical protein	CP098791	Grown_without_colistin/carbapenems	Grown_in_colistin/carbapenems	OK	95.0422	0	69.1186	-6.111	#NAME?	#NAME?	0.11495	0.848983	no
XLOC_002492	XLOC_002492	fig|470.18121.peg.1648	arsC	Arsenate reductase (EC 1.20.4.1) glutaredoxin-coupled, glutaredoxin-like family	CP098791	Grown_without_colistin/carbapenems	Grown_in_colistin/carbapenems	OK	230.493	318.369	0.723981	0.465977	0.465977	0.283861	0.77545	0.995436	no
XLOC_000936	XLOC_000936	fig|470.18121.peg.1649		Arsenical resistance operon repressor	CP098791	Grown_without_colistin/carbapenems	Grown_in_colistin/carbapenems	OK	225.402	347.778	0.64812	0.625666	0.625665	0.319716	0.7692	0.995436	no
XLOC_001945	XLOC_001945	fig|470.18121.peg.165		Glutathione peroxidase (EC 1.11.1.9) @ Thioredoxin peroxidase (EC 1.11.1.15)	CP098791	Grown_without_colistin/carbapenems	Grown_in_colistin/carbapenems	OK	641.958	535.799	1.19813	-0.260787	-0.260785	-0.222184	0.8179	0.995436	no
XLOC_000937	XLOC_000937	fig|470.18121.peg.1650	arsB	Arsenical-resistance protein ACR3	CP098791	Grown_without_colistin/carbapenems	Grown_in_colistin/carbapenems	OK	455.711	237.132	1.92176	-0.942429	-0.942429	-0.92476	0.3541	0.995436	no
XLOC_002493	XLOC_002493	fig|470.18121.peg.1651		LysR family transcriptional regulator STM3121	CP098791	Grown_without_colistin/carbapenems	Grown_in_colistin/carbapenems	OK	380.771	308.032	1.23614	-0.305843	-0.30584	-0.30456	0.75625	0.995436	no
XLOC_000938	XLOC_000938	fig|470.18121.peg.1652		Chromate transport protein ChrA	CP098791	Grown_without_colistin/carbapenems	Grown_in_colistin/carbapenems	OK	717.024	742.229	0.966041	0.049843	0.0498441	0.0409374	0.9678	0.995436	no
XLOC_000938	XLOC_000938	fig|470.18121.peg.1653		Chromate transport protein ChrA	CP098791	Grown_without_colistin/carbapenems	Grown_in_colistin/carbapenems	OK	717.024	742.229	0.966041	0.049843	0.0498441	0.0409374	0.9678	0.995436	no
XLOC_000939	XLOC_000939	fig|470.18121.peg.1654	ahpF	Alkyl hydroperoxide reductase protein F	CP098791	Grown_without_colistin/carbapenems	Grown_in_colistin/carbapenems	OK	564.871	455.672	1.23964	-0.309926	-0.309926	-0.537566	0.58905	0.995436	no
XLOC_002494	XLOC_002494	fig|470.18121.peg.1655		FIG00350720: hypothetical protein	CP098791	Grown_without_colistin/carbapenems	Grown_in_colistin/carbapenems	OK	470.422	350.949	1.34043	-0.422694	-0.422696	-0.759403	0.4372	0.995436	no
XLOC_002495	XLOC_002495	fig|470.18121.peg.1656		FIG00350119: hypothetical protein	CP098791	Grown_without_colistin/carbapenems	Grown_in_colistin/carbapenems	OK	533.058	309.913	1.72002	-0.782429	-0.782428	-0.852832	0.40445	0.995436	no
XLOC_002496	XLOC_002496	fig|470.18121.peg.1657	cysE	Serine acetyltransferase (EC 2.3.1.30)	CP098791	Grown_without_colistin/carbapenems	Grown_in_colistin/carbapenems	OK	971.44	697.823	1.3921	-0.477264	-0.477264	-0.681887	0.48095	0.995436	no
XLOC_002496	XLOC_002496	fig|470.18121.peg.1658		tRNA (cytidine(32)/uridine(32)-2'-O)-methyltransferase (EC 2.1.1.200)	CP098791	Grown_without_colistin/carbapenems	Grown_in_colistin/carbapenems	OK	971.44	697.823	1.3921	-0.477264	-0.477264	-0.681887	0.48095	0.995436	no
XLOC_002497	XLOC_002497	fig|470.18121.peg.1659	dnaE	DNA polymerase III alpha subunit (EC 2.7.7.7)	CP098791	Grown_without_colistin/carbapenems	Grown_in_colistin/carbapenems	OK	584.103	389.2	1.50078	-0.585711	-0.585713	-1.14072	0.2496	0.995436	no
XLOC_001946	XLOC_001946	fig|470.18121.peg.166		Transcriptional regulator, AraC family	CP098791	Grown_without_colistin/carbapenems	Grown_in_colistin/carbapenems	OK	528.248	469.495	1.12514	-0.170106	-0.170106	-0.177529	0.8571	0.995436	no
XLOC_002498	XLOC_002498	fig|470.18121.peg.1660		L-asparaginase (EC 3.5.1.1)	CP098791	Grown_without_colistin/carbapenems	Grown_in_colistin/carbapenems	OK	534.096	444.598	1.2013	-0.264598	-0.264596	-0.347763	0.7289	0.995436	no
XLOC_002499	XLOC_002499	fig|470.18121.peg.1661		Proton/glutamate symporter @ Sodium/glutamate symporter	CP098791	Grown_without_colistin/carbapenems	Grown_in_colistin/carbapenems	OK	546.16	383.806	1.42301	-0.508946	-0.508945	-0.750979	0.4491	0.995436	no
XLOC_002500	XLOC_002500	fig|470.18121.peg.1662		Alanine transaminase (EC 2.6.1.2)	CP098791	Grown_without_colistin/carbapenems	Grown_in_colistin/carbapenems	OK	565.191	322.782	1.751	-0.808178	-0.808177	-1.20498	0.22265	0.995436	no
XLOC_000940	XLOC_000940	fig|470.18121.peg.1663	msrB	Peptide-methionine (R)-S-oxide reductase MsrB (EC 1.8.4.12)	CP098791	Grown_without_colistin/carbapenems	Grown_in_colistin/carbapenems	OK	948.149	912.024	1.03961	-0.056042	-0.0560421	-0.052695	0.9542	0.995436	no
XLOC_000940	XLOC_000940	fig|470.18121.peg.1664		Glutathione peroxidase (EC 1.11.1.9) @ Thioredoxin peroxidase (EC 1.11.1.15)	CP098791	Grown_without_colistin/carbapenems	Grown_in_colistin/carbapenems	OK	948.149	912.024	1.03961	-0.056042	-0.0560421	-0.052695	0.9542	0.995436	no
XLOC_000940	XLOC_000940	fig|470.18121.peg.1665		Transcriptional regulator, AraC family	CP098791	Grown_without_colistin/carbapenems	Grown_in_colistin/carbapenems	OK	948.149	912.024	1.03961	-0.056042	-0.0560421	-0.052695	0.9542	0.995436	no
XLOC_000941	XLOC_000941	fig|470.18121.peg.1666		Threonine efflux protein	CP098791	Grown_without_colistin/carbapenems	Grown_in_colistin/carbapenems	OK	480.049	295.27	1.6258	-0.701147	-0.701147	-0.528448	0.5827	0.995436	no
XLOC_002501	XLOC_002501	fig|470.18121.peg.1667	dapC	N-succinyl-L,L-diaminopimelate aminotransferase (EC 2.6.1.17), type 2	CP098791	Grown_without_colistin/carbapenems	Grown_in_colistin/carbapenems	OK	405.511	312.388	1.2981	-0.376402	-0.376404	-0.443141	0.65215	0.995436	no
XLOC_002502	XLOC_002502	fig|470.18121.peg.1668	glnD	[Protein-PII] uridylyltransferase (EC 2.7.7.59) / [Protein-PII]-UMP uridylyl-removing enzyme	CP098791	Grown_without_colistin/carbapenems	Grown_in_colistin/carbapenems	OK	474.966	389.426	1.21966	-0.286475	-0.286474	-0.566727	0.56675	0.995436	no
XLOC_002503	XLOC_002503	fig|470.18121.peg.1669	purT	Formate-dependent phosphoribosylglycinamide formyltransferase	CP098791	Grown_without_colistin/carbapenems	Grown_in_colistin/carbapenems	OK	474.856	344.644	1.37782	-0.462383	-0.462382	-0.587785	0.5593	0.995436	no
XLOC_001947	XLOC_001947	fig|470.18121.peg.167		Transcription regulatory protein opdE	CP098791	Grown_without_colistin/carbapenems	Grown_in_colistin/carbapenems	OK	627.262	411.858	1.52301	-0.606921	-0.606922	-0.899572	0.37625	0.995436	no
XLOC_002504	XLOC_002504	fig|470.18121.peg.1670		Tautomerase	CP098791	Grown_without_colistin/carbapenems	Grown_in_colistin/carbapenems	OK	344.488	432.745	0.796053	0.329063	0.329066	0.190414	0.84715	0.995436	no
XLOC_002505	XLOC_002505	fig|470.18121.peg.1671	ygaH	putative membrane protein	CP098791	Grown_without_colistin/carbapenems	Grown_in_colistin/carbapenems	OK	385.819	311.553	1.23837	-0.308447	-0.308449	-0.157855	0.8878	0.995436	no
XLOC_002506	XLOC_002506	fig|470.18121.peg.1672		Branched-chain amino acid transport, AzlC	CP098791	Grown_without_colistin/carbapenems	Grown_in_colistin/carbapenems	OK	439.003	344.419	1.27462	-0.350066	-0.350064	-0.302946	0.76825	0.995436	no
XLOC_000942	XLOC_000942	fig|470.18121.peg.1673		hypothetical protein	CP098791	Grown_without_colistin/carbapenems	Grown_in_colistin/carbapenems	OK	455.714	359.204	1.26868	-0.343325	-0.343328	-0.246609	0.8043	0.995436	no
XLOC_002507	XLOC_002507	fig|470.18121.peg.1674		hypothetical protein	CP098791	Grown_without_colistin/carbapenems	Grown_in_colistin/carbapenems	OK	43.9858	322.245	0.136498	2.87305	2.87305	1.18398	0.35635	0.995436	no
XLOC_002508	XLOC_002508	fig|470.18121.peg.1675		Transcriptional regulator, Crp/Fnr family	CP098791	Grown_without_colistin/carbapenems	Grown_in_colistin/carbapenems	OK	324.835	316.716	1.02563	-0.0365173	-0.0365183	-0.0284841	0.9776	0.995436	no
XLOC_000943	XLOC_000943	fig|470.18121.peg.1676		FIG028593: membrane protein	CP098791	Grown_without_colistin/carbapenems	Grown_in_colistin/carbapenems	OK	390.143	269.774	1.44618	-0.532252	-0.532251	-0.378609	0.69155	0.995436	no
XLOC_002509	XLOC_002509	fig|470.18121.peg.1677	ychF	GTP-binding and nucleic acid-binding protein YchF	CP098791	Grown_without_colistin/carbapenems	Grown_in_colistin/carbapenems	OK	474.356	342.416	1.38532	-0.47022	-0.470222	-0.578664	0.548	0.995436	no
XLOC_002510	XLOC_002510	fig|470.18121.peg.1678		Methionine ABC transporter permease protein	CP098791	Grown_without_colistin/carbapenems	Grown_in_colistin/carbapenems	OK	1123.53	625.092	1.79738	-0.845898	-0.845897	-1.12584	0.23185	0.995436	no
XLOC_002510	XLOC_002510	fig|470.18121.peg.1679		Methionine ABC transporter ATP-binding protein	CP098791	Grown_without_colistin/carbapenems	Grown_in_colistin/carbapenems	OK	1123.53	625.092	1.79738	-0.845898	-0.845897	-1.12584	0.23185	0.995436	no
XLOC_000109	XLOC_000109	fig|470.18121.peg.168		Transcriptional regulator, AcrR family	CP098791	Grown_without_colistin/carbapenems	Grown_in_colistin/carbapenems	OK	695.618	433.444	1.60486	-0.68245	-0.682449	-0.629278	0.53715	0.995436	no
XLOC_002511	XLOC_002511	fig|470.18121.peg.1680		Methionine ABC transporter substrate-binding protein	CP098791	Grown_without_colistin/carbapenems	Grown_in_colistin/carbapenems	OK	373.846	342.337	1.09204	-0.127027	-0.127029	-0.116542	0.9042	0.995436	no
XLOC_002512	XLOC_002512	fig|470.18121.peg.1681		Methionine ABC transporter substrate-binding protein	CP098791	Grown_without_colistin/carbapenems	Grown_in_colistin/carbapenems	OK	474.266	359.645	1.31871	-0.399123	-0.399123	-0.397492	0.69605	0.995436	no
XLOC_002513	XLOC_002513	fig|470.18121.peg.1682		Coenzyme F420-dependent N5,N10-methylene tetrahydromethanopterin reductase and related flavin-dependent oxidoreductases	CP098791	Grown_without_colistin/carbapenems	Grown_in_colistin/carbapenems	OK	878.599	603.108	1.45679	-0.542788	-0.542789	-0.993233	0.30245	0.995436	no
XLOC_002513	XLOC_002513	fig|470.18121.peg.1683		Acyl-CoA dehydrogenase; probable dibenzothiophene desulfurization enzyme	CP098791	Grown_without_colistin/carbapenems	Grown_in_colistin/carbapenems	OK	878.599	603.108	1.45679	-0.542788	-0.542789	-0.993233	0.30245	0.995436	no
XLOC_002514	XLOC_002514	fig|470.18121.peg.1684		Acyl-CoA dehydrogenase; probable dibenzothiophene desulfurization enzyme	CP098791	Grown_without_colistin/carbapenems	Grown_in_colistin/carbapenems	OK	496.276	371.33	1.33648	-0.418441	-0.418441	-0.568774	0.5673	0.995436	no
XLOC_000944	XLOC_000944	fig|470.18121.peg.1685		Glutathione S-transferase	CP098791	Grown_without_colistin/carbapenems	Grown_in_colistin/carbapenems	OK	424.485	287.303	1.47748	-0.563141	-0.563141	-0.49039	0.6269	0.995436	no
XLOC_000945	XLOC_000945	fig|470.18121.peg.1686		Glutamate/aspartate ABC transporter, substrate-binding protein GltI (TC 3.A.1.3.4)	CP098791	Grown_without_colistin/carbapenems	Grown_in_colistin/carbapenems	OK	412.854	286.488	1.44109	-0.527157	-0.52716	-0.479136	0.638	0.995436	no
XLOC_000946	XLOC_000946	fig|470.18121.peg.1687		Glutamate/aspartate ABC transporter, permease protein GltJ (TC 3.A.1.3.4)	CP098791	Grown_without_colistin/carbapenems	Grown_in_colistin/carbapenems	OK	694.345	306.744	2.2636	-1.17862	-1.17862	-1.17733	0.2309	0.995436	no
XLOC_000947	XLOC_000947	fig|470.18121.peg.1688		Glutamate/aspartate ABC transporter, permease protein GltK (TC 3.A.1.3.4)	CP098791	Grown_without_colistin/carbapenems	Grown_in_colistin/carbapenems	OK	527.534	274.843	1.9194	-0.940656	-0.940658	-0.721301	0.48645	0.995436	no
XLOC_000948	XLOC_000948	fig|470.18121.peg.1689		Glutamate/aspartate ABC transporter, ATP-binding protein GltL (TC 3.A.1.3.4)	CP098791	Grown_without_colistin/carbapenems	Grown_in_colistin/carbapenems	OK	435.89	306.028	1.42435	-0.5103	-0.510297	-0.444508	0.6619	0.995436	no
XLOC_000110	XLOC_000110	fig|470.18121.peg.169		Permease of the drug/metabolite transporter (DMT) superfamily	CP098791	Grown_without_colistin/carbapenems	Grown_in_colistin/carbapenems	OK	621.456	463.725	1.34014	-0.422383	-0.422382	-0.5284	0.6034	0.995436	no
XLOC_002515	XLOC_002515	fig|470.18121.peg.1690		DcaP	CP098791	Grown_without_colistin/carbapenems	Grown_in_colistin/carbapenems	OK	451.504	291.133	1.55085	-0.63306	-0.63306	-0.714128	0.4647	0.995436	no
XLOC_002516	XLOC_002516	fig|470.18121.peg.1691		DcaP	CP098791	Grown_without_colistin/carbapenems	Grown_in_colistin/carbapenems	OK	0	158.897	0	6.85245	inf	#NAME?	0.07645	0.708718	no
XLOC_000949	XLOC_000949	fig|470.18121.peg.1692		Transcriptional regulator, AsnC family	CP098791	Grown_without_colistin/carbapenems	Grown_in_colistin/carbapenems	OK	335.79	269.403	1.24642	-0.317793	-0.317793	-0.174512	0.85235	0.995436	no
XLOC_002517	XLOC_002517	fig|470.18121.peg.1693		Probable transcriptional regulatory protein YebC	CP098791	Grown_without_colistin/carbapenems	Grown_in_colistin/carbapenems	OK	537.16	389.04	1.38073	-0.465433	-0.465436	-0.462452	0.6414	0.995436	no
XLOC_002518	XLOC_002518	fig|470.18121.peg.1694		Acyltransferase family protein	CP098791	Grown_without_colistin/carbapenems	Grown_in_colistin/carbapenems	OK	356.643	267.9	1.33125	-0.412786	-0.412788	-0.296865	0.765	0.995436	no
XLOC_002519	XLOC_002519	fig|470.18121.peg.1695		Transcriptional regulator, AcrR family	CP098791	Grown_without_colistin/carbapenems	Grown_in_colistin/carbapenems	OK	273.221	278.711	0.980302	0.0287016	0.0287037	0.0201965	0.9797	0.995436	no
XLOC_000950	XLOC_000950	fig|470.18121.peg.1696		hypothetical protein	CP098791	Grown_without_colistin/carbapenems	Grown_in_colistin/carbapenems	OK	444.26	379.897	1.16942	-0.225796	-0.225795	-0.219578	0.82715	0.995436	no
XLOC_000951	XLOC_000951	fig|470.18121.peg.1697		Phage integrase	CP098791	Grown_without_colistin/carbapenems	Grown_in_colistin/carbapenems	OK	305.049	226.858	1.34467	-0.427251	-0.427249	-0.443873	0.6658	0.995436	no
XLOC_000952	XLOC_000952	fig|470.18121.peg.1698		hypothetical protein	CP098791	Grown_without_colistin/carbapenems	Grown_in_colistin/carbapenems	OK	160.467	75.7018	2.11973	-1.08388	-1.08388	-0.407328	0.58545	0.995436	no
XLOC_002521	XLOC_002521	fig|470.18121.peg.1699		LysR family transcriptional regulator PA2758	CP098791	Grown_without_colistin/carbapenems	Grown_in_colistin/carbapenems	OK	415.577	362.698	1.14579	-0.196347	-0.196348	-0.201752	0.83215	0.995436	no
XLOC_001903	XLOC_001903	fig|470.18121.peg.17		FKBP-type peptidyl-prolyl cis-trans isomerase SlpA (EC 5.2.1.8)	CP098791	Grown_without_colistin/carbapenems	Grown_in_colistin/carbapenems	OK	456.153	372.414	1.22485	-0.29261	-0.292612	-0.210396	0.83265	0.995436	no
XLOC_001948	XLOC_001948	fig|470.18121.peg.170		Threonylcarbamoyl-AMP synthase (EC 2.7.7.87)	CP098791	Grown_without_colistin/carbapenems	Grown_in_colistin/carbapenems	OK	511.182	608.478	0.840099	0.251368	0.251368	0.202181	0.83235	0.995436	no
XLOC_000953	XLOC_000953	fig|470.18121.peg.1700		hypothetical protein	CP098791	Grown_without_colistin/carbapenems	Grown_in_colistin/carbapenems	OK	553.481	340.644	1.62481	-0.700269	-0.700267	-0.495814	0.6001	0.995436	no
XLOC_002522	XLOC_002522	fig|470.18121.peg.1701		Cytosine/purine/uracil/thiamine/allantoin permease family protein	CP098791	Grown_without_colistin/carbapenems	Grown_in_colistin/carbapenems	OK	416.791	344.442	1.21005	-0.275063	-0.275065	-0.390904	0.6974	0.995436	no
XLOC_002523	XLOC_002523	fig|470.18121.peg.1702		hypothetical protein	CP098791	Grown_without_colistin/carbapenems	Grown_in_colistin/carbapenems	OK	246.034	275.536	0.892929	0.163383	0.163381	0.0936732	0.91875	0.995436	no
XLOC_002524	XLOC_002524	fig|470.18121.peg.1703		Permease of the drug/metabolite transporter (DMT) superfamily	CP098791	Grown_without_colistin/carbapenems	Grown_in_colistin/carbapenems	OK	543.944	255.871	2.12585	-1.08804	-1.08804	-1.08466	0.29465	0.995436	no
XLOC_000954	XLOC_000954	fig|470.18121.peg.1704		Transcriptional regulator, LysR family	CP098791	Grown_without_colistin/carbapenems	Grown_in_colistin/carbapenems	OK	360.641	302.399	1.1926	-0.25411	-0.254109	-0.216997	0.8301	0.995436	no
XLOC_002525	XLOC_002525	fig|470.18121.peg.1705		hypothetical protein	CP098791	Grown_without_colistin/carbapenems	Grown_in_colistin/carbapenems	OK	0	40.4048	0	4.87696	inf	#NAME?	0.11975	0.848983	no
XLOC_002526	XLOC_002526	fig|470.18121.peg.1706		Fimbrial adhesin	CP098791	Grown_without_colistin/carbapenems	Grown_in_colistin/carbapenems	OK	1130.42	639.904	1.76655	-0.820932	-0.820934	-1.33859	0.16615	0.995436	no
XLOC_002526	XLOC_002526	fig|470.18121.peg.1707		type 1 fimbriae anchoring protein FimD	CP098791	Grown_without_colistin/carbapenems	Grown_in_colistin/carbapenems	OK	1130.42	639.904	1.76655	-0.820932	-0.820934	-1.33859	0.16615	0.995436	no
XLOC_002527	XLOC_002527	fig|470.18121.peg.1708		P pilus assembly protein, chaperone PapD	CP098791	Grown_without_colistin/carbapenems	Grown_in_colistin/carbapenems	OK	209.524	296.787	0.705974	0.502312	0.502312	0.392382	0.68115	0.995436	no
XLOC_002528	XLOC_002528	fig|470.18121.peg.1709		Fimbrial protein precursor	CP098791	Grown_without_colistin/carbapenems	Grown_in_colistin/carbapenems	OK	533.742	328.752	1.62354	-0.699143	-0.69914	-0.496322	0.63125	0.995436	no
XLOC_001949	XLOC_001949	fig|470.18121.peg.171	dprA	Rossmann fold nucleotide-binding protein Smf possibly involved in DNA uptake	CP098791	Grown_without_colistin/carbapenems	Grown_in_colistin/carbapenems	OK	1039.32	982.326	1.05802	-0.0813661	-0.0813673	-0.158518	0.8694	0.995436	no
XLOC_000955	XLOC_000955	fig|470.18121.peg.1710		FIG00351400: hypothetical protein	CP098791	Grown_without_colistin/carbapenems	Grown_in_colistin/carbapenems	OK	329.489	386.736	0.851974	0.231119	0.231121	0.138555	0.8854	0.995436	no
XLOC_000956	XLOC_000956	fig|470.18121.peg.1711		FIG00350416: hypothetical protein	CP098791	Grown_without_colistin/carbapenems	Grown_in_colistin/carbapenems	OK	140.704	219.235	0.641795	0.639815	0.639818	0.287258	0.7433	0.995436	no
XLOC_002529	XLOC_002529	fig|470.18121.peg.1712	bioB	Biotin synthase (EC 2.8.1.6)	CP098791	Grown_without_colistin/carbapenems	Grown_in_colistin/carbapenems	OK	598.426	300.618	1.99065	-0.993241	-0.993243	-1.11246	0.25735	0.995436	no
XLOC_002530	XLOC_002530	fig|470.18121.peg.1713	queG	Epoxyqueuosine reductase (EC 1.17.99.6) QueG	CP098791	Grown_without_colistin/carbapenems	Grown_in_colistin/carbapenems	OK	486.965	347.998	1.39933	-0.484739	-0.484738	-0.601961	0.54975	0.995436	no
XLOC_000957	XLOC_000957	fig|470.18121.peg.1714		NAD(P)H-hydrate epimerase (EC 5.1.99.6) / ADP-dependent (S)-NAD(P)H-hydrate dehydratase (EC 4.2.1.136)	CP098791	Grown_without_colistin/carbapenems	Grown_in_colistin/carbapenems	OK	400.024	344.339	1.16172	-0.216257	-0.216255	-0.312877	0.74965	0.995436	no
XLOC_002531	XLOC_002531	fig|470.18121.peg.1715	ruvC	Crossover junction endodeoxyribonuclease RuvC (EC 3.1.22.4)	CP098791	Grown_without_colistin/carbapenems	Grown_in_colistin/carbapenems	OK	481.468	256.252	1.87888	-0.909877	-0.909878	-0.653005	0.52325	0.995436	no
XLOC_000958	XLOC_000958	fig|470.18121.peg.1716		FIG00350203: hypothetical protein	CP098791	Grown_without_colistin/carbapenems	Grown_in_colistin/carbapenems	OK	0	72.985	0	5.73003	inf	#NAME?	0.11975	0.848983	no
XLOC_000959	XLOC_000959	fig|470.18121.peg.1717		Transcriptional regulator, Xre-family with cupin domain	CP098791	Grown_without_colistin/carbapenems	Grown_in_colistin/carbapenems	OK	1202.5	598.659	2.00866	-1.00623	-1.00623	-0.939884	0.34665	0.995436	no
XLOC_000959	XLOC_000959	fig|470.18121.peg.1718		Acetyltransferase, GNAT family	CP098791	Grown_without_colistin/carbapenems	Grown_in_colistin/carbapenems	OK	1202.5	598.659	2.00866	-1.00623	-1.00623	-0.939884	0.34665	0.995436	no
XLOC_002532	XLOC_002532	fig|470.18121.peg.1719		Class D beta-lactamase (EC 3.5.2.6) => OXA-51 family, carbapenem-hydrolyzing	CP098791	Grown_without_colistin/carbapenems	Grown_in_colistin/carbapenems	OK	662.293	322.135	2.05595	-1.0398	-1.0398	-1.10186	0.2633	0.995436	no
XLOC_001949	XLOC_001949	fig|470.18121.peg.172		Uncharacterized protein with LysM domain, COG1652	CP098791	Grown_without_colistin/carbapenems	Grown_in_colistin/carbapenems	OK	1039.32	982.326	1.05802	-0.0813661	-0.0813673	-0.158518	0.8694	0.995436	no
XLOC_000960	XLOC_000960	fig|470.18121.peg.1720		Protein affecting phage T7 exclusion by the F plasmid	CP098791	Grown_without_colistin/carbapenems	Grown_in_colistin/carbapenems	OK	580.594	284.286	2.04229	-1.03019	-1.03019	-0.720113	0.4939	0.995436	no
XLOC_002533	XLOC_002533	fig|470.18121.peg.1721		hypothetical protein	CP098791	Grown_without_colistin/carbapenems	Grown_in_colistin/carbapenems	OK	81.7439	38.7685	2.10851	-1.07623	-1.07623	-0.372845	0.55325	0.995436	no
XLOC_000961	XLOC_000961	fig|470.18121.peg.1722		FIG00351277: hypothetical protein	CP098791	Grown_without_colistin/carbapenems	Grown_in_colistin/carbapenems	OK	411.066	235.699	1.74403	-0.802424	-0.802426	-0.420481	0.70385	0.995436	no
XLOC_002534	XLOC_002534	fig|470.18121.peg.1723	metK	S-adenosylmethionine synthetase (EC 2.5.1.6)	CP098791	Grown_without_colistin/carbapenems	Grown_in_colistin/carbapenems	OK	465.127	331.57	1.4028	-0.488311	-0.488314	-0.605001	0.5576	0.995436	no
XLOC_000962	XLOC_000962	fig|470.18121.peg.1724	tkt	Transketolase (EC 2.2.1.1)	CP098791	Grown_without_colistin/carbapenems	Grown_in_colistin/carbapenems	OK	589.603	380.532	1.54942	-0.631726	-0.631726	-1.18892	0.2242	0.995436	no
XLOC_002535	XLOC_002535	fig|470.18121.peg.1725		Predicted redox protein, regulator of disulfide bond formation	CP098791	Grown_without_colistin/carbapenems	Grown_in_colistin/carbapenems	OK	348.748	320.147	1.08934	-0.12345	-0.123453	-0.0713327	0.9382	0.995436	no
XLOC_000963	XLOC_000963	fig|470.18121.peg.1726		hypothetical protein	CP098791	Grown_without_colistin/carbapenems	Grown_in_colistin/carbapenems	OK	366.455	420.598	0.871271	0.198806	0.198808	0.157748	0.8752	0.995436	no
XLOC_002536	XLOC_002536	fig|470.18121.peg.1727		Cell wall-associated hydrolases (invasion-associated proteins)	CP098791	Grown_without_colistin/carbapenems	Grown_in_colistin/carbapenems	OK	442.8	338.53	1.30801	-0.387372	-0.387368	-0.272599	0.7966	0.995436	no
XLOC_000964	XLOC_000964	fig|470.18121.peg.1728		Mlr0120 protein	CP098791	Grown_without_colistin/carbapenems	Grown_in_colistin/carbapenems	OK	541.006	282.562	1.91465	-0.937077	-0.937077	-0.861648	0.38055	0.995436	no
XLOC_002537	XLOC_002537	fig|470.18121.peg.1729		hypothetical protein	CP098791	Grown_without_colistin/carbapenems	Grown_in_colistin/carbapenems	OK	64.2296	244.724	0.262457	1.92985	1.92985	0.789092	0.4597	0.995436	no
XLOC_000111	XLOC_000111	fig|470.18121.peg.173	def	Peptide deformylase (EC 3.5.1.88)	CP098791	Grown_without_colistin/carbapenems	Grown_in_colistin/carbapenems	OK	320.503	469.524	0.682613	0.550861	0.550861	0.415661	0.64975	0.995436	no
XLOC_002538	XLOC_002538	fig|470.18121.peg.1730	trmA	tRNA (uracil(54)-C5)-methyltransferase (EC 2.1.1.35) @ tmRNA (uracil(341)-C5)-methyltransferase	CP098791	Grown_without_colistin/carbapenems	Grown_in_colistin/carbapenems	OK	526.54	362.46	1.45268	-0.538721	-0.538722	-0.688817	0.4841	0.995436	no
XLOC_002539	XLOC_002539	fig|470.18121.peg.1731		FIG00350668: hypothetical protein	CP098791	Grown_without_colistin/carbapenems	Grown_in_colistin/carbapenems	OK	355.276	429.246	0.827675	0.272864	0.272862	0.189272	0.8415	0.995436	no
XLOC_002540	XLOC_002540	fig|470.18121.peg.1732	putA	Transcriptional repressor of PutA and PutP / Proline dehydrogenase (EC 1.5.5.2) / Delta-1-pyrroline-5-carboxylate dehydrogenase (EC 1.2.1.88)	CP098791	Grown_without_colistin/carbapenems	Grown_in_colistin/carbapenems	OK	510.735	354.272	1.44165	-0.527717	-0.527718	-1.01631	0.30465	0.995436	no
XLOC_000965	XLOC_000965	fig|470.18121.peg.1733		Leucine-responsive regulatory protein, regulator for leucine (or lrp) regulon and high-affinity branched-chain amino acid transport system	CP098791	Grown_without_colistin/carbapenems	Grown_in_colistin/carbapenems	OK	444.959	329.499	1.35041	-0.433398	-0.433397	-0.312368	0.74945	0.995436	no
XLOC_002541	XLOC_002541	fig|470.18121.peg.1734	putP	Proline/sodium symporter PutP (TC 2.A.21.2.1) @ Propionate/sodium symporter	CP098791	Grown_without_colistin/carbapenems	Grown_in_colistin/carbapenems	OK	504.361	364.881	1.38226	-0.467031	-0.467031	-0.728071	0.4677	0.995436	no
XLOC_002542	XLOC_002542	fig|470.18121.peg.1735		NAD-dependent protein deacetylase of SIR2 family	CP098791	Grown_without_colistin/carbapenems	Grown_in_colistin/carbapenems	OK	476.612	314.658	1.5147	-0.599031	-0.59903	-0.52071	0.6051	0.995436	no
XLOC_002543	XLOC_002543	fig|470.18121.peg.1736	gcvH	Glycine cleavage system H protein	CP098791	Grown_without_colistin/carbapenems	Grown_in_colistin/carbapenems	OK	368.961	329.643	1.11927	-0.162564	-0.162564	-0.0792043	0.9407	0.995436	no
XLOC_002544	XLOC_002544	fig|470.18121.peg.1737		Transcriptional regulator, AraC family	CP098791	Grown_without_colistin/carbapenems	Grown_in_colistin/carbapenems	OK	485.088	263.508	1.84089	-0.8804	-0.880401	-0.946886	0.3465	0.995436	no
XLOC_002545	XLOC_002545	fig|470.18121.peg.1738		Acyl dehydratase	CP098791	Grown_without_colistin/carbapenems	Grown_in_colistin/carbapenems	OK	864.457	573.414	1.50756	-0.592217	-0.592217	-0.661949	0.4026	0.995436	no
XLOC_002545	XLOC_002545	fig|470.18121.peg.1739		Efflux ABC transporter, permease/ATP-binding protein Atu2242	CP098791	Grown_without_colistin/carbapenems	Grown_in_colistin/carbapenems	OK	864.457	573.414	1.50756	-0.592217	-0.592217	-0.661949	0.4026	0.995436	no
XLOC_000112	XLOC_000112	fig|470.18121.peg.174		hypothetical protein	CP098791	Grown_without_colistin/carbapenems	Grown_in_colistin/carbapenems	OK	144.058	344.9	0.41768	1.25953	1.25953	0.744692	0.4482	0.995436	no
XLOC_002546	XLOC_002546	fig|470.18121.peg.1740		Nucleoprotein/polynucleotide-associated enzyme	CP098791	Grown_without_colistin/carbapenems	Grown_in_colistin/carbapenems	OK	442.429	329.191	1.34399	-0.426521	-0.426522	-0.310345	0.76425	0.995436	no
XLOC_002547	XLOC_002547	fig|470.18121.peg.1741		Membrane protein	CP098791	Grown_without_colistin/carbapenems	Grown_in_colistin/carbapenems	OK	290.701	302.029	0.962494	0.055151	0.0551501	0.0423915	0.96455	0.995436	no
XLOC_002548	XLOC_002548	fig|470.18121.peg.1742	sstT	Serine/threonine:Na+ symporter SstT	CP098791	Grown_without_colistin/carbapenems	Grown_in_colistin/carbapenems	OK	626.724	329.209	1.90373	-0.928826	-0.928826	-1.26279	0.20865	0.995436	no
XLOC_002549	XLOC_002549	fig|470.18121.peg.1743		Transcriptional regulator, ArsR family	CP098791	Grown_without_colistin/carbapenems	Grown_in_colistin/carbapenems	OK	97.9631	228.732	0.428288	1.22335	1.22335	0.57422	0.5686	0.995436	no
XLOC_002550	XLOC_002550	fig|470.18121.peg.1744		Transcriptional regulator, AcrR family	CP098791	Grown_without_colistin/carbapenems	Grown_in_colistin/carbapenems	OK	250.191	290.398	0.861545	0.215002	0.214999	0.148935	0.87655	0.995436	no
XLOC_002551	XLOC_002551	fig|470.18121.peg.1745		hypothetical protein	CP098791	Grown_without_colistin/carbapenems	Grown_in_colistin/carbapenems	OK	607.846	391.436	1.55286	-0.634929	-0.634928	-0.890686	0.37795	0.995436	no
XLOC_002552	XLOC_002552	fig|470.18121.peg.1746		Maf-like protein YceF	CP098791	Grown_without_colistin/carbapenems	Grown_in_colistin/carbapenems	OK	655.807	619.802	1.05809	-0.0814639	-0.0814632	-0.0639545	0.9475	0.995436	no
XLOC_002552	XLOC_002552	fig|470.18121.peg.1747		hypothetical protein	CP098791	Grown_without_colistin/carbapenems	Grown_in_colistin/carbapenems	OK	655.807	619.802	1.05809	-0.0814639	-0.0814632	-0.0639545	0.9475	0.995436	no
XLOC_000966	XLOC_000966	fig|470.18121.peg.1748		Phosphoglycerate kinase (EC 2.7.2.3)	CP098791	Grown_without_colistin/carbapenems	Grown_in_colistin/carbapenems	OK	340.182	263.082	1.29306	-0.370794	-0.370794	-0.402169	0.68265	0.995436	no
XLOC_000967	XLOC_000967	fig|470.18121.peg.1749		hypothetical protein	CP098791	Grown_without_colistin/carbapenems	Grown_in_colistin/carbapenems	OK	60.476	148.363	0.407622	1.2947	1.2947	0.516294	0.57795	0.995436	no
XLOC_000113	XLOC_000113	fig|470.18121.peg.175		TonB-dependent receptor	CP098791	Grown_without_colistin/carbapenems	Grown_in_colistin/carbapenems	OK	404.208	300.786	1.34384	-0.42636	-0.426361	-0.732822	0.442	0.995436	no
XLOC_000968	XLOC_000968	fig|470.18121.peg.1750	fba	Fructose-bisphosphate aldolase class II (EC 4.1.2.13)	CP098791	Grown_without_colistin/carbapenems	Grown_in_colistin/carbapenems	OK	534.156	320.48	1.66674	-0.737027	-0.737029	-0.874819	0.3814	0.995436	no
XLOC_002553	XLOC_002553	fig|470.18121.peg.1751		Periplasmic chaperone and peptidyl-prolyl cis-trans isomerase of outer membrane proteins SurA (EC 5.2.1.8)	CP098791	Grown_without_colistin/carbapenems	Grown_in_colistin/carbapenems	OK	938.68	716.779	1.30958	-0.389105	-0.389104	-0.713404	0.47065	0.995436	no
XLOC_002553	XLOC_002553	fig|470.18121.peg.1752		LPS-assembly protein LptD @ Organic solvent tolerance protein precursor	CP098791	Grown_without_colistin/carbapenems	Grown_in_colistin/carbapenems	OK	938.68	716.779	1.30958	-0.389105	-0.389104	-0.713404	0.47065	0.995436	no
XLOC_000969	XLOC_000969	fig|470.18121.peg.1753		Phosphotransferase involved in threonylcarbamoyladenosine t(6)A37 formation in tRNA	CP098791	Grown_without_colistin/carbapenems	Grown_in_colistin/carbapenems	OK	1183.45	756.413	1.56456	-0.645753	-0.645758	-0.942308	0.3373	0.995436	no
XLOC_000969	XLOC_000969	fig|470.18121.peg.1754		Nucleotidyl transferase possibly involved in threonylcarbamoyladenosine formation	CP098791	Grown_without_colistin/carbapenems	Grown_in_colistin/carbapenems	OK	1183.45	756.413	1.56456	-0.645753	-0.645758	-0.942308	0.3373	0.995436	no
XLOC_000970	XLOC_000970	fig|470.18121.peg.1755	rsmG	16S rRNA (guanine(527)-N(7))-methyltransferase (EC 2.1.1.170)	CP098791	Grown_without_colistin/carbapenems	Grown_in_colistin/carbapenems	OK	493.384	355.247	1.38885	-0.473888	-0.473889	-0.401482	0.67335	0.995436	no
XLOC_000971	XLOC_000971	fig|470.18121.peg.1756		Chromosome (plasmid) partitioning protein ParA	CP098791	Grown_without_colistin/carbapenems	Grown_in_colistin/carbapenems	OK	986.776	697.08	1.41559	-0.501398	-0.501398	-0.720097	0.45815	0.995436	no
XLOC_000971	XLOC_000971	fig|470.18121.peg.1757		Chromosome (plasmid) partitioning protein ParB	CP098791	Grown_without_colistin/carbapenems	Grown_in_colistin/carbapenems	OK	986.776	697.08	1.41559	-0.501398	-0.501398	-0.720097	0.45815	0.995436	no
XLOC_000972	XLOC_000972	fig|470.18121.peg.1758		MotA/TolQ/ExbB proton channel family protein	CP098791	Grown_without_colistin/carbapenems	Grown_in_colistin/carbapenems	OK	317.139	219.874	1.44237	-0.528438	-0.528439	-0.388299	0.7061	0.995436	no
XLOC_000973	XLOC_000973	fig|470.18121.peg.1759		Biopolymer transport protein ExbD/TolR	CP098791	Grown_without_colistin/carbapenems	Grown_in_colistin/carbapenems	OK	1305.6	803.019	1.62586	-0.701207	-0.701204	-0.79101	0.35965	0.995436	no
XLOC_000114	XLOC_000114	fig|470.18121.peg.176		hypothetical protein	CP098791	Grown_without_colistin/carbapenems	Grown_in_colistin/carbapenems	OK	0	361.316	0	8.03762	inf	#NAME?	0.03325	0.39565	no
XLOC_000973	XLOC_000973	fig|470.18121.peg.1760	msbA	Lipid A export permease/ATP-binding protein MsbA	CP098791	Grown_without_colistin/carbapenems	Grown_in_colistin/carbapenems	OK	1305.6	803.019	1.62586	-0.701207	-0.701204	-0.79101	0.35965	0.995436	no
XLOC_000974	XLOC_000974	fig|470.18121.peg.1761	lpxK	Tetraacyldisaccharide 4'-kinase (EC 2.7.1.130)	CP098791	Grown_without_colistin/carbapenems	Grown_in_colistin/carbapenems	OK	501.947	312.021	1.6087	-0.685892	-0.685891	-0.768381	0.43085	0.995436	no
XLOC_000975	XLOC_000975	fig|470.18121.peg.1762	kdsB	3-deoxy-manno-octulosonate cytidylyltransferase (EC 2.7.7.38)	CP098791	Grown_without_colistin/carbapenems	Grown_in_colistin/carbapenems	OK	408.436	380.48	1.07348	-0.102289	-0.102287	-0.0949465	0.9234	0.995436	no
XLOC_000976	XLOC_000976	fig|470.18121.peg.1763		DNA polymerase III delta prime subunit (EC 2.7.7.7)	CP098791	Grown_without_colistin/carbapenems	Grown_in_colistin/carbapenems	OK	450.452	339.348	1.3274	-0.408608	-0.408607	-0.4449	0.6564	0.995436	no
XLOC_000977	XLOC_000977	fig|470.18121.peg.1764		Type IV pilus biogenesis protein PilZ	CP098791	Grown_without_colistin/carbapenems	Grown_in_colistin/carbapenems	OK	342.95	203.187	1.68785	-0.75519	-0.755195	-0.412503	0.723	0.995436	no
XLOC_000978	XLOC_000978	fig|470.18121.peg.1765		Uncharacterized metal-dependent hydrolase YcfH	CP098791	Grown_without_colistin/carbapenems	Grown_in_colistin/carbapenems	OK	536.081	293.006	1.82959	-0.871521	-0.871522	-0.811814	0.42895	0.995436	no
XLOC_000979	XLOC_000979	fig|470.18121.peg.1766		Transcriptional regulator, AcrR family	CP098791	Grown_without_colistin/carbapenems	Grown_in_colistin/carbapenems	OK	546.047	323.057	1.69025	-0.757236	-0.757235	-0.576074	0.56675	0.995436	no
XLOC_000980	XLOC_000980	fig|470.18121.peg.1767		General secretion pathway protein G	CP098791	Grown_without_colistin/carbapenems	Grown_in_colistin/carbapenems	OK	1673.36	1241	1.3484	-0.431245	-0.431245	-0.580927	0.53535	0.995436	no
XLOC_000980	XLOC_000980	fig|470.18121.peg.1768	gspI	General secretion pathway protein I	CP098791	Grown_without_colistin/carbapenems	Grown_in_colistin/carbapenems	OK	1673.36	1241	1.3484	-0.431245	-0.431245	-0.580927	0.53535	0.995436	no
XLOC_000980	XLOC_000980	fig|470.18121.peg.1769	gspJ	General secretion pathway protein J	CP098791	Grown_without_colistin/carbapenems	Grown_in_colistin/carbapenems	OK	1673.36	1241	1.3484	-0.431245	-0.431245	-0.580927	0.53535	0.995436	no
XLOC_001950	XLOC_001950	fig|470.18121.peg.177		hypothetical protein	CP098791	Grown_without_colistin/carbapenems	Grown_in_colistin/carbapenems	OK	471.591	431.104	1.09391	-0.1295	-0.129502	-0.183339	0.85105	0.995436	no
XLOC_000980	XLOC_000980	fig|470.18121.peg.1770	gspK	General secretion pathway protein K	CP098791	Grown_without_colistin/carbapenems	Grown_in_colistin/carbapenems	OK	1673.36	1241	1.3484	-0.431245	-0.431245	-0.580927	0.53535	0.995436	no
XLOC_000981	XLOC_000981	fig|470.18121.peg.1771		6-carboxy-5,6,7,8-tetrahydropterin synthase (EC 4.1.2.50)	CP098791	Grown_without_colistin/carbapenems	Grown_in_colistin/carbapenems	OK	613.097	302.921	2.02395	-1.01717	-1.01718	-0.800974	0.4372	0.995436	no
XLOC_000982	XLOC_000982	fig|470.18121.peg.1772	ung	Uracil-DNA glycosylase, family 1 (EC 3.2.2.27)	CP098791	Grown_without_colistin/carbapenems	Grown_in_colistin/carbapenems	OK	929.23	660.944	1.40591	-0.491508	-0.491506	-0.709555	0.4716	0.995436	no
XLOC_000982	XLOC_000982	fig|470.18121.peg.1773		Enoyl-CoA hydratase/isomerase	CP098791	Grown_without_colistin/carbapenems	Grown_in_colistin/carbapenems	OK	929.23	660.944	1.40591	-0.491508	-0.491506	-0.709555	0.4716	0.995436	no
XLOC_000983	XLOC_000983	fig|470.18121.peg.1774	tadA	tRNA-specific adenosine-34 deaminase (EC 3.5.4.33)	CP098791	Grown_without_colistin/carbapenems	Grown_in_colistin/carbapenems	OK	523.677	352.79	1.48439	-0.569868	-0.569866	-0.410196	0.68975	0.995436	no
XLOC_000984	XLOC_000984	fig|470.18121.peg.1775		hypothetical protein	CP098791	Grown_without_colistin/carbapenems	Grown_in_colistin/carbapenems	OK	242.545	315.798	0.768038	0.38075	0.380753	0.221119	0.81865	0.995436	no
XLOC_000985	XLOC_000985	fig|470.18121.peg.1776	cmk	Cytidylate kinase (EC 2.7.4.25)	CP098791	Grown_without_colistin/carbapenems	Grown_in_colistin/carbapenems	OK	526.274	363.531	1.44767	-0.533736	-0.533736	-0.463727	0.6505	0.995436	no
XLOC_000986	XLOC_000986	fig|470.18121.peg.1777	rpsA	SSU ribosomal protein S1p	CP098791	Grown_without_colistin/carbapenems	Grown_in_colistin/carbapenems	OK	480.052	431.134	1.11346	-0.155054	-0.155053	-0.269278	0.78505	0.995436	no
XLOC_000987	XLOC_000987	fig|470.18121.peg.1778		Integration host factor beta subunit	CP098791	Grown_without_colistin/carbapenems	Grown_in_colistin/carbapenems	OK	198.897	219.287	0.907017	0.140799	0.1408	0.0728769	0.92575	0.995436	no
XLOC_000988	XLOC_000988	fig|470.18121.peg.1779		hypothetical protein	CP098791	Grown_without_colistin/carbapenems	Grown_in_colistin/carbapenems	OK	192.32	309.471	0.621448	0.686295	0.686297	0.354704	0.75395	0.995436	no
XLOC_000115	XLOC_000115	fig|470.18121.peg.178		Transcriptional regulator, AcrR family	CP098791	Grown_without_colistin/carbapenems	Grown_in_colistin/carbapenems	OK	553.283	343.31	1.61161	-0.688506	-0.688505	-0.521344	0.60125	0.995436	no
XLOC_000989	XLOC_000989	fig|470.18121.peg.1780	pyrF	Orotidine 5'-phosphate decarboxylase (EC 4.1.1.23)	CP098791	Grown_without_colistin/carbapenems	Grown_in_colistin/carbapenems	OK	472.903	291.869	1.62026	-0.696223	-0.696222	-0.511196	0.61275	0.995436	no
XLOC_002554	XLOC_002554	fig|470.18121.peg.1781		FIG00350684: hypothetical protein	CP098791	Grown_without_colistin/carbapenems	Grown_in_colistin/carbapenems	OK	476.963	339.861	1.40341	-0.488933	-0.488935	-0.517084	0.5884	0.995436	no
XLOC_002555	XLOC_002555	fig|470.18121.peg.1782		Cyclohexanone monooxygenase (EC 1.14.13.22)	CP098791	Grown_without_colistin/carbapenems	Grown_in_colistin/carbapenems	OK	530.826	283.974	1.86928	-0.90248	-0.90248	-1.33055	0.1771	0.995436	no
XLOC_000990	XLOC_000990	fig|470.18121.peg.1783		Transcriptional regulator, AraC family	CP098791	Grown_without_colistin/carbapenems	Grown_in_colistin/carbapenems	OK	412.733	327.659	1.25964	-0.333014	-0.333013	-0.364597	0.71765	0.995436	no
XLOC_000991	XLOC_000991	fig|470.18121.peg.1784	zapE	Cell division protein ZapE	CP098791	Grown_without_colistin/carbapenems	Grown_in_colistin/carbapenems	OK	444.139	321.492	1.38149	-0.466228	-0.466228	-0.572742	0.55305	0.995436	no
XLOC_000992	XLOC_000992	fig|470.18121.peg.1785		Malate synthase G (EC 2.3.3.9)	CP098791	Grown_without_colistin/carbapenems	Grown_in_colistin/carbapenems	OK	534.566	329.224	1.62372	-0.699299	-0.699297	-1.2995	0.19005	0.995436	no
XLOC_000993	XLOC_000993	fig|470.18121.peg.1786		FIG00350853: hypothetical protein	CP098791	Grown_without_colistin/carbapenems	Grown_in_colistin/carbapenems	NOTEST	0	0	0	0	0	0	1	1	no
XLOC_002556	XLOC_002556	fig|470.18121.peg.1787		Biopolymer transport protein ExbD/TolR	CP098791	Grown_without_colistin/carbapenems	Grown_in_colistin/carbapenems	OK	462.652	188.83	2.4501	-1.29284	-1.29284	-0.746532	0.45735	0.995436	no
XLOC_002557	XLOC_002557	fig|470.18121.peg.1788		Biopolymer transport protein ExbD/TolR	CP098791	Grown_without_colistin/carbapenems	Grown_in_colistin/carbapenems	OK	207.22	399.295	0.518965	0.946292	0.946291	0.570755	0.58175	0.995436	no
XLOC_002558	XLOC_002558	fig|470.18121.peg.1789		MotA/TolQ/ExbB proton channel family protein	CP098791	Grown_without_colistin/carbapenems	Grown_in_colistin/carbapenems	OK	439.287	330.685	1.32842	-0.409706	-0.409707	-0.404492	0.69125	0.995436	no
XLOC_000121	XLOC_000121	fig|470.18121.peg.179		Acetyltransferase, GNAT family	CP098791	Grown_without_colistin/carbapenems	Grown_in_colistin/carbapenems	OK	486.826	423.128	1.15054	-0.202312	-0.202312	-0.14068	0.8941	0.995436	no
XLOC_002559	XLOC_002559	fig|470.18121.peg.1790		putative TonB-dependent receptor	CP098791	Grown_without_colistin/carbapenems	Grown_in_colistin/carbapenems	OK	402.18	291.821	1.37817	-0.462758	-0.462757	-0.392701	0.6836	0.995436	no
XLOC_002560	XLOC_002560	fig|470.18121.peg.1791		TonB-dependent receptor	CP098791	Grown_without_colistin/carbapenems	Grown_in_colistin/carbapenems	OK	472.797	3.09501	152.761	-7.25513	-7.25513	-4.31152	0.1522	0.995436	no
XLOC_002561	XLOC_002561	fig|470.18121.peg.1792		hypothetical protein	CP098791	Grown_without_colistin/carbapenems	Grown_in_colistin/carbapenems	NOTEST	0	0	0	0	0	0	1	1	no
XLOC_002562	XLOC_002562	fig|470.18121.peg.1793		hypothetical protein	CP098791	Grown_without_colistin/carbapenems	Grown_in_colistin/carbapenems	NOTEST	0	0	0	0	0	0	1	1	no
XLOC_000994	XLOC_000994	fig|470.18121.peg.1794		Dipeptide ABC transporter, substrate-binding protein DppA (TC 3.A.1.5.2)	CP098791	Grown_without_colistin/carbapenems	Grown_in_colistin/carbapenems	OK	492.965	292.81	1.68357	-0.75152	-0.751521	-1.20989	0.2293	0.995436	no
XLOC_000995	XLOC_000995	fig|470.18121.peg.1795		Dipeptide ABC transporter, substrate-binding protein DppA (TC 3.A.1.5.2)	CP098791	Grown_without_colistin/carbapenems	Grown_in_colistin/carbapenems	OK	559.321	319.774	1.74911	-0.806624	-0.806624	-1.3437	0.179	0.995436	no
XLOC_000996	XLOC_000996	fig|470.18121.peg.1796		Thimet oligopeptidase (EC 3.4.24.15)	CP098791	Grown_without_colistin/carbapenems	Grown_in_colistin/carbapenems	OK	453.466	280.183	1.61846	-0.694625	-0.694627	-1.16264	0.24325	0.995436	no
XLOC_000997	XLOC_000997	fig|470.18121.peg.1797		Dipeptide ABC transporter, permease protein DppB (TC 3.A.1.5.2)	CP098791	Grown_without_colistin/carbapenems	Grown_in_colistin/carbapenems	OK	602.705	308.54	1.95341	-0.965994	-0.965994	-1.08186	0.27785	0.995436	no
XLOC_000998	XLOC_000998	fig|470.18121.peg.1798		Oligopeptide ABC transporter, permease protein OppC (TC 3.A.1.5.1)	CP098791	Grown_without_colistin/carbapenems	Grown_in_colistin/carbapenems	OK	469.09	352.604	1.33036	-0.411816	-0.411817	-0.512725	0.6133	0.995436	no
XLOC_000999	XLOC_000999	fig|470.18121.peg.1799		Dipeptide ABC transporter, ATP-binding protein DppD (TC 3.A.1.5.2)	CP098791	Grown_without_colistin/carbapenems	Grown_in_colistin/carbapenems	OK	483.364	300.713	1.60739	-0.684723	-0.684723	-1.08974	0.273	0.995436	no
XLOC_001904	XLOC_001904	fig|470.18121.peg.18	lspA	Lipoprotein signal peptidase (EC 3.4.23.36)	CP098791	Grown_without_colistin/carbapenems	Grown_in_colistin/carbapenems	OK	1057.62	966.512	1.09426	-0.129962	-0.129959	-0.131567	0.8681	0.995436	no
XLOC_000122	XLOC_000122	fig|470.18121.peg.180	cysK	Cysteine synthase (EC 2.5.1.47)	CP098791	Grown_without_colistin/carbapenems	Grown_in_colistin/carbapenems	OK	517.206	417.497	1.23883	-0.308973	-0.308972	-0.367249	0.7207	0.995436	no
XLOC_001000	XLOC_001000	fig|470.18121.peg.1800		hypothetical protein	CP098791	Grown_without_colistin/carbapenems	Grown_in_colistin/carbapenems	OK	506.134	307.635	1.64524	-0.7183	-0.7183	-0.657134	0.4936	0.995436	no
XLOC_002563	XLOC_002563	fig|470.18121.peg.1801		hypothetical protein	CP098791	Grown_without_colistin/carbapenems	Grown_in_colistin/carbapenems	OK	265.477	292.979	0.90613	0.14221	0.142213	0.0734033	0.9372	0.995436	no
XLOC_001001	XLOC_001001	fig|470.18121.peg.1802		3'(2'),5'-bisphosphate nucleotidase (EC 3.1.3.7)	CP098791	Grown_without_colistin/carbapenems	Grown_in_colistin/carbapenems	OK	340.947	344.506	0.989669	0.0149816	0.0149844	0.0138684	0.9893	0.995436	no
XLOC_001002	XLOC_001002	fig|470.18121.peg.1803		FIG00968626: hypothetical protein	CP098791	Grown_without_colistin/carbapenems	Grown_in_colistin/carbapenems	OK	526.379	381.763	1.37881	-0.463425	-0.463423	-0.449362	0.62895	0.995436	no
XLOC_002564	XLOC_002564	fig|470.18121.peg.1804	rpsT	SSU ribosomal protein S20p	CP098791	Grown_without_colistin/carbapenems	Grown_in_colistin/carbapenems	OK	53.4401	204.29	0.261589	1.93462	1.93462	0.798826	0.4543	0.995436	no
XLOC_001003	XLOC_001003	fig|470.18121.peg.1805		Oxidoreductase	CP098791	Grown_without_colistin/carbapenems	Grown_in_colistin/carbapenems	OK	290.837	354.864	0.819573	0.287055	0.287055	0.228232	0.8229	0.995436	no
XLOC_001004	XLOC_001004	fig|470.18121.peg.1806	rraA	Ribonuclease E inhibitor RraA	CP098791	Grown_without_colistin/carbapenems	Grown_in_colistin/carbapenems	OK	434.709	296.544	1.46592	-0.551804	-0.551804	-0.396435	0.68545	0.995436	no
XLOC_001005	XLOC_001005	fig|470.18121.peg.1807		hypothetical protein	CP098791	Grown_without_colistin/carbapenems	Grown_in_colistin/carbapenems	OK	373.903	248.961	1.50185	-0.586744	-0.586748	-0.501808	0.60205	0.995436	no
XLOC_001006	XLOC_001006	fig|470.18121.peg.1808		Predicted dye-decolorizing peroxidase (DyP), encapsulated subgroup	CP098791	Grown_without_colistin/carbapenems	Grown_in_colistin/carbapenems	OK	486.415	294.02	1.65436	-0.726273	-0.726273	-0.750366	0.4584	0.995436	no
XLOC_001007	XLOC_001007	fig|470.18121.peg.1809		hypothetical protein	CP098791	Grown_without_colistin/carbapenems	Grown_in_colistin/carbapenems	OK	120.239	411.896	0.291916	1.77638	1.77637	0.959327	0.3191	0.995436	no
XLOC_001951	XLOC_001951	fig|470.18121.peg.181		Lytic transglycosylase	CP098791	Grown_without_colistin/carbapenems	Grown_in_colistin/carbapenems	OK	474.198	357.321	1.32709	-0.408269	-0.408271	-0.303155	0.75225	0.995436	no
XLOC_001008	XLOC_001008	fig|470.18121.peg.1810	mfd	Transcription-repair coupling factor	CP098791	Grown_without_colistin/carbapenems	Grown_in_colistin/carbapenems	OK	502.027	362.354	1.38546	-0.470365	-0.470365	-0.934997	0.34525	0.995436	no
XLOC_001009	XLOC_001009	fig|470.18121.peg.1811		Diadenosine tetraphosphate (Ap4A) hydrolase and other HIT family hydrolases	CP098791	Grown_without_colistin/carbapenems	Grown_in_colistin/carbapenems	OK	364.561	327.648	1.11266	-0.154014	-0.154011	-0.0866402	0.9282	0.995436	no
XLOC_001010	XLOC_001010	fig|470.18121.peg.1812		Adenylate cyclase (EC 4.6.1.1)	CP098791	Grown_without_colistin/carbapenems	Grown_in_colistin/carbapenems	OK	488.952	340.334	1.43668	-0.522742	-0.522744	-0.769538	0.4388	0.995436	no
XLOC_002565	XLOC_002565	fig|470.18121.peg.1813	fdx	Ferredoxin, 2Fe-2S	CP098791	Grown_without_colistin/carbapenems	Grown_in_colistin/carbapenems	OK	173.693	330.592	0.5254	0.928512	0.92851	0.464848	0.68135	0.995436	no
XLOC_002566	XLOC_002566	fig|470.18121.peg.1814	hscA	Chaperone protein HscA	CP098791	Grown_without_colistin/carbapenems	Grown_in_colistin/carbapenems	OK	531.785	354.278	1.50104	-0.585961	-0.58596	-1.03186	0.2971	0.995436	no
XLOC_002567	XLOC_002567	fig|470.18121.peg.1815	hscB	Chaperone protein HscB	CP098791	Grown_without_colistin/carbapenems	Grown_in_colistin/carbapenems	OK	355.272	316.739	1.12166	-0.165629	-0.165627	-0.117909	0.9013	0.995436	no
XLOC_002568	XLOC_002568	fig|470.18121.peg.1816	iscA	Iron-sulfur cluster assembly iron binding protein IscA	CP098791	Grown_without_colistin/carbapenems	Grown_in_colistin/carbapenems	OK	140.338	259.244	0.541336	0.885405	0.885408	0.428527	0.69425	0.995436	no
XLOC_002569	XLOC_002569	fig|470.18121.peg.1817	iscU	Iron-sulfur cluster assembly scaffold protein IscU	CP098791	Grown_without_colistin/carbapenems	Grown_in_colistin/carbapenems	OK	244.499	396.231	0.617062	0.696513	0.696512	0.414697	0.6679	0.995436	no
XLOC_002570	XLOC_002570	fig|470.18121.peg.1818		Cysteine desulfurase (EC 2.8.1.7) => IscS	CP098791	Grown_without_colistin/carbapenems	Grown_in_colistin/carbapenems	OK	506.478	318.521	1.59009	-0.669111	-0.66911	-0.883043	0.36865	0.995436	no
XLOC_002571	XLOC_002571	fig|470.18121.peg.1819		Iron-sulfur cluster regulator IscR	CP098791	Grown_without_colistin/carbapenems	Grown_in_colistin/carbapenems	OK	213.166	296.032	0.720078	0.473776	0.473775	0.276298	0.7709	0.995436	no
XLOC_001952	XLOC_001952	fig|470.18121.peg.182		Tryptophan repressor binding protein	CP098791	Grown_without_colistin/carbapenems	Grown_in_colistin/carbapenems	OK	333.589	482.17	0.691849	0.53147	0.531473	0.417674	0.6659	0.995436	no
XLOC_002572	XLOC_002572	fig|470.18121.peg.1820		putative membrane protein	CP098791	Grown_without_colistin/carbapenems	Grown_in_colistin/carbapenems	OK	624.795	318.3	1.96291	-0.972996	-0.972993	-0.741081	0.4802	0.995436	no
XLOC_001011	XLOC_001011	fig|470.18121.peg.1821		Polyhydroxyalkanoate synthesis protein PhaF	CP098791	Grown_without_colistin/carbapenems	Grown_in_colistin/carbapenems	OK	127.866	404.094	0.316426	1.66006	1.66006	0.992804	0.34615	0.995436	no
XLOC_001012	XLOC_001012	fig|470.18121.peg.1822		DNA-binding protein HU-beta	CP098791	Grown_without_colistin/carbapenems	Grown_in_colistin/carbapenems	OK	51.6654	155.949	0.331297	1.5938	1.59381	0.648888	0.4819	0.995436	no
XLOC_001013	XLOC_001013	fig|470.18121.peg.1823		Peptidyl-prolyl cis-trans isomerase PpiD (EC 5.2.1.8)	CP098791	Grown_without_colistin/carbapenems	Grown_in_colistin/carbapenems	OK	445.779	333.185	1.33793	-0.420005	-0.420007	-0.708985	0.46465	0.995436	no
XLOC_002573	XLOC_002573	fig|470.18121.peg.1824		Transcriptional regulator, AraC family	CP098791	Grown_without_colistin/carbapenems	Grown_in_colistin/carbapenems	OK	461.288	366.653	1.25811	-0.331252	-0.331253	-0.36247	0.7251	0.995436	no
XLOC_001014	XLOC_001014	fig|470.18121.peg.1825		Alkane-1 monooxygenase (EC 1.14.15.3)	CP098791	Grown_without_colistin/carbapenems	Grown_in_colistin/carbapenems	OK	512.095	322.347	1.58865	-0.667797	-0.667799	-0.876354	0.37605	0.995436	no
XLOC_002574	XLOC_002574	fig|470.18121.peg.1826		Acyl-CoA dehydrogenase (EC 1.3.8.1), Mycobacterial subgroup FadE23	CP098791	Grown_without_colistin/carbapenems	Grown_in_colistin/carbapenems	OK	374.728	281.601	1.33071	-0.412191	-0.412191	-0.472764	0.64725	0.995436	no
XLOC_002575	XLOC_002575	fig|470.18121.peg.1827		Acyl-CoA dehydrogenase (EC 1.3.8.1), Mycobacterial subgroup FadE24	CP098791	Grown_without_colistin/carbapenems	Grown_in_colistin/carbapenems	OK	437.098	324.891	1.34537	-0.428001	-0.428003	-0.571172	0.56455	0.995436	no
XLOC_002576	XLOC_002576	fig|470.18121.peg.1828		Uncharacterized ABC1 family protein A1S_1644	CP098791	Grown_without_colistin/carbapenems	Grown_in_colistin/carbapenems	OK	518.963	313.775	1.65393	-0.725901	-0.7259	-1.04027	0.2954	0.995436	no
XLOC_002577	XLOC_002577	fig|470.18121.peg.1829		hypothetical protein	CP098791	Grown_without_colistin/carbapenems	Grown_in_colistin/carbapenems	OK	99.4484	219.287	0.453508	1.1408	1.1408	0.538765	0.588	0.995436	no
XLOC_001953	XLOC_001953	fig|470.18121.peg.183		FIG00350655: hypothetical protein	CP098791	Grown_without_colistin/carbapenems	Grown_in_colistin/carbapenems	OK	360.358	396.788	0.908188	0.138938	0.138936	0.0965792	0.91855	0.995436	no
XLOC_001015	XLOC_001015	fig|470.18121.peg.1830	ybaK	Cys-tRNA(Pro) deacylase YbaK	CP098791	Grown_without_colistin/carbapenems	Grown_in_colistin/carbapenems	OK	393.655	267.882	1.46951	-0.555334	-0.555333	-0.378037	0.66945	0.995436	no
XLOC_001016	XLOC_001016	fig|470.18121.peg.1831		Uncharacterized siderophore S biosynthesis protein, AcsD-like @ Siderophore synthetase superfamily, group A @ Siderophore synthetase large component, acetyltransferase	CP098791	Grown_without_colistin/carbapenems	Grown_in_colistin/carbapenems	OK	876.871	656.286	1.33611	-0.41804	-0.418041	-0.814258	0.4095	0.995436	no
XLOC_001016	XLOC_001016	fig|470.18121.peg.1832		Probable Lysine n(6)-hydroxylase associated with siderophore S biosynthesis (EC 1.14.13.59) @ Siderophore biosynthesis protein, monooxygenase	CP098791	Grown_without_colistin/carbapenems	Grown_in_colistin/carbapenems	OK	876.871	656.286	1.33611	-0.41804	-0.418041	-0.814258	0.4095	0.995436	no
XLOC_001017	XLOC_001017	fig|470.18121.peg.1833		Permease of the major facilitator superfamily in uncharacterized siderophore S biosynthesis operon	CP098791	Grown_without_colistin/carbapenems	Grown_in_colistin/carbapenems	OK	531.437	321.978	1.65054	-0.722937	-0.722934	-1.08175	0.2633	0.995436	no
XLOC_001018	XLOC_001018	fig|470.18121.peg.1834		Uncharacterized siderophore S biosynthesis protein, AcsC-like @ Siderophore synthetase superfamily, group C @ Siderophore synthetase component, ligase	CP098791	Grown_without_colistin/carbapenems	Grown_in_colistin/carbapenems	OK	463.57	329.829	1.40549	-0.491069	-0.49107	-0.83198	0.39315	0.995436	no
XLOC_001019	XLOC_001019	fig|470.18121.peg.1835		Uncharacterized siderophore S biosynthesis AcsA-like protein @ Siderophore synthetase superfamily, group B	CP098791	Grown_without_colistin/carbapenems	Grown_in_colistin/carbapenems	OK	410.067	333.409	1.22992	-0.298567	-0.29857	-0.506213	0.6017	0.995436	no
XLOC_001020	XLOC_001020	fig|470.18121.peg.1836		Atr protein	CP098791	Grown_without_colistin/carbapenems	Grown_in_colistin/carbapenems	OK	823.81	575.952	1.43034	-0.516363	-0.516362	-0.538321	0.5739	0.995436	no
XLOC_001020	XLOC_001020	fig|470.18121.peg.1837		Putative siderophore biosynthesis protein, related to 2-demethylmenaquinone methyltransferase	CP098791	Grown_without_colistin/carbapenems	Grown_in_colistin/carbapenems	OK	823.81	575.952	1.43034	-0.516363	-0.516362	-0.538321	0.5739	0.995436	no
XLOC_001021	XLOC_001021	fig|470.18121.peg.1838		Outer membrane receptor proteins, likely involved in siderophore uptake @ TonB-dependent siderophore receptor	CP098791	Grown_without_colistin/carbapenems	Grown_in_colistin/carbapenems	OK	536.054	344.212	1.55734	-0.639081	-0.639079	-1.20882	0.2264	0.995436	no
XLOC_001022	XLOC_001022	fig|470.18121.peg.1839		hypothetical protein	CP098791	Grown_without_colistin/carbapenems	Grown_in_colistin/carbapenems	OK	139.104	320.484	0.434044	1.20409	1.20409	0.587913	0.5805	0.995436	no
XLOC_000123	XLOC_000123	fig|470.18121.peg.184		Transcriptional regulator, MerR family	CP098791	Grown_without_colistin/carbapenems	Grown_in_colistin/carbapenems	OK	289.354	403.228	0.717594	0.47876	0.47876	0.279675	0.7792	0.995436	no
XLOC_001023	XLOC_001023	fig|470.18121.peg.1840		putative iron-regulated membrane protein	CP098791	Grown_without_colistin/carbapenems	Grown_in_colistin/carbapenems	OK	605.956	719.317	0.842405	0.247415	0.247415	0.212016	0.77615	0.995436	no
XLOC_001023	XLOC_001023	fig|470.18121.peg.1841		hypothetical protein	CP098791	Grown_without_colistin/carbapenems	Grown_in_colistin/carbapenems	OK	605.956	719.317	0.842405	0.247415	0.247415	0.212016	0.77615	0.995436	no
XLOC_001024	XLOC_001024	fig|470.18121.peg.1842		Siderophore synthetase small component, acetyltransferase	CP098791	Grown_without_colistin/carbapenems	Grown_in_colistin/carbapenems	OK	442.738	275.511	1.60697	-0.684343	-0.684345	-0.487497	0.63865	0.995436	no
XLOC_001025	XLOC_001025	fig|470.18121.peg.1843		CbbY family protein	CP098791	Grown_without_colistin/carbapenems	Grown_in_colistin/carbapenems	OK	519.981	300.456	1.73064	-0.791305	-0.791304	-1.43198	0.14885	0.995436	no
XLOC_001026	XLOC_001026	fig|470.18121.peg.1844		FIG00350035: hypothetical protein	CP098791	Grown_without_colistin/carbapenems	Grown_in_colistin/carbapenems	OK	611.003	525.164	1.16345	-0.218411	-0.218412	-0.179483	0.8672	0.995436	no
XLOC_001026	XLOC_001026	fig|470.18121.peg.1845	cobU	Adenosylcobinamide kinase (EC 2.7.1.156) / Adenosylcobinamide-phosphate guanylyltransferase (EC 2.7.7.62)	CP098791	Grown_without_colistin/carbapenems	Grown_in_colistin/carbapenems	OK	611.003	525.164	1.16345	-0.218411	-0.218412	-0.179483	0.8672	0.995436	no
XLOC_001027	XLOC_001027	fig|470.18121.peg.1846	cobT	Nicotinate-nucleotide--dimethylbenzimidazole phosphoribosyltransferase (EC 2.4.2.21)	CP098791	Grown_without_colistin/carbapenems	Grown_in_colistin/carbapenems	OK	877.526	661.537	1.3265	-0.40762	-0.40762	-0.488738	0.61145	0.995436	no
XLOC_001027	XLOC_001027	fig|470.18121.peg.1847		Alpha-ribazole-5'-phosphate phosphatase (EC 3.1.3.73)	CP098791	Grown_without_colistin/carbapenems	Grown_in_colistin/carbapenems	OK	877.526	661.537	1.3265	-0.40762	-0.40762	-0.488738	0.61145	0.995436	no
XLOC_001028	XLOC_001028	fig|470.18121.peg.1848		FIG00351429: hypothetical protein	CP098791	Grown_without_colistin/carbapenems	Grown_in_colistin/carbapenems	OK	469.031	288.425	1.62618	-0.701487	-0.701486	-1.04535	0.2759	0.995436	no
XLOC_001029	XLOC_001029	fig|470.18121.peg.1849		Cobalamin synthase (EC 2.7.8.26)	CP098791	Grown_without_colistin/carbapenems	Grown_in_colistin/carbapenems	OK	406.17	229.521	1.76964	-0.823458	-0.823455	-0.64463	0.5323	0.995436	no
XLOC_000124	XLOC_000124	fig|470.18121.peg.185		Glycerophosphoryl diester phosphodiesterase (EC 3.1.4.46)	CP098791	Grown_without_colistin/carbapenems	Grown_in_colistin/carbapenems	OK	404.923	486.174	0.832877	0.263825	0.263824	0.368794	0.7112	0.995436	no
XLOC_002578	XLOC_002578	fig|470.18121.peg.1850		2-keto-3-deoxy-D-arabino-heptulosonate-7-phosphate synthase I alpha (EC 2.5.1.54)	CP098791	Grown_without_colistin/carbapenems	Grown_in_colistin/carbapenems	OK	658.722	365.049	1.80448	-0.85158	-0.851581	-1.13942	0.24925	0.995436	no
XLOC_002579	XLOC_002579	fig|470.18121.peg.1851		Putative sulfate permease	CP098791	Grown_without_colistin/carbapenems	Grown_in_colistin/carbapenems	OK	432.04	354.871	1.21746	-0.28387	-0.283872	-0.276205	0.78815	0.995436	no
XLOC_002580	XLOC_002580	fig|470.18121.peg.1852		hypothetical protein	CP098791	Grown_without_colistin/carbapenems	Grown_in_colistin/carbapenems	OK	231.291	217.461	1.0636	-0.0889524	-0.0889555	-0.0470636	0.9414	0.995436	no
XLOC_002581	XLOC_002581	fig|470.18121.peg.1853		FIG138928: iron-regulated membrane protein	CP098791	Grown_without_colistin/carbapenems	Grown_in_colistin/carbapenems	OK	594.143	556.954	1.06677	-0.093252	-0.093252	-0.0737928	0.9112	0.995436	no
XLOC_002581	XLOC_002581	fig|470.18121.peg.1854		FIG00351117: hypothetical protein	CP098791	Grown_without_colistin/carbapenems	Grown_in_colistin/carbapenems	OK	594.143	556.954	1.06677	-0.093252	-0.093252	-0.0737928	0.9112	0.995436	no
XLOC_002582	XLOC_002582	fig|470.18121.peg.1855		Outer membrane receptor for ferric coprogen and ferric-rhodotorulic acid	CP098791	Grown_without_colistin/carbapenems	Grown_in_colistin/carbapenems	OK	520.543	24.4858	21.259	-4.41	-4.41	-3.02828	0.064	0.642299	no
XLOC_001030	XLOC_001030	fig|470.18121.peg.1856	lpxB	Lipid-A-disaccharide synthase (EC 2.4.1.182)	CP098791	Grown_without_colistin/carbapenems	Grown_in_colistin/carbapenems	OK	340.286	326.457	1.04236	-0.0598548	-0.0598584	-0.0699454	0.94445	0.995436	no
XLOC_002583	XLOC_002583	fig|470.18121.peg.1857		Transcriptional regulator YbiH, TetR family	CP098791	Grown_without_colistin/carbapenems	Grown_in_colistin/carbapenems	OK	293.431	0	213.395	-7.73738	#NAME?	#NAME?	0.1249	0.879263	no
XLOC_003065	XLOC_003065	fig|470.18121.peg.2859		FIG00351731: hypothetical protein	CP098791	Grown_without_colistin/carbapenems	Grown_in_colistin/carbapenems	OK	0	373.689	0	8.0862	inf	#NAME?	5e-05	0.000978221	yes
XLOC_001988	XLOC_001988	fig|470.18121.peg.287		FIG00351808: hypothetical protein	CP098791	Grown_without_colistin/carbapenems	Grown_in_colistin/carbapenems	OK	391.597	0	284.785	-8.15373	#NAME?	#NAME?	5e-05	0.000978221	yes
XLOC_000125	XLOC_000125	fig|470.18121.peg.186		UPF0313 [4Fe-4S] protein YgiQ	CP098791	Grown_without_colistin/carbapenems	Grown_in_colistin/carbapenems	OK	561.05	494.067	1.13557	-0.183423	-0.18342	-0.364324	0.72015	0.995436	no
XLOC_001172	XLOC_001172	fig|470.18121.peg.2141		FIG00353618: hypothetical protein	CP098791	Grown_without_colistin/carbapenems	Grown_in_colistin/carbapenems	OK	0	219.281	0	7.31714	inf	#NAME?	0.0006	0.0103427	yes
XLOC_003453	XLOC_003453	fig|470.18121.peg.3551		FIG00354112: hypothetical protein	CP098791	Grown_without_colistin/carbapenems	Grown_in_colistin/carbapenems	OK	456.221	0	331.783	-8.37409	#NAME?	#NAME?	0.0006	0.0103427	yes
XLOC_002584	XLOC_002584	fig|470.18121.peg.1862		hypothetical protein	CP098791	Grown_without_colistin/carbapenems	Grown_in_colistin/carbapenems	OK	431.635	258.781	1.66795	-0.73808	-0.73808	-0.690212	0.50015	0.995436	no
XLOC_001034	XLOC_001034	fig|470.18121.peg.1863		FIG00350803: hypothetical protein	CP098791	Grown_without_colistin/carbapenems	Grown_in_colistin/carbapenems	OK	174.446	286.457	0.608978	0.715538	0.715535	0.426023	0.6616	0.995436	no
XLOC_001035	XLOC_001035	fig|470.18121.peg.1864		hypothetical protein	CP098791	Grown_without_colistin/carbapenems	Grown_in_colistin/carbapenems	OK	427.531	348.789	1.22576	-0.293674	-0.293673	-0.205081	0.84245	0.995436	no
XLOC_002585	XLOC_002585	fig|470.18121.peg.1865		outer membrane porin, putative	CP098791	Grown_without_colistin/carbapenems	Grown_in_colistin/carbapenems	OK	595.683	321.542	1.85258	-0.889538	-0.889538	-1.09994	0.2708	0.995436	no
XLOC_002586	XLOC_002586	fig|470.18121.peg.1866		Bis(5'-nucleosyl)-tetraphosphatase (asymmetrical) (EC 3.6.1.17)	CP098791	Grown_without_colistin/carbapenems	Grown_in_colistin/carbapenems	OK	339.278	330.453	1.02671	-0.0380228	-0.038024	-0.0220666	0.9711	0.995436	no
XLOC_002587	XLOC_002587	fig|470.18121.peg.1867		hypothetical protein	CP098791	Grown_without_colistin/carbapenems	Grown_in_colistin/carbapenems	OK	52.548	219.528	0.239368	2.0627	2.0627	0.85703	0.4166	0.995436	no
XLOC_001036	XLOC_001036	fig|470.18121.peg.1868		FIG00350723: hypothetical protein	CP098791	Grown_without_colistin/carbapenems	Grown_in_colistin/carbapenems	OK	262.869	188.123	1.39733	-0.482668	-0.482671	-0.248304	0.825	0.995436	no
XLOC_001037	XLOC_001037	fig|470.18121.peg.1869		hypothetical protein	CP098791	Grown_without_colistin/carbapenems	Grown_in_colistin/carbapenems	OK	0	137.701	0	6.6459	inf	#NAME?	0.07645	0.708718	no
XLOC_000126	XLOC_000126	fig|470.18121.peg.187		hypothetical protein	CP098791	Grown_without_colistin/carbapenems	Grown_in_colistin/carbapenems	OK	593.616	443.821	1.33751	-0.419552	-0.419552	-0.293194	0.7771	0.995436	no
XLOC_001038	XLOC_001038	fig|470.18121.peg.1870		hypothetical protein	CP098791	Grown_without_colistin/carbapenems	Grown_in_colistin/carbapenems	OK	66.192	85.4789	0.774367	0.368911	0.368911	0.135887	0.78235	0.995436	no
XLOC_001039	XLOC_001039	fig|470.18121.peg.1871		hypothetical protein	CP098791	Grown_without_colistin/carbapenems	Grown_in_colistin/carbapenems	OK	258.273	227.34	1.13606	-0.184045	-0.184044	-0.096217	0.92755	0.995436	no
XLOC_001040	XLOC_001040	fig|470.18121.peg.1872		hypothetical protein	CP098791	Grown_without_colistin/carbapenems	Grown_in_colistin/carbapenems	OK	421.614	356.753	1.18181	-0.240997	-0.240998	-0.149153	0.83535	0.995436	no
XLOC_001040	XLOC_001040	fig|470.18121.peg.1873		SAM-dependent methyltransferase YafE (UbiE paralog)	CP098791	Grown_without_colistin/carbapenems	Grown_in_colistin/carbapenems	OK	421.614	356.753	1.18181	-0.240997	-0.240998	-0.149153	0.83535	0.995436	no
XLOC_002588	XLOC_002588	fig|470.18121.peg.1874		Polyhydroxyalkanoic acid synthase	CP098791	Grown_without_colistin/carbapenems	Grown_in_colistin/carbapenems	OK	424.455	276.265	1.53641	-0.619559	-0.61956	-0.66264	0.514	0.995436	no
XLOC_001041	XLOC_001041	fig|470.18121.peg.1875		O-acetylhomoserine sulfhydrylase (EC 2.5.1.49) @ O-succinylhomoserine sulfhydrylase (EC 2.5.1.48)	CP098791	Grown_without_colistin/carbapenems	Grown_in_colistin/carbapenems	OK	459.435	306.929	1.49688	-0.581956	-0.581957	-0.740842	0.45005	0.995436	no
XLOC_001042	XLOC_001042	fig|470.18121.peg.1876		hypothetical protein	CP098791	Grown_without_colistin/carbapenems	Grown_in_colistin/carbapenems	OK	0	181.533	0	7.04459	inf	#NAME?	0.04515	0.483166	no
XLOC_001043	XLOC_001043	fig|470.18121.peg.1877		Nucleoid-associated protein YaaK	CP098791	Grown_without_colistin/carbapenems	Grown_in_colistin/carbapenems	OK	135.241	246.343	0.548995	0.865136	0.865131	0.418713	0.69775	0.995436	no
XLOC_001044	XLOC_001044	fig|470.18121.peg.1878	recR	Recombination protein RecR	CP098791	Grown_without_colistin/carbapenems	Grown_in_colistin/carbapenems	OK	538.329	313.018	1.7198	-0.782243	-0.782243	-0.600183	0.5401	0.995436	no
XLOC_001045	XLOC_001045	fig|470.18121.peg.1879		Ribonuclease D (EC 3.1.26.3)	CP098791	Grown_without_colistin/carbapenems	Grown_in_colistin/carbapenems	OK	515.615	270.751	1.90439	-0.929328	-0.929331	-1.03293	0.29695	0.995436	no
XLOC_001954	XLOC_001954	fig|470.18121.peg.188		RidA/YER057c/UK114 superfamily, group 2, YoaB-like protein	CP098791	Grown_without_colistin/carbapenems	Grown_in_colistin/carbapenems	OK	528.153	393.192	1.34324	-0.425722	-0.425722	-0.235977	0.80205	0.995436	no
XLOC_001046	XLOC_001046	fig|470.18121.peg.1880		hypothetical protein	CP098791	Grown_without_colistin/carbapenems	Grown_in_colistin/carbapenems	OK	106.88	326.864	0.326986	1.6127	1.6127	0.739347	0.4574	0.995436	no
XLOC_001047	XLOC_001047	fig|470.18121.peg.1881		FIG00353503: hypothetical protein	CP098791	Grown_without_colistin/carbapenems	Grown_in_colistin/carbapenems	OK	214.344	176.095	1.21721	-0.283574	-0.283574	-0.15003	0.8902	0.995436	no
XLOC_002589	XLOC_002589	fig|470.18121.peg.1882		hypothetical protein	CP098791	Grown_without_colistin/carbapenems	Grown_in_colistin/carbapenems	OK	0	46.0316	0	5.06506	inf	#NAME?	0.11975	0.848983	no
XLOC_001048	XLOC_001048	fig|470.18121.peg.1883		Protein YcgL	CP098791	Grown_without_colistin/carbapenems	Grown_in_colistin/carbapenems	OK	863.149	442.105	1.95236	-0.965221	-0.965221	-0.633818	0.6297	0.995436	no
XLOC_001048	XLOC_001048	fig|470.18121.peg.1884		putative membrane protein	CP098791	Grown_without_colistin/carbapenems	Grown_in_colistin/carbapenems	OK	863.149	442.105	1.95236	-0.965221	-0.965221	-0.633818	0.6297	0.995436	no
XLOC_001049	XLOC_001049	fig|470.18121.peg.1885		ATPase associated with various cellular activities, AAA_5	CP098791	Grown_without_colistin/carbapenems	Grown_in_colistin/carbapenems	OK	376.321	323.567	1.16304	-0.217899	-0.217898	-0.197448	0.8404	0.995436	no
XLOC_001050	XLOC_001050	fig|470.18121.peg.1886		hypothetical protein	CP098791	Grown_without_colistin/carbapenems	Grown_in_colistin/carbapenems	OK	368.53	369.897	0.996304	0.00534153	0.00534087	0.00666383	0.9943	0.995436	no
XLOC_001051	XLOC_001051	fig|470.18121.peg.1887	trpB	Tryptophan synthase (indole-salvaging) (EC 4.2.1.122)	CP098791	Grown_without_colistin/carbapenems	Grown_in_colistin/carbapenems	OK	462.627	178.671	2.58927	-1.37254	-1.37254	-1.42361	0.15195	0.995436	no
XLOC_001052	XLOC_001052	fig|470.18121.peg.1888	prmB	Ribosomal protein L3 N(5)-glutamine methyltransferase (EC 2.1.1.298)	CP098791	Grown_without_colistin/carbapenems	Grown_in_colistin/carbapenems	OK	494.433	368.014	1.34352	-0.426014	-0.426016	-0.483546	0.64055	0.995436	no
XLOC_001053	XLOC_001053	fig|470.18121.peg.1889	aroC	Chorismate synthase (EC 4.2.3.5)	CP098791	Grown_without_colistin/carbapenems	Grown_in_colistin/carbapenems	OK	447.707	283.152	1.58115	-0.660978	-0.660981	-0.740476	0.44575	0.995436	no
XLOC_000127	XLOC_000127	fig|470.18121.peg.189		hypothetical protein	CP098791	Grown_without_colistin/carbapenems	Grown_in_colistin/carbapenems	NOTEST	0	0	0	0	0	0	1	1	no
XLOC_002590	XLOC_002590	fig|470.18121.peg.1890		Phytochrome-like protein; Cph2	CP098791	Grown_without_colistin/carbapenems	Grown_in_colistin/carbapenems	OK	418.61	295.789	1.41523	-0.501038	-0.501037	-0.617651	0.52825	0.995436	no
XLOC_001054	XLOC_001054	fig|470.18121.peg.1891		Pyrroloquinoline quinone (Coenzyme PQQ) biosynthesis protein C	CP098791	Grown_without_colistin/carbapenems	Grown_in_colistin/carbapenems	OK	504.338	383.282	1.31584	-0.395985	-0.395986	-0.387468	0.686	0.995436	no
XLOC_002591	XLOC_002591	fig|470.18121.peg.1892		Transcriptional regulator, ArsR family	CP098791	Grown_without_colistin/carbapenems	Grown_in_colistin/carbapenems	OK	576.045	337.102	1.70882	-0.772996	-0.772996	-1.01822	0.3034	0.995436	no
XLOC_002592	XLOC_002592	fig|470.18121.peg.1893	lipA	Lipoyl synthase (EC 2.8.1.8)	CP098791	Grown_without_colistin/carbapenems	Grown_in_colistin/carbapenems	OK	409.071	269.365	1.51865	-0.602789	-0.602792	-0.624544	0.5218	0.995436	no
XLOC_001055	XLOC_001055	fig|470.18121.peg.1894		Acetoin dehydrogenase E1 component alpha-subunit (EC 2.3.1.190)	CP098791	Grown_without_colistin/carbapenems	Grown_in_colistin/carbapenems	OK	482.831	329.512	1.46529	-0.551187	-0.551189	-0.578241	0.55775	0.995436	no
XLOC_001056	XLOC_001056	fig|470.18121.peg.1895		Acetoin dehydrogenase E1 component beta-subunit (EC 2.3.1.190)	CP098791	Grown_without_colistin/carbapenems	Grown_in_colistin/carbapenems	OK	430.422	246.342	1.74725	-0.805089	-0.805086	-0.815873	0.4052	0.995436	no
XLOC_001057	XLOC_001057	fig|470.18121.peg.1896		Dihydrolipoamide acetyltransferase component (E2) of acetoin dehydrogenase complex (EC 2.3.1.12)	CP098791	Grown_without_colistin/carbapenems	Grown_in_colistin/carbapenems	OK	464.096	289.156	1.605	-0.682575	-0.682575	-0.96559	0.33205	0.995436	no
XLOC_001058	XLOC_001058	fig|470.18121.peg.1897	lpdA	Dihydrolipoamide dehydrogenase of acetoin dehydrogenase (EC 1.8.1.4)	CP098791	Grown_without_colistin/carbapenems	Grown_in_colistin/carbapenems	OK	376.341	276.72	1.36001	-0.443614	-0.443617	-0.56466	0.5706	0.995436	no
XLOC_001059	XLOC_001059	fig|470.18121.peg.1898		2,3-butanediol dehydrogenase, S-alcohol forming, (S)-acetoin-specific (EC 1.1.1.76)	CP098791	Grown_without_colistin/carbapenems	Grown_in_colistin/carbapenems	OK	458.984	296.955	1.54563	-0.6282	-0.628202	-0.583324	0.56045	0.995436	no
XLOC_001060	XLOC_001060	fig|470.18121.peg.1899		2,3-butanediol dehydrogenase, R-alcohol forming, (R)- and (S)-acetoin-specific (EC 1.1.1.4)	CP098791	Grown_without_colistin/carbapenems	Grown_in_colistin/carbapenems	OK	501.777	312.491	1.60573	-0.683232	-0.683232	-0.811757	0.41685	0.995436	no
XLOC_001904	XLOC_001904	fig|470.18121.peg.19	ileS	Isoleucyl-tRNA synthetase (EC 6.1.1.5)	CP098791	Grown_without_colistin/carbapenems	Grown_in_colistin/carbapenems	OK	1057.62	966.512	1.09426	-0.129962	-0.129959	-0.131567	0.8681	0.995436	no
XLOC_001955	XLOC_001955	fig|470.18121.peg.190	dinB	DNA polymerase IV (EC 2.7.7.7)	CP098791	Grown_without_colistin/carbapenems	Grown_in_colistin/carbapenems	OK	554.275	421.196	1.31596	-0.39611	-0.396111	-0.525112	0.5897	0.995436	no
XLOC_002593	XLOC_002593	fig|470.18121.peg.1900		probable membrane protein STY1534	CP098791	Grown_without_colistin/carbapenems	Grown_in_colistin/carbapenems	OK	406.822	290.125	1.40223	-0.487723	-0.487722	-0.477552	0.6261	0.995436	no
XLOC_002594	XLOC_002594	fig|470.18121.peg.1901		Transcriptional activator of acetoin dehydrogenase operon AcoR	CP098791	Grown_without_colistin/carbapenems	Grown_in_colistin/carbapenems	OK	455.568	253.068	1.80018	-0.848141	-0.848142	-1.03549	0.3024	0.995436	no
XLOC_001061	XLOC_001061	fig|470.18121.peg.1902		MBL-fold metallo-hydrolase superfamily	CP098791	Grown_without_colistin/carbapenems	Grown_in_colistin/carbapenems	OK	446.888	224.445	1.99108	-0.993551	-0.993553	-0.77737	0.44355	0.995436	no
XLOC_001062	XLOC_001062	fig|470.18121.peg.1903		Sulfide:quinone oxidoreductase, Type II	CP098791	Grown_without_colistin/carbapenems	Grown_in_colistin/carbapenems	OK	441.008	261.648	1.6855	-0.753178	-0.753177	-1.08356	0.2797	0.995436	no
XLOC_001063	XLOC_001063	fig|470.18121.peg.1904		putative membrane protein	CP098791	Grown_without_colistin/carbapenems	Grown_in_colistin/carbapenems	OK	381.954	257.126	1.48547	-0.570923	-0.570924	-0.493801	0.6203	0.995436	no
XLOC_001064	XLOC_001064	fig|470.18121.peg.1905		Homoserine dehydrogenase (EC 1.1.1.3)	CP098791	Grown_without_colistin/carbapenems	Grown_in_colistin/carbapenems	OK	434.136	285.15	1.52248	-0.606426	-0.606429	-0.630479	0.5347	0.995436	no
XLOC_002595	XLOC_002595	fig|470.18121.peg.1906		Permease of the drug/metabolite transporter (DMT) superfamily	CP098791	Grown_without_colistin/carbapenems	Grown_in_colistin/carbapenems	OK	388.699	224.636	1.73035	-0.791064	-0.791065	-0.734848	0.4686	0.995436	no
XLOC_001065	XLOC_001065	fig|470.18121.peg.1907		Transcriptional regulator, AraC family	CP098791	Grown_without_colistin/carbapenems	Grown_in_colistin/carbapenems	OK	537.796	249.812	2.1528	-1.10622	-1.10621	-1.04681	0.30245	0.995436	no
XLOC_002596	XLOC_002596	fig|470.18121.peg.1908		Transcriptional regulator, HxlR family	CP098791	Grown_without_colistin/carbapenems	Grown_in_colistin/carbapenems	OK	335.032	194.872	1.71924	-0.781772	-0.781772	-0.328836	0.3084	0.995436	no
XLOC_001066	XLOC_001066	fig|470.18121.peg.1909		FMN-dependent NADH-azoreductase (EC 1.7.1.6)	CP098791	Grown_without_colistin/carbapenems	Grown_in_colistin/carbapenems	OK	387.981	279.004	1.39059	-0.4757	-0.475699	-0.339341	0.74205	0.995436	no
XLOC_001956	XLOC_001956	fig|470.18121.peg.191		Lyzozyme M1 (1,4-beta-N-acetylmuramidase) (EC 3.2.1.17)	CP098791	Grown_without_colistin/carbapenems	Grown_in_colistin/carbapenems	OK	411.279	393.212	1.04595	-0.0648101	-0.0648086	-0.0605063	0.9501	0.995436	no
XLOC_002597	XLOC_002597	fig|470.18121.peg.1910	chrA	Chromate transport protein ChrA	CP098791	Grown_without_colistin/carbapenems	Grown_in_colistin/carbapenems	OK	412.371	283.122	1.45651	-0.542519	-0.54252	-0.698582	0.4879	0.995436	no
XLOC_001067	XLOC_001067	fig|470.18121.peg.1911		Putative alkanesulfonate metabolism utilization regulator	CP098791	Grown_without_colistin/carbapenems	Grown_in_colistin/carbapenems	OK	564.675	316.958	1.78155	-0.833129	-0.833129	-0.776679	0.4456	0.995436	no
XLOC_001068	XLOC_001068	fig|470.18121.peg.1912		Adenylylsulfate reductase alpha-subunit (EC 1.8.99.2)	CP098791	Grown_without_colistin/carbapenems	Grown_in_colistin/carbapenems	OK	390.451	274.792	1.4209	-0.506802	-0.506802	-0.752269	0.45265	0.995436	no
XLOC_001069	XLOC_001069	fig|470.18121.peg.1913		Adenylylsulfate reductase beta-subunit (EC 1.8.99.2)	CP098791	Grown_without_colistin/carbapenems	Grown_in_colistin/carbapenems	OK	119.169	193.094	0.617155	0.696294	0.696297	0.318425	0.7378	0.995436	no
XLOC_001070	XLOC_001070	fig|470.18121.peg.1914		Organosulfonate ABC transporter substrate-binding protein	CP098791	Grown_without_colistin/carbapenems	Grown_in_colistin/carbapenems	OK	433.068	316.453	1.36851	-0.452602	-0.452602	-0.620569	0.5239	0.995436	no
XLOC_001071	XLOC_001071	fig|470.18121.peg.1915		Organosulfonate ABC transporter permease protein	CP098791	Grown_without_colistin/carbapenems	Grown_in_colistin/carbapenems	OK	366.325	201.656	1.81658	-0.861228	-0.861229	-0.652228	0.52515	0.995436	no
XLOC_001072	XLOC_001072	fig|470.18121.peg.1916		Organosulfonate ABC transporter ATP-binding protein	CP098791	Grown_without_colistin/carbapenems	Grown_in_colistin/carbapenems	OK	905.143	498.646	1.8152	-0.86013	-0.860131	-0.787066	0.2915	0.995436	no
XLOC_001072	XLOC_001072	fig|470.18121.peg.1917		HEAT repeat-containing protein	CP098791	Grown_without_colistin/carbapenems	Grown_in_colistin/carbapenems	OK	905.143	498.646	1.8152	-0.86013	-0.860131	-0.787066	0.2915	0.995436	no
XLOC_001072	XLOC_001072	fig|470.18121.peg.1918		FIG028220: hypothetical protein co-occurring with HEAT repeat protein	CP098791	Grown_without_colistin/carbapenems	Grown_in_colistin/carbapenems	OK	905.143	498.646	1.8152	-0.86013	-0.860131	-0.787066	0.2915	0.995436	no
XLOC_002598	XLOC_002598	fig|470.18121.peg.1919		dicarboxylic acid transporter PcaT	CP098791	Grown_without_colistin/carbapenems	Grown_in_colistin/carbapenems	OK	587.909	339.277	1.73283	-0.793129	-0.793127	-1.13492	0.2567	0.995436	no
XLOC_001957	XLOC_001957	fig|470.18121.peg.192	mdtD	Uncharacterized MFS-type transporter	CP098791	Grown_without_colistin/carbapenems	Grown_in_colistin/carbapenems	OK	521.482	454.464	1.14747	-0.198451	-0.198451	-0.318619	0.74935	0.995436	no
XLOC_001073	XLOC_001073	fig|470.18121.peg.1920		Ferrichrome-iron receptor	CP098791	Grown_without_colistin/carbapenems	Grown_in_colistin/carbapenems	OK	278.14	235.74	1.17986	-0.238615	-0.238614	-0.356453	0.724	0.995436	no
XLOC_002599	XLOC_002599	fig|470.18121.peg.1921		Aspartate ammonia-lyase (EC 4.3.1.1)	CP098791	Grown_without_colistin/carbapenems	Grown_in_colistin/carbapenems	OK	604.889	349.974	1.72838	-0.789423	-0.789422	-1.20797	0.22985	0.995436	no
XLOC_001074	XLOC_001074	fig|470.18121.peg.1922		hypothetical protein	CP098791	Grown_without_colistin/carbapenems	Grown_in_colistin/carbapenems	OK	81.7439	155.074	0.527128	0.923774	0.923775	0.356641	0.71	0.995436	no
XLOC_001075	XLOC_001075	fig|470.18121.peg.1923		FIG00352393: hypothetical protein	CP098791	Grown_without_colistin/carbapenems	Grown_in_colistin/carbapenems	OK	0	250.554	0	7.50948	inf	#NAME?	0.04145	0.463804	no
XLOC_001076	XLOC_001076	fig|470.18121.peg.1924		Transcriptional regulator, LysR family	CP098791	Grown_without_colistin/carbapenems	Grown_in_colistin/carbapenems	OK	381.806	262.633	1.45376	-0.539792	-0.539792	-0.499853	0.622	0.995436	no
XLOC_001077	XLOC_001077	fig|470.18121.peg.1925		Transcriptional regulator, LysR family	CP098791	Grown_without_colistin/carbapenems	Grown_in_colistin/carbapenems	OK	583.514	296.521	1.96787	-0.976633	-0.976635	-1.04235	0.2872	0.995436	no
XLOC_002600	XLOC_002600	fig|470.18121.peg.1926		3-ketoacyl-CoA thiolase (EC 2.3.1.16) @ Acetyl-CoA acetyltransferase (EC 2.3.1.9)	CP098791	Grown_without_colistin/carbapenems	Grown_in_colistin/carbapenems	OK	452.147	289.308	1.56286	-0.644186	-0.644187	-0.763827	0.45415	0.995436	no
XLOC_002601	XLOC_002601	fig|470.18121.peg.1927		Short-chain fatty acids transporter	CP098791	Grown_without_colistin/carbapenems	Grown_in_colistin/carbapenems	OK	419.133	360.664	1.16211	-0.216753	-0.216753	-0.314002	0.7508	0.995436	no
XLOC_002602	XLOC_002602	fig|470.18121.peg.1928		Acyl-CoA:acetate CoA-transferase, beta subunit (EC 2.8.3.8)	CP098791	Grown_without_colistin/carbapenems	Grown_in_colistin/carbapenems	OK	506.333	311.623	1.62483	-0.700285	-0.700285	-0.532722	0.5939	0.995436	no
XLOC_002603	XLOC_002603	fig|470.18121.peg.1929		Succinyl-CoA:3-ketoacid-coenzyme A transferase subunit A (EC 2.8.3.5)	CP098791	Grown_without_colistin/carbapenems	Grown_in_colistin/carbapenems	OK	403.765	208.507	1.93646	-0.95342	-0.95342	-0.740089	0.45635	0.995436	no
XLOC_001958	XLOC_001958	fig|470.18121.peg.193		Lysine decarboxylase family	CP098791	Grown_without_colistin/carbapenems	Grown_in_colistin/carbapenems	OK	548.329	457.385	1.19883	-0.261633	-0.261633	-0.225463	0.82235	0.995436	no
XLOC_002604	XLOC_002604	fig|470.18121.peg.1930		LysR family transcriptional regulator near succinyl-CoA:3-ketoacid-coenzyme A transferase	CP098791	Grown_without_colistin/carbapenems	Grown_in_colistin/carbapenems	OK	444.248	297.429	1.49363	-0.57882	-0.578819	-0.556416	0.56165	0.995436	no
XLOC_002605	XLOC_002605	fig|470.18121.peg.1931		hypothetical protein	CP098791	Grown_without_colistin/carbapenems	Grown_in_colistin/carbapenems	OK	241.141	0	175.368	-7.45424	#NAME?	#NAME?	0.0284	0.356565	no
XLOC_000705	XLOC_000705	fig|470.18121.peg.1222		FIG00455441: hypothetical protein	CP098791	Grown_without_colistin/carbapenems	Grown_in_colistin/carbapenems	OK	347.33	0	252.593	-7.98067	#NAME?	#NAME?	0.00055	0.0100226	yes
XLOC_002606	XLOC_002606	fig|470.18121.peg.1933		hypothetical protein	CP098791	Grown_without_colistin/carbapenems	Grown_in_colistin/carbapenems	OK	228.143	0	165.915	-7.3743	#NAME?	#NAME?	0.0284	0.356565	no
XLOC_002954	XLOC_002954	fig|470.18121.peg.2634		FIG005069: Hypothetical protein	CP098791	Grown_without_colistin/carbapenems	Grown_in_colistin/carbapenems	OK	0	341.042	0	7.95431	inf	#NAME?	5e-05	0.000978221	yes
XLOC_001080	XLOC_001080	fig|470.18121.peg.1935		hypothetical protein	CP098791	Grown_without_colistin/carbapenems	Grown_in_colistin/carbapenems	OK	130.368	0	94.809	-6.56695	#NAME?	#NAME?	0.0402	0.461143	no
XLOC_001081	XLOC_001081	fig|470.18121.peg.1936		D-beta-hydroxybutyrate permease	CP098791	Grown_without_colistin/carbapenems	Grown_in_colistin/carbapenems	OK	492.189	229.547	2.14418	-1.10042	-1.10042	-1.41248	0.16375	0.995436	no
XLOC_001082	XLOC_001082	fig|470.18121.peg.1937		3-hydroxybutyrate dehydrogenase (EC 1.1.1.30)	CP098791	Grown_without_colistin/carbapenems	Grown_in_colistin/carbapenems	OK	494.983	300.329	1.64814	-0.720835	-0.720835	-0.674864	0.5085	0.995436	no
XLOC_001083	XLOC_001083	fig|470.18121.peg.1938		Transcriptional regulator	CP098791	Grown_without_colistin/carbapenems	Grown_in_colistin/carbapenems	OK	446.26	259.388	1.72043	-0.782773	-0.78277	-0.797131	0.4149	0.995436	no
XLOC_002607	XLOC_002607	fig|470.18121.peg.1939		4-hydroxybenzoate transporter	CP098791	Grown_without_colistin/carbapenems	Grown_in_colistin/carbapenems	OK	462.708	243.724	1.89849	-0.924854	-0.924853	-1.15426	0.2481	0.995436	no
XLOC_000128	XLOC_000128	fig|470.18121.peg.194		UPF0053 inner membrane protein YoaE	CP098791	Grown_without_colistin/carbapenems	Grown_in_colistin/carbapenems	OK	527.118	558.417	0.94395	0.0832169	0.0832159	0.150446	0.8746	0.995436	no
XLOC_001084	XLOC_001084	fig|470.18121.peg.1940		Dienelactone hydrolase family protein	CP098791	Grown_without_colistin/carbapenems	Grown_in_colistin/carbapenems	OK	452.906	367.803	1.23138	-0.300278	-0.300277	-0.400436	0.69035	0.995436	no
XLOC_001085	XLOC_001085	fig|470.18121.peg.1941		Oxidoreductase, short-chain dehydrogenase/reductase family	CP098791	Grown_without_colistin/carbapenems	Grown_in_colistin/carbapenems	OK	422.986	300.329	1.40841	-0.494066	-0.494064	-0.427367	0.6752	0.995436	no
XLOC_001086	XLOC_001086	fig|470.18121.peg.1942		putative oxygenase subunit	CP098791	Grown_without_colistin/carbapenems	Grown_in_colistin/carbapenems	OK	454.512	340.17	1.33613	-0.418062	-0.41806	-0.555765	0.5744	0.995436	no
XLOC_001087	XLOC_001087	fig|470.18121.peg.1943		Nitrilotriacetate monooxygenase component B (EC 1.14.13.-)	CP098791	Grown_without_colistin/carbapenems	Grown_in_colistin/carbapenems	OK	320.503	323.179	0.99172	0.0119956	0.0119945	0.00843371	0.98115	0.995436	no
XLOC_001088	XLOC_001088	fig|470.18121.peg.1944		Protein involved in meta-pathway of phenol degradation	CP098791	Grown_without_colistin/carbapenems	Grown_in_colistin/carbapenems	OK	402.429	286.354	1.40535	-0.490935	-0.490935	-0.475851	0.63525	0.995436	no
XLOC_002608	XLOC_002608	fig|470.18121.peg.1945		benABC operon transcriptional activator BenR	CP098791	Grown_without_colistin/carbapenems	Grown_in_colistin/carbapenems	OK	574.255	244.062	2.35291	-1.23444	-1.23444	-1.39748	0.1519	0.995436	no
XLOC_002609	XLOC_002609	fig|470.18121.peg.1946	antC	benzoate dioxygenase, ferredoxin reductase component; Anthranilate dioxygenase reductase	CP098791	Grown_without_colistin/carbapenems	Grown_in_colistin/carbapenems	OK	389.866	324.03	1.20318	-0.266851	-0.266854	-0.295187	0.7683	0.995436	no
XLOC_002610	XLOC_002610	fig|470.18121.peg.1947	antB	Anthranilate dioxygenase small subunit	CP098791	Grown_without_colistin/carbapenems	Grown_in_colistin/carbapenems	OK	329.648	374.602	0.879995	0.184432	0.184433	0.12734	0.89245	0.995436	no
XLOC_002611	XLOC_002611	fig|470.18121.peg.1948	antA	Benzoate 1,2-dioxygenase alpha subunit (EC 1.14.12.10)	CP098791	Grown_without_colistin/carbapenems	Grown_in_colistin/carbapenems	OK	535.874	339.635	1.57779	-0.657909	-0.657907	-0.994439	0.3122	0.995436	no
XLOC_001089	XLOC_001089	fig|470.18121.peg.1949		DNA-binding domain of ModE	CP098791	Grown_without_colistin/carbapenems	Grown_in_colistin/carbapenems	OK	41.1861	309.389	0.133121	2.90919	2.90919	1.18847	0.35495	0.995436	no
XLOC_000129	XLOC_000129	fig|470.18121.peg.195		UPF0225 protein YchJ	CP098791	Grown_without_colistin/carbapenems	Grown_in_colistin/carbapenems	OK	412.865	431.34	0.957168	0.0631554	0.0631547	0.0440926	0.9622	0.995436	no
XLOC_001090	XLOC_001090	fig|470.18121.peg.1950	modA	Molybdenum ABC transporter, substrate-binding protein ModA	CP098791	Grown_without_colistin/carbapenems	Grown_in_colistin/carbapenems	OK	866.611	552.2	1.56938	-0.650194	-0.650194	-0.776875	0.39465	0.995436	no
XLOC_001090	XLOC_001090	fig|470.18121.peg.1951	modB	Molybdenum ABC transporter permease protein ModB	CP098791	Grown_without_colistin/carbapenems	Grown_in_colistin/carbapenems	OK	866.611	552.2	1.56938	-0.650194	-0.650194	-0.776875	0.39465	0.995436	no
XLOC_001091	XLOC_001091	fig|470.18121.peg.1952		Molybdenum ABC transporter ATP-binding protein ModC	CP098791	Grown_without_colistin/carbapenems	Grown_in_colistin/carbapenems	OK	318.218	242.259	1.31354	-0.393465	-0.393463	-0.28673	0.7823	0.995436	no
XLOC_001092	XLOC_001092	fig|470.18121.peg.1953		2,3-dihydro-2,3-dihydroxybenzoate dehydrogenase (EC 1.3.1.28)	CP098791	Grown_without_colistin/carbapenems	Grown_in_colistin/carbapenems	OK	576.959	270.331	2.13427	-1.09374	-1.09374	-1.02981	0.27655	0.995436	no
XLOC_001093	XLOC_001093	fig|470.18121.peg.1954		Isochorismatase (EC 3.3.2.1) of siderophore biosynthesis	CP098791	Grown_without_colistin/carbapenems	Grown_in_colistin/carbapenems	OK	454.401	230.33	1.97283	-0.980264	-0.980265	-0.756025	0.43815	0.995436	no
XLOC_001094	XLOC_001094	fig|470.18121.peg.1955		FIG00351880: hypothetical protein	CP098791	Grown_without_colistin/carbapenems	Grown_in_colistin/carbapenems	OK	162.96	259.262	0.628553	0.669893	0.669894	0.346226	0.76155	0.995436	no
XLOC_002612	XLOC_002612	fig|470.18121.peg.1956		5'-nucleotidase (EC 3.1.3.5)	CP098791	Grown_without_colistin/carbapenems	Grown_in_colistin/carbapenems	OK	516.531	313.147	1.64948	-0.722015	-0.722014	-1.20778	0.2232	0.995436	no
XLOC_001095	XLOC_001095	fig|470.18121.peg.1957	ppk1	Polyphosphate kinase (EC 2.7.4.1)	CP098791	Grown_without_colistin/carbapenems	Grown_in_colistin/carbapenems	OK	417.13	300.723	1.38709	-0.472062	-0.472061	-0.798551	0.423	0.995436	no
XLOC_001096	XLOC_001096	fig|470.18121.peg.1958	pqqA	Coenzyme PQQ synthesis protein A	CP098791	Grown_without_colistin/carbapenems	Grown_in_colistin/carbapenems	NOTEST	0	0	0	0	0	0	1	1	no
XLOC_001097	XLOC_001097	fig|470.18121.peg.1959	pqqB	Coenzyme PQQ synthesis protein B	CP098791	Grown_without_colistin/carbapenems	Grown_in_colistin/carbapenems	OK	392.793	256.968	1.52857	-0.612181	-0.612183	-0.570264	0.58075	0.995436	no
XLOC_000130	XLOC_000130	fig|470.18121.peg.196		UPF0126 inner membrane protein YicG	CP098791	Grown_without_colistin/carbapenems	Grown_in_colistin/carbapenems	OK	553.365	497.802	1.11162	-0.152659	-0.152658	-0.142524	0.88595	0.995436	no
XLOC_001098	XLOC_001098	fig|470.18121.peg.1960	pqqC	Pyrroloquinoline-quinone synthase (EC 1.3.3.11)	CP098791	Grown_without_colistin/carbapenems	Grown_in_colistin/carbapenems	OK	1365.49	862.544	1.5831	-0.662749	-0.662751	-0.784718	0.3328	0.995436	no
XLOC_001098	XLOC_001098	fig|470.18121.peg.1961	pqqD	Coenzyme PQQ synthesis protein D	CP098791	Grown_without_colistin/carbapenems	Grown_in_colistin/carbapenems	OK	1365.49	862.544	1.5831	-0.662749	-0.662751	-0.784718	0.3328	0.995436	no
XLOC_001098	XLOC_001098	fig|470.18121.peg.1962	pqqE	Coenzyme PQQ synthesis protein E	CP098791	Grown_without_colistin/carbapenems	Grown_in_colistin/carbapenems	OK	1365.49	862.544	1.5831	-0.662749	-0.662751	-0.784718	0.3328	0.995436	no
XLOC_001099	XLOC_001099	fig|470.18121.peg.1963		Microsomal dipeptidase (EC 3.4.13.19)	CP098791	Grown_without_colistin/carbapenems	Grown_in_colistin/carbapenems	OK	337.342	305.543	1.10407	-0.142837	-0.142837	-0.145548	0.87845	0.995436	no
XLOC_001100	XLOC_001100	fig|470.18121.peg.1964		FIG00351524: hypothetical protein	CP098791	Grown_without_colistin/carbapenems	Grown_in_colistin/carbapenems	OK	86.5442	83.4553	1.03701	-0.0524335	-0.0524329	-0.0181647	0.7542	0.995436	no
XLOC_001101	XLOC_001101	fig|470.18121.peg.1965		FIG00350577: hypothetical protein	CP098791	Grown_without_colistin/carbapenems	Grown_in_colistin/carbapenems	OK	62.2377	155.599	0.399988	1.32197	1.32198	0.527172	0.55925	0.995436	no
XLOC_001102	XLOC_001102	fig|470.18121.peg.1966		G:T/U mismatch-specific uracil/thymine DNA-glycosylase (EC 3.2.2.27)	CP098791	Grown_without_colistin/carbapenems	Grown_in_colistin/carbapenems	OK	385.791	382.621	1.00828	-0.0119034	-0.0119054	-0.00916322	0.987	0.995436	no
XLOC_002613	XLOC_002613	fig|470.18121.peg.1967		Cardiolipin synthase (EC 2.7.8.-) phosphatidylethanolamine-utilizing, bacterial type ClsC	CP098791	Grown_without_colistin/carbapenems	Grown_in_colistin/carbapenems	OK	424.953	293.271	1.44901	-0.535069	-0.535072	-0.739083	0.46025	0.995436	no
XLOC_001103	XLOC_001103	fig|470.18121.peg.1968		hypothetical protein	CP098791	Grown_without_colistin/carbapenems	Grown_in_colistin/carbapenems	OK	218.576	234.588	0.931744	0.101994	0.101999	0.0583095	0.94545	0.995436	no
XLOC_001104	XLOC_001104	fig|470.18121.peg.1969		FIG00350165: hypothetical protein	CP098791	Grown_without_colistin/carbapenems	Grown_in_colistin/carbapenems	OK	269.248	261.86	1.02821	-0.0401399	-0.0401375	-0.0209612	0.9611	0.995436	no
XLOC_000131	XLOC_000131	fig|470.18121.peg.197		Niacin transporter NiaP	CP098791	Grown_without_colistin/carbapenems	Grown_in_colistin/carbapenems	OK	502.675	475.411	1.05735	-0.0804507	-0.0804491	-0.126056	0.90165	0.995436	no
XLOC_002614	XLOC_002614	fig|470.18121.peg.1970		Catalase-like heme-binding protein	CP098791	Grown_without_colistin/carbapenems	Grown_in_colistin/carbapenems	OK	559.218	273.803	2.04241	-1.03027	-1.03028	-1.27951	0.20005	0.995436	no
XLOC_001105	XLOC_001105	fig|470.18121.peg.1971		Phage capsid and scaffold	CP098791	Grown_without_colistin/carbapenems	Grown_in_colistin/carbapenems	OK	58.7237	70.7096	0.830491	0.267963	0.267964	0.0987035	0.78675	0.995436	no
XLOC_001106	XLOC_001106	fig|470.18121.peg.1972		Phage capsid and scaffold	CP098791	Grown_without_colistin/carbapenems	Grown_in_colistin/carbapenems	OK	173.088	41.7277	4.14804	-2.05243	-2.05243	-0.771317	0.4406	0.995436	no
XLOC_001107	XLOC_001107	fig|470.18121.peg.1973		S-(hydroxymethyl)glutathione dehydrogenase (EC 1.1.1.284)	CP098791	Grown_without_colistin/carbapenems	Grown_in_colistin/carbapenems	OK	494.462	262.392	1.88444	-0.914136	-0.914138	-1.00608	0.32	0.995436	no
XLOC_002615	XLOC_002615	fig|470.18121.peg.1974		DUF4882 domain-containing protein	CP098791	Grown_without_colistin/carbapenems	Grown_in_colistin/carbapenems	NOTEST	0	0	0	0	0	0	1	1	no
XLOC_002616	XLOC_002616	fig|470.18121.peg.1975		DUF4882 domain-containing protein	CP098791	Grown_without_colistin/carbapenems	Grown_in_colistin/carbapenems	NOTEST	0	0	0	0	0	0	1	1	no
XLOC_002617	XLOC_002617	fig|470.18121.peg.1976		fimbrial adhesin precursor	CP098791	Grown_without_colistin/carbapenems	Grown_in_colistin/carbapenems	OK	1049.54	405.012	2.59138	-1.37372	-1.37372	-2.36391	0.0146	0.207639	no
XLOC_002617	XLOC_002617	fig|470.18121.peg.1977		outer membrane usher protein precursor	CP098791	Grown_without_colistin/carbapenems	Grown_in_colistin/carbapenems	OK	1049.54	405.012	2.59138	-1.37372	-1.37372	-2.36391	0.0146	0.207639	no
XLOC_002618	XLOC_002618	fig|470.18121.peg.1978		P pilus assembly protein, chaperone PapD	CP098791	Grown_without_colistin/carbapenems	Grown_in_colistin/carbapenems	OK	334.048	326.167	1.02416	-0.0344446	-0.034446	-0.0262719	0.9787	0.995436	no
XLOC_002619	XLOC_002619	fig|470.18121.peg.1979		Fimbrial protein	CP098791	Grown_without_colistin/carbapenems	Grown_in_colistin/carbapenems	OK	391.405	241.638	1.6198	-0.695815	-0.695813	-0.495056	0.60305	0.995436	no
XLOC_000132	XLOC_000132	fig|470.18121.peg.198	parC	DNA topoisomerase IV subunit A (EC 5.99.1.3)	CP098791	Grown_without_colistin/carbapenems	Grown_in_colistin/carbapenems	OK	523.448	501.627	1.0435	-0.0614312	-0.0614301	-0.122771	0.90225	0.995436	no
XLOC_002620	XLOC_002620	fig|470.18121.peg.1980		hypothetical protein	CP098791	Grown_without_colistin/carbapenems	Grown_in_colistin/carbapenems	OK	46.9546	188.278	0.24939	2.00353	2.00353	0.832444	0.41695	0.995436	no
XLOC_000520	XLOC_000520	fig|470.18121.peg.919		FIG00966182: hypothetical protein	CP098791	Grown_without_colistin/carbapenems	Grown_in_colistin/carbapenems	OK	0	286.663	0	7.70372	inf	#NAME?	0.0007	0.0117489	yes
XLOC_001355	XLOC_001355	fig|470.18121.peg.2630		FIG146484: Hypothetical protein	CP098791	Grown_without_colistin/carbapenems	Grown_in_colistin/carbapenems	OK	0	713.056	0	9.01838	inf	#NAME?	5e-05	0.000978221	yes
XLOC_000418	XLOC_000418	fig|470.18121.peg.708		FilF	CP098791	Grown_without_colistin/carbapenems	Grown_in_colistin/carbapenems	OK	499.53	0	363.279	-8.50493	#NAME?	#NAME?	5e-05	0.000978221	yes
XLOC_001111	XLOC_001111	fig|470.18121.peg.1984		Oligopeptide ABC transporter, substrate-binding protein OppA (TC 3.A.1.5.1)	CP098791	Grown_without_colistin/carbapenems	Grown_in_colistin/carbapenems	NOTEST	0	0	0	0	0	0	1	1	no
XLOC_001112	XLOC_001112	fig|470.18121.peg.1985		ABC transporter, permease protein 1 (cluster 5, nickel/peptides/opines)	CP098791	Grown_without_colistin/carbapenems	Grown_in_colistin/carbapenems	NOTEST	0	0	0	0	0	0	1	1	no
XLOC_001112	XLOC_001112	fig|470.18121.peg.1986		ABC transporter, permease protein 2 (cluster 5, nickel/peptides/opines)	CP098791	Grown_without_colistin/carbapenems	Grown_in_colistin/carbapenems	NOTEST	0	0	0	0	0	0	1	1	no
XLOC_001113	XLOC_001113	fig|470.18121.peg.1987		ABC transporter, ATP-binding protein (cluster 5, nickel/peptides/opines) / ABC transporter, ATP-binding protein (cluster 5, nickel/peptides/opines)	CP098791	Grown_without_colistin/carbapenems	Grown_in_colistin/carbapenems	NOTEST	0	0	0	0	0	0	1	1	no
XLOC_001114	XLOC_001114	fig|470.18121.peg.1988		Acyl-CoA dehydrogenase; probable dibenzothiophene desulfurization enzyme	CP098791	Grown_without_colistin/carbapenems	Grown_in_colistin/carbapenems	NOTEST	0	0	0	0	0	0	1	1	no
XLOC_002621	XLOC_002621	fig|470.18121.peg.1989		Dibenzothiophene desulfurization enzyme B	CP098791	Grown_without_colistin/carbapenems	Grown_in_colistin/carbapenems	NOTEST	0	0	0	0	0	0	1	1	no
XLOC_000133	XLOC_000133	fig|470.18121.peg.199		Long-chain-fatty-acid--CoA ligase (EC 6.2.1.3)	CP098791	Grown_without_colistin/carbapenems	Grown_in_colistin/carbapenems	OK	483.872	495.019	0.977482	0.0328584	0.0328578	0.0583819	0.95335	0.995436	no
XLOC_001115	XLOC_001115	fig|470.18121.peg.1990		Efflux ABC transporter, permease/ATP-binding protein Mfla_1548	CP098791	Grown_without_colistin/carbapenems	Grown_in_colistin/carbapenems	NOTEST	0	0	0	0	0	0	1	1	no
XLOC_001115	XLOC_001115	fig|470.18121.peg.1991		Efflux ABC transporter, permease/ATP-binding protein Mfla_1549	CP098791	Grown_without_colistin/carbapenems	Grown_in_colistin/carbapenems	NOTEST	0	0	0	0	0	0	1	1	no
XLOC_001116	XLOC_001116	fig|470.18121.peg.1992		TonB-dependent receptor; Outer membrane receptor for ferrienterochelin and colicins	CP098791	Grown_without_colistin/carbapenems	Grown_in_colistin/carbapenems	NOTEST	0	0	0	0	0	0	1	1	no
XLOC_001117	XLOC_001117	fig|470.18121.peg.1993		TonB-dependent receptor; Outer membrane receptor for ferrienterochelin and colicins	CP098791	Grown_without_colistin/carbapenems	Grown_in_colistin/carbapenems	NOTEST	0	0	0	0	0	0	1	1	no
XLOC_001118	XLOC_001118	fig|470.18121.peg.1994		Secretory lipase precursor	CP098791	Grown_without_colistin/carbapenems	Grown_in_colistin/carbapenems	NOTEST	0	0	0	0	0	0	1	1	no
XLOC_002622	XLOC_002622	fig|470.18121.peg.1995		Aliphatic sulfonate monooxygenase family, FMNH2- or F420-dependent	CP098791	Grown_without_colistin/carbapenems	Grown_in_colistin/carbapenems	NOTEST	0	0	0	0	0	0	1	1	no
XLOC_001119	XLOC_001119	fig|470.18121.peg.1996		Nitrogen regulation protein NR(I), GlnG (=NtrC)	CP098791	Grown_without_colistin/carbapenems	Grown_in_colistin/carbapenems	NOTEST	0	0	0	0	0	0	1	1	no
XLOC_002623	XLOC_002623	fig|470.18121.peg.1997	tatC	Twin-arginine translocation protein TatC	CP098791	Grown_without_colistin/carbapenems	Grown_in_colistin/carbapenems	NOTEST	0	0	0	0	0	0	1	1	no
XLOC_002623	XLOC_002623	fig|470.18121.peg.1998	tatB	Twin-arginine translocation protein TatB	CP098791	Grown_without_colistin/carbapenems	Grown_in_colistin/carbapenems	NOTEST	0	0	0	0	0	0	1	1	no
XLOC_002624	XLOC_002624	fig|470.18121.peg.1999		Twin-arginine translocation protein TatA	CP098791	Grown_without_colistin/carbapenems	Grown_in_colistin/carbapenems	NOTEST	0	0	0	0	0	0	1	1	no
XLOC_000002	XLOC_000002	fig|470.18121.peg.2	dnaN	DNA polymerase III beta subunit (EC 2.7.7.7)	CP098791	Grown_without_colistin/carbapenems	Grown_in_colistin/carbapenems	OK	495.32	511.077	0.969169	0.0451798	0.04518	0.0650902	0.9473	0.995436	no
XLOC_001905	XLOC_001905	fig|470.18121.peg.20	ribF	FMN adenylyltransferase (EC 2.7.7.2) / Riboflavin kinase (EC 2.7.1.26)	CP098791	Grown_without_colistin/carbapenems	Grown_in_colistin/carbapenems	OK	502.739	594.496	0.845656	0.241857	0.241857	0.314507	0.75415	0.995436	no
XLOC_001959	XLOC_001959	fig|470.18121.peg.200		hypothetical protein	CP098791	Grown_without_colistin/carbapenems	Grown_in_colistin/carbapenems	OK	283.26	434.727	0.651581	0.617983	0.617983	0.379691	0.70315	0.995436	no
XLOC_001120	XLOC_001120	fig|470.18121.peg.2004		FMNH2-dependent alkanesulfonate monooxygenase (EC 1.14.14.5)	CP098791	Grown_without_colistin/carbapenems	Grown_in_colistin/carbapenems	OK	534.988	0	389.065	-8.60387	#NAME?	#NAME?	5e-05	0.000978221	yes
XLOC_002368	XLOC_002368	fig|470.18121.peg.1282	ttdA	Fumarate hydratase class I, alpha region (EC 4.2.1.2); L(+)-tartrate dehydratase alpha subunit (EC 4.2.1.32)	CP098791	Grown_without_colistin/carbapenems	Grown_in_colistin/carbapenems	OK	738.756	0	537.254	-9.06946	#NAME?	#NAME?	5e-05	0.000978221	yes
XLOC_002368	XLOC_002368	fig|470.18121.peg.1281	ttdB	Fumarate hydratase class I, beta region (EC 4.2.1.2); L(+)-tartrate dehydratase beta subunit (EC 4.2.1.32)	CP098791	Grown_without_colistin/carbapenems	Grown_in_colistin/carbapenems	OK	738.756	0	537.254	-9.06946	#NAME?	#NAME?	5e-05	0.000978221	yes
XLOC_002684	XLOC_002684	fig|470.18121.peg.2116		Fumarylacetoacetate hydrolase family protein	CP098791	Grown_without_colistin/carbapenems	Grown_in_colistin/carbapenems	OK	549.869	0	399.887	-8.64345	#NAME?	#NAME?	5e-05	0.000978221	yes
XLOC_003070	XLOC_003070	fig|470.18121.peg.2865		GbcA Glycine betaine demethylase subunit A	CP098791	Grown_without_colistin/carbapenems	Grown_in_colistin/carbapenems	OK	0	398.338	0	8.17835	inf	#NAME?	5e-05	0.000978221	yes
XLOC_002686	XLOC_002686	fig|470.18121.peg.2119		Gentisate 1,2-dioxygenase (EC 1.13.11.4)	CP098791	Grown_without_colistin/carbapenems	Grown_in_colistin/carbapenems	OK	413.54	0	300.743	-8.23239	#NAME?	#NAME?	5e-05	0.000978221	yes
XLOC_000337	XLOC_000337	fig|470.18121.peg.576		Glutathione S-transferase (EC 2.5.1.18)	CP098791	Grown_without_colistin/carbapenems	Grown_in_colistin/carbapenems	OK	419.118	0	304.8	-8.25172	#NAME?	#NAME?	0.00085	0.0134858	yes
XLOC_003805	XLOC_003805	fig|470.18121.peg.4084	groL	Heat shock protein 60 kDa family chaperone GroEL	CP098792	Grown_without_colistin/carbapenems	Grown_in_colistin/carbapenems	OK	0	439.773	0	8.32112	inf	#NAME?	5e-05	0.000978221	yes
XLOC_002958	XLOC_002958	fig|470.18121.peg.2640		Heavy metal sensor histidine kinase	CP098791	Grown_without_colistin/carbapenems	Grown_in_colistin/carbapenems	OK	0	546.281	0	8.634	inf	#NAME?	5e-05	0.000978221	yes
XLOC_000704	XLOC_000704	fig|470.18121.peg.1217		hypothetical protein	CP098791	Grown_without_colistin/carbapenems	Grown_in_colistin/carbapenems	OK	373.431	0	271.574	-8.0852	#NAME?	#NAME?	5e-05	0.000978221	yes
XLOC_000134	XLOC_000134	fig|470.18121.peg.201		hypothetical protein	CP098791	Grown_without_colistin/carbapenems	Grown_in_colistin/carbapenems	OK	330.512	475.262	0.695431	0.52402	0.524017	0.306308	0.76115	0.995436	no
XLOC_000706	XLOC_000706	fig|470.18121.peg.1223		hypothetical protein	CP098791	Grown_without_colistin/carbapenems	Grown_in_colistin/carbapenems	OK	456.19	0	331.76	-8.374	#NAME?	#NAME?	5e-05	0.000978221	yes
XLOC_000714	XLOC_000714	fig|470.18121.peg.1232		hypothetical protein	CP098791	Grown_without_colistin/carbapenems	Grown_in_colistin/carbapenems	OK	364.193	0	264.856	-8.04906	#NAME?	#NAME?	5e-05	0.000978221	yes
XLOC_001126	XLOC_001126	fig|470.18121.peg.2012		hypothetical protein	CP098791	Grown_without_colistin/carbapenems	Grown_in_colistin/carbapenems	NOTEST	0	0	0	0	0	0	1	1	no
XLOC_002629	XLOC_002629	fig|470.18121.peg.2013		hypothetical protein	CP098791	Grown_without_colistin/carbapenems	Grown_in_colistin/carbapenems	NOTEST	0	0	0	0	0	0	1	1	no
XLOC_000800	XLOC_000800	fig|470.18121.peg.1419		hypothetical protein	CP098791	Grown_without_colistin/carbapenems	Grown_in_colistin/carbapenems	OK	399.003	0	290.171	-8.18076	#NAME?	#NAME?	0.0006	0.0103427	yes
XLOC_001128	XLOC_001128	fig|470.18121.peg.2015		hypothetical protein	CP098791	Grown_without_colistin/carbapenems	Grown_in_colistin/carbapenems	OK	0	175.443	0	6.99536	inf	#NAME?	0.04145	0.463804	no
XLOC_001129	XLOC_001129	fig|470.18121.peg.2016		hypothetical protein	CP098791	Grown_without_colistin/carbapenems	Grown_in_colistin/carbapenems	NOTEST	0	0	0	0	0	0	1	1	no
XLOC_001130	XLOC_001130	fig|470.18121.peg.2017		hypothetical protein	CP098791	Grown_without_colistin/carbapenems	Grown_in_colistin/carbapenems	NOTEST	0	0	0	0	0	0	1	1	no
XLOC_001131	XLOC_001131	fig|470.18121.peg.2018		hypothetical protein	CP098791	Grown_without_colistin/carbapenems	Grown_in_colistin/carbapenems	NOTEST	0	0	0	0	0	0	1	1	no
XLOC_001131	XLOC_001131	fig|470.18121.peg.2019		hypothetical protein	CP098791	Grown_without_colistin/carbapenems	Grown_in_colistin/carbapenems	NOTEST	0	0	0	0	0	0	1	1	no
XLOC_000135	XLOC_000135	fig|470.18121.peg.202	ppa	Inorganic pyrophosphatase (EC 3.6.1.1)	CP098791	Grown_without_colistin/carbapenems	Grown_in_colistin/carbapenems	OK	400.47	486.281	0.823536	0.280096	0.280097	0.217901	0.82045	0.995436	no
XLOC_001132	XLOC_001132	fig|470.18121.peg.2020		Zona occludens toxin-like phage protein	CP098791	Grown_without_colistin/carbapenems	Grown_in_colistin/carbapenems	NOTEST	0	0	0	0	0	0	1	1	no
XLOC_001133	XLOC_001133	fig|470.18121.peg.2021		hypothetical protein	CP098791	Grown_without_colistin/carbapenems	Grown_in_colistin/carbapenems	NOTEST	0	0	0	0	0	0	1	1	no
XLOC_002630	XLOC_002630	fig|470.18121.peg.2022		hypothetical protein	CP098791	Grown_without_colistin/carbapenems	Grown_in_colistin/carbapenems	OK	0	144.318	0	6.71361	inf	#NAME?	0.07645	0.708718	no
XLOC_002428	XLOC_002428	fig|470.18121.peg.1431		hypothetical protein	CP098791	Grown_without_colistin/carbapenems	Grown_in_colistin/carbapenems	OK	0	419.129	0	8.25176	inf	#NAME?	0.00095	0.0147783	yes
XLOC_001135	XLOC_001135	fig|470.18121.peg.2024		hypothetical protein	CP098791	Grown_without_colistin/carbapenems	Grown_in_colistin/carbapenems	OK	0	233.924	0	7.4104	inf	#NAME?	0.0335	0.397143	no
XLOC_001136	XLOC_001136	fig|470.18121.peg.2025		hypothetical protein	CP098791	Grown_without_colistin/carbapenems	Grown_in_colistin/carbapenems	NOTEST	0	0	0	0	0	0	1	1	no
XLOC_001137	XLOC_001137	fig|470.18121.peg.2026		hypothetical protein	CP098791	Grown_without_colistin/carbapenems	Grown_in_colistin/carbapenems	NOTEST	0	0	0	0	0	0	1	1	no
XLOC_001138	XLOC_001138	fig|470.18121.peg.2027		hypothetical protein	CP098791	Grown_without_colistin/carbapenems	Grown_in_colistin/carbapenems	NOTEST	0	0	0	0	0	0	1	1	no
XLOC_001138	XLOC_001138	fig|470.18121.peg.2028		hypothetical protein	CP098791	Grown_without_colistin/carbapenems	Grown_in_colistin/carbapenems	NOTEST	0	0	0	0	0	0	1	1	no
XLOC_001139	XLOC_001139	fig|470.18121.peg.2029		Zona occludens toxin-like phage protein	CP098791	Grown_without_colistin/carbapenems	Grown_in_colistin/carbapenems	NOTEST	0	0	0	0	0	0	1	1	no
XLOC_001960	XLOC_001960	fig|470.18121.peg.203		Outer membrane low permeability porin, OprD family	CP098791	Grown_without_colistin/carbapenems	Grown_in_colistin/carbapenems	OK	532.918	445.276	1.19683	-0.259214	-0.259213	-0.404829	0.6842	0.995436	no
XLOC_001140	XLOC_001140	fig|470.18121.peg.2030		hypothetical protein	CP098791	Grown_without_colistin/carbapenems	Grown_in_colistin/carbapenems	NOTEST	0	0	0	0	0	0	1	1	no
XLOC_002631	XLOC_002631	fig|470.18121.peg.2031		hypothetical protein	CP098791	Grown_without_colistin/carbapenems	Grown_in_colistin/carbapenems	OK	0	144.318	0	6.71361	inf	#NAME?	0.07645	0.708718	no
XLOC_002431	XLOC_002431	fig|470.18121.peg.1444		hypothetical protein	CP098791	Grown_without_colistin/carbapenems	Grown_in_colistin/carbapenems	OK	0	323.582	0	7.87849	inf	#NAME?	0.00065	0.0110848	yes
XLOC_001142	XLOC_001142	fig|470.18121.peg.2033		hypothetical protein	CP098791	Grown_without_colistin/carbapenems	Grown_in_colistin/carbapenems	OK	0	194.937	0	7.14737	inf	#NAME?	0.0364	0.423648	no
XLOC_002632	XLOC_002632	fig|470.18121.peg.2034		hypothetical protein	CP098791	Grown_without_colistin/carbapenems	Grown_in_colistin/carbapenems	NOTEST	0	0	0	0	0	0	1	1	no
XLOC_002633	XLOC_002633	fig|470.18121.peg.2035		hypothetical protein	CP098791	Grown_without_colistin/carbapenems	Grown_in_colistin/carbapenems	NOTEST	0	0	0	0	0	0	1	1	no
XLOC_002634	XLOC_002634	fig|470.18121.peg.2036		hypothetical protein	CP098791	Grown_without_colistin/carbapenems	Grown_in_colistin/carbapenems	NOTEST	0	0	0	0	0	0	1	1	no
XLOC_002635	XLOC_002635	fig|470.18121.peg.2037		phage-related protein	CP098791	Grown_without_colistin/carbapenems	Grown_in_colistin/carbapenems	OK	876.666	1308.04	0.670213	0.577307	0.577312	1.06154	0.26835	0.995436	no
XLOC_002635	XLOC_002635	fig|470.18121.peg.2038		Mobile element protein	CP098791	Grown_without_colistin/carbapenems	Grown_in_colistin/carbapenems	OK	876.666	1308.04	0.670213	0.577307	0.577312	1.06154	0.26835	0.995436	no
XLOC_002636	XLOC_002636	fig|470.18121.peg.2039		Zona occludens toxin-like phage protein	CP098791	Grown_without_colistin/carbapenems	Grown_in_colistin/carbapenems	NOTEST	0	0	0	0	0	0	1	1	no
XLOC_000136	XLOC_000136	fig|470.18121.peg.204		hypothetical protein	CP098791	Grown_without_colistin/carbapenems	Grown_in_colistin/carbapenems	OK	0	131.492	0	6.57934	inf	#NAME?	0.09085	0.791586	no
XLOC_002637	XLOC_002637	fig|470.18121.peg.2040		hypothetical protein	CP098791	Grown_without_colistin/carbapenems	Grown_in_colistin/carbapenems	NOTEST	0	0	0	0	0	0	1	1	no
XLOC_002637	XLOC_002637	fig|470.18121.peg.2041		hypothetical protein	CP098791	Grown_without_colistin/carbapenems	Grown_in_colistin/carbapenems	NOTEST	0	0	0	0	0	0	1	1	no
XLOC_002638	XLOC_002638	fig|470.18121.peg.2042		hypothetical protein	CP098791	Grown_without_colistin/carbapenems	Grown_in_colistin/carbapenems	NOTEST	0	0	0	0	0	0	1	1	no
XLOC_002639	XLOC_002639	fig|470.18121.peg.2043		hypothetical protein	CP098791	Grown_without_colistin/carbapenems	Grown_in_colistin/carbapenems	NOTEST	0	0	0	0	0	0	1	1	no
XLOC_002640	XLOC_002640	fig|470.18121.peg.2044		hypothetical protein	CP098791	Grown_without_colistin/carbapenems	Grown_in_colistin/carbapenems	NOTEST	0	0	0	0	0	0	1	1	no
XLOC_002641	XLOC_002641	fig|470.18121.peg.2045		hypothetical protein	CP098791	Grown_without_colistin/carbapenems	Grown_in_colistin/carbapenems	NOTEST	0	0	0	0	0	0	1	1	no
XLOC_002642	XLOC_002642	fig|470.18121.peg.2046		hypothetical protein	CP098791	Grown_without_colistin/carbapenems	Grown_in_colistin/carbapenems	NOTEST	0	0	0	0	0	0	1	1	no
XLOC_002643	XLOC_002643	fig|470.18121.peg.2047		hypothetical protein	CP098791	Grown_without_colistin/carbapenems	Grown_in_colistin/carbapenems	NOTEST	0	0	0	0	0	0	1	1	no
XLOC_001143	XLOC_001143	fig|470.18121.peg.2048		putative DNA-binding protein	CP098791	Grown_without_colistin/carbapenems	Grown_in_colistin/carbapenems	NOTEST	0	0	0	0	0	0	1	1	no
XLOC_001144	XLOC_001144	fig|470.18121.peg.2049		hypothetical protein	CP098791	Grown_without_colistin/carbapenems	Grown_in_colistin/carbapenems	NOTEST	0	0	0	0	0	0	1	1	no
XLOC_000137	XLOC_000137	fig|470.18121.peg.205		hypothetical protein	CP098791	Grown_without_colistin/carbapenems	Grown_in_colistin/carbapenems	OK	551.835	360.833	1.52934	-0.612906	-0.612903	-0.638858	0.5141	0.995436	no
XLOC_002644	XLOC_002644	fig|470.18121.peg.2050		hypothetical protein	CP098791	Grown_without_colistin/carbapenems	Grown_in_colistin/carbapenems	NOTEST	0	0	0	0	0	0	1	1	no
XLOC_002645	XLOC_002645	fig|470.18121.peg.2051		Acetoacetyl-CoA synthetase (EC 6.2.1.16)	CP098791	Grown_without_colistin/carbapenems	Grown_in_colistin/carbapenems	NOTEST	0	0	0	0	0	0	1	1	no
XLOC_002646	XLOC_002646	fig|470.18121.peg.2052		Acetoacetyl-CoA synthetase (EC 6.2.1.16)	CP098791	Grown_without_colistin/carbapenems	Grown_in_colistin/carbapenems	NOTEST	0	0	0	0	0	0	1	1	no
XLOC_002647	XLOC_002647	fig|470.18121.peg.2053		Methylglutaconyl-CoA hydratase (EC 4.2.1.18)	CP098791	Grown_without_colistin/carbapenems	Grown_in_colistin/carbapenems	NOTEST	0	0	0	0	0	0	1	1	no
XLOC_002648	XLOC_002648	fig|470.18121.peg.2054		Transcriptional regulator, IclR family	CP098791	Grown_without_colistin/carbapenems	Grown_in_colistin/carbapenems	NOTEST	0	0	0	0	0	0	1	1	no
XLOC_002649	XLOC_002649	fig|470.18121.peg.2055		Hydroxymethylglutaryl-CoA lyase (EC 4.1.3.4)	CP098791	Grown_without_colistin/carbapenems	Grown_in_colistin/carbapenems	NOTEST	0	0	0	0	0	0	1	1	no
XLOC_002650	XLOC_002650	fig|470.18121.peg.2056		L-carnitine dehydratase/bile acid-inducible protein F	CP098791	Grown_without_colistin/carbapenems	Grown_in_colistin/carbapenems	NOTEST	0	0	0	0	0	0	1	1	no
XLOC_002651	XLOC_002651	fig|470.18121.peg.2057		Acyl-CoA dehydrogenase	CP098791	Grown_without_colistin/carbapenems	Grown_in_colistin/carbapenems	NOTEST	0	0	0	0	0	0	1	1	no
XLOC_001145	XLOC_001145	fig|470.18121.peg.2058		Cis,cis-muconate transport protein MucK	CP098791	Grown_without_colistin/carbapenems	Grown_in_colistin/carbapenems	NOTEST	0	0	0	0	0	0	1	1	no
XLOC_002652	XLOC_002652	fig|470.18121.peg.2059		Probable transcription regulator protein of MDR efflux pump cluster	CP098791	Grown_without_colistin/carbapenems	Grown_in_colistin/carbapenems	NOTEST	0	0	0	0	0	0	1	1	no
XLOC_001961	XLOC_001961	fig|470.18121.peg.206		Dihydrodipicolinate synthase family PA0223	CP098791	Grown_without_colistin/carbapenems	Grown_in_colistin/carbapenems	OK	305.267	226.258	1.3492	-0.432103	-0.432103	-0.374405	0.7057	0.995436	no
XLOC_002653	XLOC_002653	fig|470.18121.peg.2060		Transcriptional regulator, LysR family	CP098791	Grown_without_colistin/carbapenems	Grown_in_colistin/carbapenems	NOTEST	0	0	0	0	0	0	1	1	no
XLOC_001146	XLOC_001146	fig|470.18121.peg.2061		Amidohydrolase family protein	CP098791	Grown_without_colistin/carbapenems	Grown_in_colistin/carbapenems	NOTEST	0	0	0	0	0	0	1	1	no
XLOC_001147	XLOC_001147	fig|470.18121.peg.2062		Integral membrane protein	CP098791	Grown_without_colistin/carbapenems	Grown_in_colistin/carbapenems	NOTEST	0	0	0	0	0	0	1	1	no
XLOC_000819	XLOC_000819	fig|470.18121.peg.1446		hypothetical protein	CP098791	Grown_without_colistin/carbapenems	Grown_in_colistin/carbapenems	OK	305.498	0	222.171	-7.79552	#NAME?	#NAME?	5e-05	0.000978221	yes
XLOC_002654	XLOC_002654	fig|470.18121.peg.2064	adeB	RND efflux system, inner membrane transporter	CP098791	Grown_without_colistin/carbapenems	Grown_in_colistin/carbapenems	OK	1082.41	614.203	1.7623	-0.81746	-0.817454	-1.38244	0.14335	0.993789	no
XLOC_002654	XLOC_002654	fig|470.18121.peg.2065	adeA	RND efflux system, membrane fusion protein	CP098791	Grown_without_colistin/carbapenems	Grown_in_colistin/carbapenems	OK	1082.41	614.203	1.7623	-0.81746	-0.817454	-1.38244	0.14335	0.993789	no
XLOC_001149	XLOC_001149	fig|470.18121.peg.2066	adeR	Two-component transcriptional response regulator, LuxR family	CP098791	Grown_without_colistin/carbapenems	Grown_in_colistin/carbapenems	OK	416.076	382.536	1.08768	-0.121252	-0.121255	-0.112454	0.90475	0.995436	no
XLOC_001150	XLOC_001150	fig|470.18121.peg.2067	adeS	Osmosensitive K+ channel histidine kinase KdpD	CP098791	Grown_without_colistin/carbapenems	Grown_in_colistin/carbapenems	OK	424.455	338.148	1.25523	-0.327957	-0.327957	-0.372793	0.70835	0.995436	no
XLOC_002655	XLOC_002655	fig|470.18121.peg.2068		hypothetical protein	CP098791	Grown_without_colistin/carbapenems	Grown_in_colistin/carbapenems	OK	0	169.947	0	6.94945	inf	#NAME?	0.02725	0.35376	no
XLOC_002676	XLOC_002676	fig|470.18121.peg.2101		hypothetical protein	CP098791	Grown_without_colistin/carbapenems	Grown_in_colistin/carbapenems	OK	681.067	0	495.3	-8.95216	#NAME?	#NAME?	5e-05	0.000978221	yes
XLOC_002700	XLOC_002700	fig|470.18121.peg.2143		hypothetical protein	CP098791	Grown_without_colistin/carbapenems	Grown_in_colistin/carbapenems	OK	0	291.422	0	7.72747	inf	#NAME?	5e-05	0.000978221	yes
XLOC_001182	XLOC_001182	fig|470.18121.peg.2160		hypothetical protein	CP098791	Grown_without_colistin/carbapenems	Grown_in_colistin/carbapenems	OK	569.449	0	414.127	-8.69393	#NAME?	#NAME?	5e-05	0.000978221	yes
XLOC_001183	XLOC_001183	fig|470.18121.peg.2165		hypothetical protein	CP098791	Grown_without_colistin/carbapenems	Grown_in_colistin/carbapenems	OK	521.5	0	379.256	-8.56703	#NAME?	#NAME?	5e-05	0.000978221	yes
XLOC_001153	XLOC_001153	fig|470.18121.peg.2072		AttS protein	CP098791	Grown_without_colistin/carbapenems	Grown_in_colistin/carbapenems	NOTEST	0	0	0	0	0	0	1	1	no
XLOC_001154	XLOC_001154	fig|470.18121.peg.2073		hypothetical protein	CP098791	Grown_without_colistin/carbapenems	Grown_in_colistin/carbapenems	NOTEST	0	0	0	0	0	0	1	1	no
XLOC_002657	XLOC_002657	fig|470.18121.peg.2074		hypothetical protein	CP098791	Grown_without_colistin/carbapenems	Grown_in_colistin/carbapenems	NOTEST	0	0	0	0	0	0	1	1	no
XLOC_002658	XLOC_002658	fig|470.18121.peg.2075		hypothetical protein	CP098791	Grown_without_colistin/carbapenems	Grown_in_colistin/carbapenems	NOTEST	0	0	0	0	0	0	1	1	no
XLOC_002659	XLOC_002659	fig|470.18121.peg.2076		hypothetical protein	CP098791	Grown_without_colistin/carbapenems	Grown_in_colistin/carbapenems	NOTEST	0	0	0	0	0	0	1	1	no
XLOC_002660	XLOC_002660	fig|470.18121.peg.2077		hypothetical protein	CP098791	Grown_without_colistin/carbapenems	Grown_in_colistin/carbapenems	NOTEST	0	0	0	0	0	0	1	1	no
XLOC_002661	XLOC_002661	fig|470.18121.peg.2078		Transcriptional regulator, AcrR family	CP098791	Grown_without_colistin/carbapenems	Grown_in_colistin/carbapenems	NOTEST	0	0	0	0	0	0	1	1	no
XLOC_001155	XLOC_001155	fig|470.18121.peg.2079		hypothetical protein	CP098791	Grown_without_colistin/carbapenems	Grown_in_colistin/carbapenems	OK	518.802	218.718	2.37201	-1.24611	-1.24611	-0.730008	0.48815	0.995436	no
XLOC_002715	XLOC_002715	fig|470.18121.peg.2175		hypothetical protein	CP098791	Grown_without_colistin/carbapenems	Grown_in_colistin/carbapenems	OK	1515.67	0	1102.26	-10.1062	#NAME?	#NAME?	5e-05	0.000978221	yes
XLOC_002662	XLOC_002662	fig|470.18121.peg.2080		FIG00350418: hypothetical protein	CP098791	Grown_without_colistin/carbapenems	Grown_in_colistin/carbapenems	OK	193.034	192.842	1.001	-0.00143568	-0.00143526	-0.000988324	0.97705	0.995436	no
XLOC_002663	XLOC_002663	fig|470.18121.peg.2081		SurE-like protein	CP098791	Grown_without_colistin/carbapenems	Grown_in_colistin/carbapenems	OK	266.52	269.626	0.98848	0.0167158	0.0167141	0.015532	0.9878	0.995436	no
XLOC_002664	XLOC_002664	fig|470.18121.peg.2082		FIG00350868: hypothetical protein	CP098791	Grown_without_colistin/carbapenems	Grown_in_colistin/carbapenems	OK	2040.11	1217.91	1.67509	-0.744239	-0.744242	-1.36995	0.1454	0.995436	no
XLOC_002664	XLOC_002664	fig|470.18121.peg.2083		Type I secretion outer membrane protein, TolC precursor	CP098791	Grown_without_colistin/carbapenems	Grown_in_colistin/carbapenems	OK	2040.11	1217.91	1.67509	-0.744239	-0.744242	-1.36995	0.1454	0.995436	no
XLOC_002664	XLOC_002664	fig|470.18121.peg.2084		Homolog of plant auxin-responsive GH3-like protein	CP098791	Grown_without_colistin/carbapenems	Grown_in_colistin/carbapenems	OK	2040.11	1217.91	1.67509	-0.744239	-0.744242	-1.36995	0.1454	0.995436	no
XLOC_002664	XLOC_002664	fig|470.18121.peg.2085		hypothetical protein	CP098791	Grown_without_colistin/carbapenems	Grown_in_colistin/carbapenems	OK	2040.11	1217.91	1.67509	-0.744239	-0.744242	-1.36995	0.1454	0.995436	no
XLOC_002665	XLOC_002665	fig|470.18121.peg.2086		Inner-membrane proton/drug antiporter (MSF type) of tripartite multidrug efflux system	CP098791	Grown_without_colistin/carbapenems	Grown_in_colistin/carbapenems	OK	381.098	277.099	1.37531	-0.459761	-0.459761	-0.63301	0.5297	0.995436	no
XLOC_002666	XLOC_002666	fig|470.18121.peg.2087		Membrane fusion component of MSF-type tripartite multidrug efflux system	CP098791	Grown_without_colistin/carbapenems	Grown_in_colistin/carbapenems	OK	355.331	247.742	1.43428	-0.520325	-0.520327	-0.535414	0.58145	0.995436	no
XLOC_002667	XLOC_002667	fig|470.18121.peg.2088		FIG00350996: hypothetical protein	CP098791	Grown_without_colistin/carbapenems	Grown_in_colistin/carbapenems	NOTEST	0	0	0	0	0	0	1	1	no
XLOC_002668	XLOC_002668	fig|470.18121.peg.2089		5,10-methylenetetrahydrofolate reductase (EC 1.5.1.20)	CP098791	Grown_without_colistin/carbapenems	Grown_in_colistin/carbapenems	OK	413.719	202.195	2.04614	-1.0329	-1.03291	-1.18116	0.22815	0.995436	no
XLOC_001963	XLOC_001963	fig|470.18121.peg.209		AAA+ ATPase superfamily protein YifB/ComM, associated with DNA recombination	CP098791	Grown_without_colistin/carbapenems	Grown_in_colistin/carbapenems	OK	477.782	188.916	2.52907	-1.33861	-1.33861	-1.56991	0.1242	0.876269	no
XLOC_002669	XLOC_002669	fig|470.18121.peg.2090		Nudix-related transcriptional regulator NrtR	CP098791	Grown_without_colistin/carbapenems	Grown_in_colistin/carbapenems	OK	534.045	351.948	1.5174	-0.601599	-0.601597	-0.546792	0.59145	0.995436	no
XLOC_002670	XLOC_002670	fig|470.18121.peg.2091		Nicotinamide phosphoribosyltransferase (EC 2.4.2.12)	CP098791	Grown_without_colistin/carbapenems	Grown_in_colistin/carbapenems	OK	499.578	237.669	2.10199	-1.07176	-1.07176	-1.46591	0.13735	0.956352	no
XLOC_002671	XLOC_002671	fig|470.18121.peg.2092		Ribose-phosphate pyrophosphokinase, possible alternative form	CP098791	Grown_without_colistin/carbapenems	Grown_in_colistin/carbapenems	OK	456.518	270.222	1.68942	-0.756527	-0.756527	-0.719721	0.46095	0.995436	no
XLOC_002672	XLOC_002672	fig|470.18121.peg.2093		Integral membrane protein	CP098791	Grown_without_colistin/carbapenems	Grown_in_colistin/carbapenems	OK	331.101	3.22173	102.771	-6.68329	-6.68329	-2.98996	0.2425	0.995436	no
XLOC_002715	XLOC_002715	fig|470.18121.peg.2176		hypothetical protein	CP098791	Grown_without_colistin/carbapenems	Grown_in_colistin/carbapenems	OK	1515.67	0	1102.26	-10.1062	#NAME?	#NAME?	5e-05	0.000978221	yes
XLOC_002673	XLOC_002673	fig|470.18121.peg.2095		Histone acetyltransferase HPA2 and related acetyltransferases	CP098791	Grown_without_colistin/carbapenems	Grown_in_colistin/carbapenems	OK	444.959	0	323.592	-8.33803	#NAME?	#NAME?	0.01345	0.193207	no
XLOC_002850	XLOC_002850	fig|470.18121.peg.2416		hypothetical protein	CP098791	Grown_without_colistin/carbapenems	Grown_in_colistin/carbapenems	OK	0	297.618	0	7.75782	inf	#NAME?	0.00025	0.00466228	yes
XLOC_002907	XLOC_002907	fig|470.18121.peg.2515		hypothetical protein	CP098791	Grown_without_colistin/carbapenems	Grown_in_colistin/carbapenems	OK	489.481	0	355.971	-8.47561	#NAME?	#NAME?	5e-05	0.000978221	yes
XLOC_001385	XLOC_001385	fig|470.18121.peg.2723		hypothetical protein	CP098791	Grown_without_colistin/carbapenems	Grown_in_colistin/carbapenems	OK	240.304	0	174.759	-7.44922	#NAME?	#NAME?	0.001	0.0153317	yes
XLOC_001157	XLOC_001157	fig|470.18121.peg.2099		Uncharacterized iron-regulated membrane protein; Iron-uptake factor PiuB	CP098791	Grown_without_colistin/carbapenems	Grown_in_colistin/carbapenems	OK	179.688	0	130.676	-7.02986	#NAME?	#NAME?	0.0727	0.700424	no
XLOC_000017	XLOC_000017	fig|470.18121.peg.21		C4-dicarboxylate transporter/malic acid transport protein	CP098791	Grown_without_colistin/carbapenems	Grown_in_colistin/carbapenems	OK	635.929	452.409	1.40565	-0.491238	-0.491238	-0.71614	0.47685	0.995436	no
XLOC_001964	XLOC_001964	fig|470.18121.peg.210		hypothetical protein	CP098791	Grown_without_colistin/carbapenems	Grown_in_colistin/carbapenems	OK	0	250.554	0	7.50948	inf	#NAME?	0.04145	0.463804	no
XLOC_001386	XLOC_001386	fig|470.18121.peg.2724		hypothetical protein	CP098791	Grown_without_colistin/carbapenems	Grown_in_colistin/carbapenems	OK	429.205	0	312.135	-8.28603	#NAME?	#NAME?	0.0006	0.0103427	yes
XLOC_000194	XLOC_000194	fig|470.18121.peg.294		hypothetical protein	CP098791	Grown_without_colistin/carbapenems	Grown_in_colistin/carbapenems	OK	449.865	0	327.16	-8.35385	#NAME?	#NAME?	5e-05	0.000978221	yes
XLOC_003242	XLOC_003242	fig|470.18121.peg.3184		hypothetical protein	CP098791	Grown_without_colistin/carbapenems	Grown_in_colistin/carbapenems	OK	402.885	10.6109	37.969	-5.24675	-5.24675	-5.57855	0.00025	0.00466228	yes
XLOC_001158	XLOC_001158	fig|470.18121.peg.2103		Transcriptional regulator, AraC family	CP098791	Grown_without_colistin/carbapenems	Grown_in_colistin/carbapenems	OK	552.24	31.6217	17.464	-4.12631	-4.12631	-2.81499	0.0757	0.708718	no
XLOC_002678	XLOC_002678	fig|470.18121.peg.2104		3-hydroxyisobutyrate dehydrogenase family protein	CP098791	Grown_without_colistin/carbapenems	Grown_in_colistin/carbapenems	OK	813.818	611.011	1.33192	-0.413508	-0.413509	-0.631985	0.5122	0.995436	no
XLOC_002678	XLOC_002678	fig|470.18121.peg.2105		Uncharacterized MFS-type transporter	CP098791	Grown_without_colistin/carbapenems	Grown_in_colistin/carbapenems	OK	813.818	611.011	1.33192	-0.413508	-0.413509	-0.631985	0.5122	0.995436	no
XLOC_002679	XLOC_002679	fig|470.18121.peg.2106		Nucleoside-diphosphate-sugar epimerases	CP098791	Grown_without_colistin/carbapenems	Grown_in_colistin/carbapenems	OK	387.089	305.237	1.26816	-0.342735	-0.342736	-0.332713	0.7461	0.995436	no
XLOC_002680	XLOC_002680	fig|470.18121.peg.2107		Transcriptional regulator, LysR family	CP098791	Grown_without_colistin/carbapenems	Grown_in_colistin/carbapenems	OK	336.529	280.447	1.19997	-0.263003	-0.263003	-0.253918	0.7843	0.995436	no
XLOC_001159	XLOC_001159	fig|470.18121.peg.2108		predicted 2-keto-3-deoxyxylonate dehydratase	CP098791	Grown_without_colistin/carbapenems	Grown_in_colistin/carbapenems	OK	455.313	358.501	1.27005	-0.344882	-0.344879	-0.439712	0.6589	0.995436	no
XLOC_001160	XLOC_001160	fig|470.18121.peg.2109		Xylonate dehydratase (EC 4.2.1.82)	CP098791	Grown_without_colistin/carbapenems	Grown_in_colistin/carbapenems	OK	497.469	275.131	1.80812	-0.854488	-0.854486	-1.36226	0.164	0.995436	no
XLOC_000139	XLOC_000139	fig|470.18121.peg.211	glnK	Nitrogen regulatory protein P-II, GlnK	CP098791	Grown_without_colistin/carbapenems	Grown_in_colistin/carbapenems	OK	173.693	385.691	0.450342	1.15091	1.1509	0.5569	0.6058	0.995436	no
XLOC_001161	XLOC_001161	fig|470.18121.peg.2110		2,5-dioxovalerate dehydrogenase (EC 1.2.1.26)	CP098791	Grown_without_colistin/carbapenems	Grown_in_colistin/carbapenems	OK	468.848	270.993	1.73011	-0.790865	-0.790865	-1.14622	0.25395	0.995436	no
XLOC_002681	XLOC_002681	fig|470.18121.peg.2111		Transcriptional regulator, AcrR family	CP098791	Grown_without_colistin/carbapenems	Grown_in_colistin/carbapenems	OK	415.067	270.761	1.53296	-0.616324	-0.616327	-0.439591	0.67505	0.995436	no
XLOC_001162	XLOC_001162	fig|470.18121.peg.2112		Inner-membrane proton/drug antiporter (MSF type) of tripartite multidrug efflux system	CP098791	Grown_without_colistin/carbapenems	Grown_in_colistin/carbapenems	OK	1159.1	560.388	2.06839	-1.04851	-1.04851	-1.88617	0.051	0.536762	no
XLOC_001162	XLOC_001162	fig|470.18121.peg.2113		Membrane fusion component of MSF-type tripartite multidrug efflux system	CP098791	Grown_without_colistin/carbapenems	Grown_in_colistin/carbapenems	OK	1159.1	560.388	2.06839	-1.04851	-1.04851	-1.88617	0.051	0.536762	no
XLOC_002682	XLOC_002682	fig|470.18121.peg.2114		Outer membrane low permeability porin, OprD family	CP098791	Grown_without_colistin/carbapenems	Grown_in_colistin/carbapenems	OK	572.247	118.2	4.84135	-2.27541	-2.2754	-2.03901	0.0788	0.722107	no
XLOC_003360	XLOC_003360	fig|470.18121.peg.3418		hypothetical protein	CP098791	Grown_without_colistin/carbapenems	Grown_in_colistin/carbapenems	OK	502.656	0	365.552	-8.51393	#NAME?	#NAME?	5e-05	0.000978221	yes
XLOC_001733	XLOC_001733	fig|470.18121.peg.3552		hypothetical protein	CP098791	Grown_without_colistin/carbapenems	Grown_in_colistin/carbapenems	OK	444.044	0	322.927	-8.33506	#NAME?	#NAME?	0.0006	0.0103427	yes
XLOC_001735	XLOC_001735	fig|470.18121.peg.3555		hypothetical protein	CP098791	Grown_without_colistin/carbapenems	Grown_in_colistin/carbapenems	OK	281.063	0	204.401	-7.67526	#NAME?	#NAME?	5e-05	0.000978221	yes
XLOC_001736	XLOC_001736	fig|470.18121.peg.3556		hypothetical protein	CP098791	Grown_without_colistin/carbapenems	Grown_in_colistin/carbapenems	OK	373.911	0	271.923	-8.08706	#NAME?	#NAME?	0.0008	0.0129503	yes
XLOC_003509	XLOC_003509	fig|470.18121.peg.3656		hypothetical protein	CP098791	Grown_without_colistin/carbapenems	Grown_in_colistin/carbapenems	OK	512.395	0	372.635	-8.54162	#NAME?	#NAME?	5e-05	0.000978221	yes
XLOC_000140	XLOC_000140	fig|470.18121.peg.212		Ammonium transporter	CP098791	Grown_without_colistin/carbapenems	Grown_in_colistin/carbapenems	OK	484.455	414.748	1.16807	-0.224128	-0.224128	-0.343529	0.7376	0.995436	no
XLOC_003528	XLOC_003528	fig|470.18121.peg.3692		hypothetical protein	CP098791	Grown_without_colistin/carbapenems	Grown_in_colistin/carbapenems	OK	455.98	0	331.607	-8.37333	#NAME?	#NAME?	5e-05	0.000978221	yes
XLOC_002687	XLOC_002687	fig|470.18121.peg.2121		FIG123062: hypothetical protein	CP098791	Grown_without_colistin/carbapenems	Grown_in_colistin/carbapenems	OK	328.216	250.626	1.30958	-0.389109	-0.389111	-0.21616	0.81895	0.995436	no
XLOC_002688	XLOC_002688	fig|470.18121.peg.2122		FIG073159: hypothetical protein	CP098791	Grown_without_colistin/carbapenems	Grown_in_colistin/carbapenems	OK	252.388	163.824	1.5406	-0.623497	-0.623497	-0.320148	0.7684	0.995436	no
XLOC_001164	XLOC_001164	fig|470.18121.peg.2123		FIG032225: Transcriptional regulator, LysR family	CP098791	Grown_without_colistin/carbapenems	Grown_in_colistin/carbapenems	OK	500.592	284.303	1.76077	-0.816206	-0.816206	-0.862924	0.36605	0.995436	no
XLOC_002689	XLOC_002689	fig|470.18121.peg.2124		Uncharacterized MFS-type transporter	CP098791	Grown_without_colistin/carbapenems	Grown_in_colistin/carbapenems	OK	518.552	322.125	1.60979	-0.686868	-0.686869	-0.97938	0.3171	0.995436	no
XLOC_001165	XLOC_001165	fig|470.18121.peg.2125		gluconolactonase family protein	CP098791	Grown_without_colistin/carbapenems	Grown_in_colistin/carbapenems	OK	372.277	240.762	1.54624	-0.628769	-0.62877	-0.575228	0.54675	0.995436	no
XLOC_002690	XLOC_002690	fig|470.18121.peg.2126		Transcriptional regulator, GntR family	CP098791	Grown_without_colistin/carbapenems	Grown_in_colistin/carbapenems	OK	356.896	320.609	1.11318	-0.154689	-0.154687	-0.132078	0.8933	0.995436	no
XLOC_001166	XLOC_001166	fig|470.18121.peg.2127		Dicarboxylate carrier protein	CP098791	Grown_without_colistin/carbapenems	Grown_in_colistin/carbapenems	OK	434.266	315.058	1.37837	-0.462962	-0.462961	-0.588583	0.55665	0.995436	no
XLOC_001167	XLOC_001167	fig|470.18121.peg.2128		putative 2-pyrone-4,6-dicarboxylic acid hydrolase	CP098791	Grown_without_colistin/carbapenems	Grown_in_colistin/carbapenems	OK	500.896	373.72	1.3403	-0.422553	-0.422552	-0.415813	0.6841	0.995436	no
XLOC_001168	XLOC_001168	fig|470.18121.peg.2129		Uncharacterized MFS-type transporter	CP098791	Grown_without_colistin/carbapenems	Grown_in_colistin/carbapenems	OK	356.075	304.186	1.17058	-0.227227	-0.227227	-0.279015	0.78015	0.995436	no
XLOC_000141	XLOC_000141	fig|470.18121.peg.213	nrdR	Ribonucleotide reductase transcriptional regulator NrdR	CP098791	Grown_without_colistin/carbapenems	Grown_in_colistin/carbapenems	OK	378.711	469.923	0.8059	0.311327	0.311329	0.21525	0.8197	0.995436	no
XLOC_001169	XLOC_001169	fig|470.18121.peg.2130		hypothetical protein	CP098791	Grown_without_colistin/carbapenems	Grown_in_colistin/carbapenems	NOTEST	0	0	0	0	0	0	1	1	no
XLOC_002691	XLOC_002691	fig|470.18121.peg.2131		hypothetical protein	CP098791	Grown_without_colistin/carbapenems	Grown_in_colistin/carbapenems	NOTEST	0	0	0	0	0	0	1	1	no
XLOC_002692	XLOC_002692	fig|470.18121.peg.2132		hypothetical protein	CP098791	Grown_without_colistin/carbapenems	Grown_in_colistin/carbapenems	NOTEST	0	0	0	0	0	0	1	1	no
XLOC_002693	XLOC_002693	fig|470.18121.peg.2133		hypothetical protein	CP098791	Grown_without_colistin/carbapenems	Grown_in_colistin/carbapenems	NOTEST	0	0	0	0	0	0	1	1	no
XLOC_002694	XLOC_002694	fig|470.18121.peg.2134		hypothetical protein	CP098791	Grown_without_colistin/carbapenems	Grown_in_colistin/carbapenems	NOTEST	0	0	0	0	0	0	1	1	no
XLOC_002695	XLOC_002695	fig|470.18121.peg.2135		hypothetical protein	CP098791	Grown_without_colistin/carbapenems	Grown_in_colistin/carbapenems	NOTEST	0	0	0	0	0	0	1	1	no
XLOC_002696	XLOC_002696	fig|470.18121.peg.2136		hypothetical protein	CP098791	Grown_without_colistin/carbapenems	Grown_in_colistin/carbapenems	NOTEST	0	0	0	0	0	0	1	1	no
XLOC_002697	XLOC_002697	fig|470.18121.peg.2137		Transcriptional regulator, AcrR family	CP098791	Grown_without_colistin/carbapenems	Grown_in_colistin/carbapenems	OK	311.024	236.162	1.31699	-0.397249	-0.397247	-0.278604	0.7666	0.995436	no
XLOC_001170	XLOC_001170	fig|470.18121.peg.2138		hypothetical protein	CP098791	Grown_without_colistin/carbapenems	Grown_in_colistin/carbapenems	OK	0	70.5447	0	5.68097	inf	#NAME?	0.11975	0.848983	no
XLOC_002698	XLOC_002698	fig|470.18121.peg.2139		hypothetical protein	CP098791	Grown_without_colistin/carbapenems	Grown_in_colistin/carbapenems	NOTEST	0	0	0	0	0	0	1	1	no
XLOC_000142	XLOC_000142	fig|470.18121.peg.214	ribD	Diaminohydroxyphosphoribosylaminopyrimidine deaminase (EC 3.5.4.26) / 5-amino-6-(5-phosphoribosylamino)uracil reductase (EC 1.1.1.193)	CP098791	Grown_without_colistin/carbapenems	Grown_in_colistin/carbapenems	OK	1128.94	792.247	1.42498	-0.510947	-0.510941	-0.974765	0.32365	0.995436	no
XLOC_001171	XLOC_001171	fig|470.18121.peg.2140		Amidohydrolase family protein	CP098791	Grown_without_colistin/carbapenems	Grown_in_colistin/carbapenems	OK	3.83936	342.655	0.0112047	6.47975	6.47974	3.13636	0.227	0.995436	no
XLOC_003582	XLOC_003582	fig|470.18121.peg.3777		hypothetical protein	CP098791	Grown_without_colistin/carbapenems	Grown_in_colistin/carbapenems	OK	701.944	0	510.482	-8.99572	#NAME?	#NAME?	5e-05	0.000978221	yes
XLOC_003599	XLOC_003599	fig|470.18121.peg.3809		hypothetical protein	CP098791	Grown_without_colistin/carbapenems	Grown_in_colistin/carbapenems	OK	483.989	0	351.977	-8.45934	#NAME?	#NAME?	5e-05	0.000978221	yes
XLOC_000305	XLOC_000305	fig|470.18121.peg.528		hypothetical protein	CP098791	Grown_without_colistin/carbapenems	Grown_in_colistin/carbapenems	OK	578.898	0	420.998	-8.71767	#NAME?	#NAME?	5e-05	0.000978221	yes
XLOC_000307	XLOC_000307	fig|470.18121.peg.530		hypothetical protein	CP098791	Grown_without_colistin/carbapenems	Grown_in_colistin/carbapenems	OK	624.021	0	453.814	-8.82596	#NAME?	#NAME?	5e-05	0.000978221	yes
XLOC_000308	XLOC_000308	fig|470.18121.peg.531		hypothetical protein	CP098791	Grown_without_colistin/carbapenems	Grown_in_colistin/carbapenems	OK	439.287	0	319.468	-8.31953	#NAME?	#NAME?	5e-05	0.000978221	yes
XLOC_001174	XLOC_001174	fig|470.18121.peg.2146		Antibiotic biosynthesis monooxygenase	CP098791	Grown_without_colistin/carbapenems	Grown_in_colistin/carbapenems	OK	0	234.189	0	7.41203	inf	#NAME?	0.0269	0.353021	no
XLOC_001175	XLOC_001175	fig|470.18121.peg.2147		Transcriptional regulator, AcrR family	CP098791	Grown_without_colistin/carbapenems	Grown_in_colistin/carbapenems	OK	346.285	282.508	1.22575	-0.293668	-0.293668	-0.212215	0.83345	0.995436	no
XLOC_001176	XLOC_001176	fig|470.18121.peg.2148		Outer membrane protein romA	CP098791	Grown_without_colistin/carbapenems	Grown_in_colistin/carbapenems	OK	436.318	174.592	2.49907	-1.32139	-1.32139	-1.26529	0.1775	0.995436	no
XLOC_001177	XLOC_001177	fig|470.18121.peg.2149		Predicted transcriptional regulator of NADH dehydrogenase, Rrf2 family	CP098791	Grown_without_colistin/carbapenems	Grown_in_colistin/carbapenems	OK	299.749	196.251	1.52738	-0.611055	-0.611055	-0.417524	0.64625	0.995436	no
XLOC_000142	XLOC_000142	fig|470.18121.peg.215		DNA modification methylase (Adenine-specific methyltransferase) (EC 2.1.1.72)	CP098791	Grown_without_colistin/carbapenems	Grown_in_colistin/carbapenems	OK	1128.94	792.247	1.42498	-0.510947	-0.510941	-0.974765	0.32365	0.995436	no
XLOC_001178	XLOC_001178	fig|470.18121.peg.2150		NADH dehydrogenase (EC 1.6.99.3)	CP098791	Grown_without_colistin/carbapenems	Grown_in_colistin/carbapenems	OK	536.647	188.381	2.84873	-1.51032	-1.51032	-1.5715	0.12645	0.886262	no
XLOC_002702	XLOC_002702	fig|470.18121.peg.2151		Intracellular protease	CP098791	Grown_without_colistin/carbapenems	Grown_in_colistin/carbapenems	OK	664.351	205.692	3.22983	-1.69146	-1.69146	-1.38773	0.1868	0.995436	no
XLOC_001179	XLOC_001179	fig|470.18121.peg.2152		Transcriptional regulator, MerR family	CP098791	Grown_without_colistin/carbapenems	Grown_in_colistin/carbapenems	OK	638.71	149.057	4.28501	-2.0993	-2.0993	-1.21729	0.2552	0.995436	no
XLOC_000309	XLOC_000309	fig|470.18121.peg.532		hypothetical protein	CP098791	Grown_without_colistin/carbapenems	Grown_in_colistin/carbapenems	OK	651.071	0	473.486	-8.88718	#NAME?	#NAME?	5e-05	0.000978221	yes
XLOC_002704	XLOC_002704	fig|470.18121.peg.2154		Integral membrane protein	CP098791	Grown_without_colistin/carbapenems	Grown_in_colistin/carbapenems	OK	539.602	277.592	1.94387	-0.95893	-0.95893	-1.07453	0.27335	0.995436	no
XLOC_002705	XLOC_002705	fig|470.18121.peg.2155		2,4-dienoyl-CoA reductase [NADPH] (EC 1.3.1.34)	CP098791	Grown_without_colistin/carbapenems	Grown_in_colistin/carbapenems	OK	367.622	319.197	1.15171	-0.203776	-0.203776	-0.201962	0.8401	0.995436	no
XLOC_002706	XLOC_002706	fig|470.18121.peg.2156		2,4-dienoyl-CoA reductase [NADPH] (EC 1.3.1.34)	CP098791	Grown_without_colistin/carbapenems	Grown_in_colistin/carbapenems	OK	0	190.341	0	7.11295	inf	#NAME?	0.04515	0.483166	no
XLOC_002707	XLOC_002707	fig|470.18121.peg.2157		hypothetical protein	CP098791	Grown_without_colistin/carbapenems	Grown_in_colistin/carbapenems	OK	355.235	0	258.341	-8.01314	#NAME?	#NAME?	0.02495	0.334245	no
XLOC_000319	XLOC_000319	fig|470.18121.peg.549		hypothetical protein	CP098791	Grown_without_colistin/carbapenems	Grown_in_colistin/carbapenems	OK	419.783	0	305.283	-8.25401	#NAME?	#NAME?	5e-05	0.000978221	yes
XLOC_002172	XLOC_002172	fig|470.18121.peg.759		hypothetical protein	CP098791	Grown_without_colistin/carbapenems	Grown_in_colistin/carbapenems	OK	398.368	0	289.71	-8.17846	#NAME?	#NAME?	5e-05	0.000978221	yes
XLOC_000143	XLOC_000143	fig|470.18121.peg.216		Riboflavin synthase eubacterial/eukaryotic (EC 2.5.1.9)	CP098791	Grown_without_colistin/carbapenems	Grown_in_colistin/carbapenems	OK	493.028	376.999	1.30777	-0.387109	-0.387109	-0.340463	0.7318	0.995436	no
XLOC_001928	XLOC_001928	fig|470.18121.peg.81		hypothetical protein	CP098791	Grown_without_colistin/carbapenems	Grown_in_colistin/carbapenems	OK	472.928	0	343.933	-8.42598	#NAME?	#NAME?	0.0004	0.00741628	yes
XLOC_002708	XLOC_002708	fig|470.18121.peg.2161		hypothetical protein	CP098791	Grown_without_colistin/carbapenems	Grown_in_colistin/carbapenems	NOTEST	0	0	0	0	0	0	1	1	no
XLOC_000053	XLOC_000053	fig|470.18121.peg.88		hypothetical protein	CP098791	Grown_without_colistin/carbapenems	Grown_in_colistin/carbapenems	OK	498.896	0	362.818	-8.5031	#NAME?	#NAME?	5e-05	0.000978221	yes
XLOC_000054	XLOC_000054	fig|470.18121.peg.89		hypothetical protein	CP098791	Grown_without_colistin/carbapenems	Grown_in_colistin/carbapenems	OK	517.878	0	376.622	-8.55697	#NAME?	#NAME?	5e-05	0.000978221	yes
XLOC_002228	XLOC_002228	fig|470.18121.peg.894		hypothetical protein	CP098791	Grown_without_colistin/carbapenems	Grown_in_colistin/carbapenems	OK	1377.58	0	1001.83	-9.96843	#NAME?	#NAME?	5e-05	0.000978221	yes
XLOC_002231	XLOC_002231	fig|470.18121.peg.900		hypothetical protein	CP098791	Grown_without_colistin/carbapenems	Grown_in_colistin/carbapenems	OK	582.463	0	423.591	-8.72653	#NAME?	#NAME?	0.00055	0.0100226	yes
XLOC_000519	XLOC_000519	fig|470.18121.peg.908		hypothetical protein	CP098791	Grown_without_colistin/carbapenems	Grown_in_colistin/carbapenems	OK	0	1129.18	0	9.68157	inf	#NAME?	5e-05	0.000978221	yes
XLOC_000519	XLOC_000519	fig|470.18121.peg.909		hypothetical protein	CP098791	Grown_without_colistin/carbapenems	Grown_in_colistin/carbapenems	OK	0	1129.18	0	9.68157	inf	#NAME?	5e-05	0.000978221	yes
XLOC_000519	XLOC_000519	fig|470.18121.peg.911		hypothetical protein	CP098791	Grown_without_colistin/carbapenems	Grown_in_colistin/carbapenems	OK	0	1129.18	0	9.68157	inf	#NAME?	5e-05	0.000978221	yes
XLOC_000519	XLOC_000519	fig|470.18121.peg.913		hypothetical protein	CP098791	Grown_without_colistin/carbapenems	Grown_in_colistin/carbapenems	OK	0	1129.18	0	9.68157	inf	#NAME?	5e-05	0.000978221	yes
XLOC_001965	XLOC_001965	fig|470.18121.peg.217		FIG00349975: hypothetical protein	CP098791	Grown_without_colistin/carbapenems	Grown_in_colistin/carbapenems	OK	68.408	268.844	0.254452	1.97453	1.97453	0.807363	0.45935	0.995436	no
XLOC_000519	XLOC_000519	fig|470.18121.peg.914		hypothetical protein	CP098791	Grown_without_colistin/carbapenems	Grown_in_colistin/carbapenems	OK	0	1129.18	0	9.68157	inf	#NAME?	5e-05	0.000978221	yes
XLOC_000519	XLOC_000519	fig|470.18121.peg.915		hypothetical protein	CP098791	Grown_without_colistin/carbapenems	Grown_in_colistin/carbapenems	OK	0	1129.18	0	9.68157	inf	#NAME?	5e-05	0.000978221	yes
XLOC_000519	XLOC_000519	fig|470.18121.peg.916		hypothetical protein	CP098791	Grown_without_colistin/carbapenems	Grown_in_colistin/carbapenems	OK	0	1129.18	0	9.68157	inf	#NAME?	5e-05	0.000978221	yes
XLOC_000520	XLOC_000520	fig|470.18121.peg.917		hypothetical protein	CP098791	Grown_without_colistin/carbapenems	Grown_in_colistin/carbapenems	OK	0	286.663	0	7.70372	inf	#NAME?	0.0007	0.0117489	yes
XLOC_000520	XLOC_000520	fig|470.18121.peg.918		hypothetical protein	CP098791	Grown_without_colistin/carbapenems	Grown_in_colistin/carbapenems	OK	0	286.663	0	7.70372	inf	#NAME?	0.0007	0.0117489	yes
XLOC_000548	XLOC_000548	fig|470.18121.peg.952		hypothetical protein	CP098791	Grown_without_colistin/carbapenems	Grown_in_colistin/carbapenems	OK	235.809	0	171.49	-7.42198	#NAME?	#NAME?	5e-05	0.000978221	yes
XLOC_003722	XLOC_003722	fig|470.18121.peg.4064		hypothetical protein	CP098792	Grown_without_colistin/carbapenems	Grown_in_colistin/carbapenems	OK	0	418.755	0	8.25047	inf	#NAME?	0.00075	0.0123286	yes
XLOC_002716	XLOC_002716	fig|470.18121.peg.2177		2,5-dioxovalerate dehydrogenase (EC 1.2.1.26)	CP098791	Grown_without_colistin/carbapenems	Grown_in_colistin/carbapenems	OK	606.124	216.425	2.80062	-1.48575	-1.48575	-1.95525	0.06965	0.685537	no
XLOC_002717	XLOC_002717	fig|470.18121.peg.2178	gguC	Uncharacterized protein GguC	CP098791	Grown_without_colistin/carbapenems	Grown_in_colistin/carbapenems	OK	419.849	248.042	1.69265	-0.759286	-0.759285	-0.719483	0.4781	0.995436	no
XLOC_002718	XLOC_002718	fig|470.18121.peg.2179	abaQ	Uncharacterized MFS-type transporter	CP098791	Grown_without_colistin/carbapenems	Grown_in_colistin/carbapenems	OK	307.109	304.621	1.00817	-0.0117354	-0.0117326	-0.0132602	0.9898	0.995436	no
XLOC_001966	XLOC_001966	fig|470.18121.peg.218		hypothetical protein	CP098791	Grown_without_colistin/carbapenems	Grown_in_colistin/carbapenems	OK	261.949	445.728	0.587688	0.766878	0.766881	0.593085	0.5509	0.995436	no
XLOC_001186	XLOC_001186	fig|470.18121.peg.2180		L-arabonate dehydratase (EC 4.2.1.25)	CP098791	Grown_without_colistin/carbapenems	Grown_in_colistin/carbapenems	OK	399.064	277.324	1.43898	-0.525048	-0.525045	-0.774216	0.4391	0.995436	no
XLOC_001187	XLOC_001187	fig|470.18121.peg.2181		Transcriptional regulator of the arabinose operon in Shewanella, GntR family	CP098791	Grown_without_colistin/carbapenems	Grown_in_colistin/carbapenems	OK	486.85	245.744	1.98113	-0.986321	-0.986319	-0.751007	0.46765	0.995436	no
XLOC_002719	XLOC_002719	fig|470.18121.peg.2182		FIG00350052: hypothetical protein	CP098791	Grown_without_colistin/carbapenems	Grown_in_colistin/carbapenems	OK	476.568	285.69	1.66813	-0.738232	-0.738229	-0.689628	0.49935	0.995436	no
XLOC_002720	XLOC_002720	fig|470.18121.peg.2183		Aromatic hydrocarbon utilization transcriptional regulator CatR (LysR family)	CP098791	Grown_without_colistin/carbapenems	Grown_in_colistin/carbapenems	OK	300.029	299.884	1.00048	-0.000697404	-0.000698322	-0.000648216	0.99095	0.995436	no
XLOC_001188	XLOC_001188	fig|470.18121.peg.2184		Muconate cycloisomerase (EC 5.5.1.1)	CP098791	Grown_without_colistin/carbapenems	Grown_in_colistin/carbapenems	OK	517.303	291.33	1.77566	-0.828355	-0.828358	-1.00067	0.3067	0.995436	no
XLOC_001189	XLOC_001189	fig|470.18121.peg.2185	catC	Muconolactone isomerase (EC 5.3.3.4)	CP098791	Grown_without_colistin/carbapenems	Grown_in_colistin/carbapenems	OK	281.728	171.162	1.64597	-0.718941	-0.718941	-0.374403	0.7306	0.995436	no
XLOC_001190	XLOC_001190	fig|470.18121.peg.2186	catA	Catechol 1,2-dioxygenase (EC 1.13.11.1)	CP098791	Grown_without_colistin/carbapenems	Grown_in_colistin/carbapenems	OK	310.728	310.969	0.999225	0.00111852	0.00111727	0.00104159	0.9919	0.995436	no
XLOC_001191	XLOC_001191	fig|470.18121.peg.2187		3-oxoadipate CoA-transferase subunit A (EC 2.8.3.6)	CP098791	Grown_without_colistin/carbapenems	Grown_in_colistin/carbapenems	OK	47.6716	341.751	0.139492	2.84174	2.84174	1.73856	0.1305	0.912641	no
XLOC_001192	XLOC_001192	fig|470.18121.peg.2188		3-oxoadipate CoA-transferase subunit B (EC 2.8.3.6)	CP098791	Grown_without_colistin/carbapenems	Grown_in_colistin/carbapenems	OK	250.768	13.178	19.0293	-4.25015	-4.25015	-2.03674	0.1909	0.995436	no
XLOC_001193	XLOC_001193	fig|470.18121.peg.2189	pcaF	Acetyl-CoA acetyltransferase (EC 2.3.1.9) @ 3-oxoadipyl-CoA thiolase (EC 2.3.1.174)	CP098791	Grown_without_colistin/carbapenems	Grown_in_colistin/carbapenems	OK	54.9427	119.323	0.460454	1.11887	1.11888	0.652405	0.54195	0.995436	no
XLOC_001967	XLOC_001967	fig|470.18121.peg.219		DNA polymerase III chi subunit (EC 2.7.7.7)	CP098791	Grown_without_colistin/carbapenems	Grown_in_colistin/carbapenems	OK	986.995	852.685	1.15751	-0.21103	-0.21103	-0.228361	0.7789	0.995436	no
XLOC_001194	XLOC_001194	fig|470.18121.peg.2190	pcaD	Beta-ketoadipate enol-lactone hydrolase (EC 3.1.1.24)	CP098791	Grown_without_colistin/carbapenems	Grown_in_colistin/carbapenems	OK	446.86	296.707	1.50606	-0.590784	-0.590786	-0.542299	0.5745	0.995436	no
XLOC_002721	XLOC_002721	fig|470.18121.peg.2191		Phenylacetaldehyde dehydrogenase (EC 1.2.1.39)	CP098791	Grown_without_colistin/carbapenems	Grown_in_colistin/carbapenems	OK	275.51	320.402	0.859889	0.217778	0.217782	0.281258	0.77765	0.995436	no
XLOC_002722	XLOC_002722	fig|470.18121.peg.2192		hypothetical protein	CP098791	Grown_without_colistin/carbapenems	Grown_in_colistin/carbapenems	OK	461.187	276.982	1.66504	-0.73556	-0.735559	-0.894941	0.3578	0.995436	no
XLOC_002723	XLOC_002723	fig|470.18121.peg.2193	tynA	Monoamine oxidase (1.4.3.4)	CP098791	Grown_without_colistin/carbapenems	Grown_in_colistin/carbapenems	OK	483.998	309.776	1.56241	-0.643776	-0.643777	-1.19544	0.2264	0.995436	no
XLOC_002724	XLOC_002724	fig|470.18121.peg.2194	feaR	Transcriptional regulator, AraC family	CP098791	Grown_without_colistin/carbapenems	Grown_in_colistin/carbapenems	OK	369.803	239.357	1.54499	-0.627593	-0.627595	-0.585734	0.55775	0.995436	no
XLOC_002725	XLOC_002725	fig|470.18121.peg.2195		P-hydroxyphenylacetate hydroxylase C1:reductase component	CP098791	Grown_without_colistin/carbapenems	Grown_in_colistin/carbapenems	OK	614.053	257.967	2.38035	-1.25118	-1.25118	-1.2515	0.2123	0.995436	no
XLOC_002726	XLOC_002726	fig|470.18121.peg.2196		Flavodoxin reductases (ferredoxin-NADPH reductases) family 1; Vanillate O-demethylase oxidoreductase (EC 1.14.13.-)	CP098791	Grown_without_colistin/carbapenems	Grown_in_colistin/carbapenems	OK	470.339	255.361	1.84186	-0.881163	-0.88116	-0.836852	0.41195	0.995436	no
XLOC_002727	XLOC_002727	fig|470.18121.peg.2197		Oxidoreductase, short-chain dehydrogenase/reductase family	CP098791	Grown_without_colistin/carbapenems	Grown_in_colistin/carbapenems	OK	341.68	287.439	1.1887	-0.24939	-0.249391	-0.186783	0.85205	0.995436	no
XLOC_002728	XLOC_002728	fig|470.18121.peg.2198		Aromatic-ring-hydroxylating dioxygenase, beta subunit	CP098791	Grown_without_colistin/carbapenems	Grown_in_colistin/carbapenems	OK	427.926	269.249	1.58933	-0.66842	-0.668419	-0.467626	0.6242	0.995436	no
XLOC_002729	XLOC_002729	fig|470.18121.peg.2199		Benzoate 1,2-dioxygenase alpha subunit (EC 1.14.12.10)	CP098791	Grown_without_colistin/carbapenems	Grown_in_colistin/carbapenems	OK	461.187	307.758	1.49854	-0.583555	-0.583556	-0.76281	0.4363	0.995436	no
XLOC_000018	XLOC_000018	fig|470.18121.peg.22		5'-methylthioadenosine nucleosidase (EC 3.2.2.16) @ S-adenosylhomocysteine nucleosidase (EC 3.2.2.9)	CP098791	Grown_without_colistin/carbapenems	Grown_in_colistin/carbapenems	OK	633.818	542.441	1.16846	-0.224602	-0.224602	-0.191155	0.85345	0.995436	no
XLOC_001967	XLOC_001967	fig|470.18121.peg.220		Cytosol aminopeptidase PepA (EC 3.4.11.1)	CP098791	Grown_without_colistin/carbapenems	Grown_in_colistin/carbapenems	OK	986.995	852.685	1.15751	-0.21103	-0.21103	-0.228361	0.7789	0.995436	no
XLOC_002730	XLOC_002730	fig|470.18121.peg.2200		Succinyl-CoA synthetase, alpha subunit	CP098791	Grown_without_colistin/carbapenems	Grown_in_colistin/carbapenems	OK	419.54	338.55	1.23923	-0.309439	-0.309438	-0.223292	0.8245	0.995436	no
XLOC_002731	XLOC_002731	fig|470.18121.peg.2201		hypothetical protein	CP098791	Grown_without_colistin/carbapenems	Grown_in_colistin/carbapenems	OK	118.56	245.697	0.482546	1.05126	1.05126	0.512125	0.6181	0.995436	no
XLOC_002732	XLOC_002732	fig|470.18121.peg.2202		Acyl-CoA dehydrogenase/oxidase domain protein	CP098791	Grown_without_colistin/carbapenems	Grown_in_colistin/carbapenems	OK	392.451	307.308	1.27706	-0.352827	-0.352826	-0.401976	0.6976	0.995436	no
XLOC_002733	XLOC_002733	fig|470.18121.peg.2203		Amidase	CP098791	Grown_without_colistin/carbapenems	Grown_in_colistin/carbapenems	OK	484.052	262.392	1.84477	-0.883438	-0.883441	-0.976064	0.331	0.995436	no
XLOC_001195	XLOC_001195	fig|470.18121.peg.2204		Transcriptional regulator, MarR family	CP098791	Grown_without_colistin/carbapenems	Grown_in_colistin/carbapenems	OK	324.551	246.825	1.3149	-0.394957	-0.394957	-0.276998	0.76835	0.995436	no
XLOC_002734	XLOC_002734	fig|470.18121.peg.2205		hypothetical protein	CP098791	Grown_without_colistin/carbapenems	Grown_in_colistin/carbapenems	NOTEST	0	0	0	0	0	0	1	1	no
XLOC_001196	XLOC_001196	fig|470.18121.peg.2206		Uncharacterized MFS-type transporter	CP098791	Grown_without_colistin/carbapenems	Grown_in_colistin/carbapenems	OK	455.987	291.599	1.56375	-0.645007	-0.64501	-0.843865	0.39595	0.995436	no
XLOC_001197	XLOC_001197	fig|470.18121.peg.2207		Outer membrane low permeability porin, OprD family	CP098791	Grown_without_colistin/carbapenems	Grown_in_colistin/carbapenems	OK	489.249	221.626	2.20754	-1.14244	-1.14245	-1.3191	0.19075	0.995436	no
XLOC_002735	XLOC_002735	fig|470.18121.peg.2208		Short chain dehydrogenase family protein Rv0945	CP098791	Grown_without_colistin/carbapenems	Grown_in_colistin/carbapenems	OK	455.703	353.39	1.28952	-0.366833	-0.366832	-0.313622	0.7546	0.995436	no
XLOC_002736	XLOC_002736	fig|470.18121.peg.2209		Phosphoglycerate mutase family protein	CP098791	Grown_without_colistin/carbapenems	Grown_in_colistin/carbapenems	OK	700.785	728.557	0.961881	0.05607	0.0560706	0.0791671	0.928	0.995436	no
XLOC_000144	XLOC_000144	fig|470.18121.peg.221	lptF	Lipopolysaccharide export system permease protein LptF	CP098791	Grown_without_colistin/carbapenems	Grown_in_colistin/carbapenems	OK	1150.91	954.446	1.20584	-0.27004	-0.270039	-0.517499	0.5891	0.995436	no
XLOC_002736	XLOC_002736	fig|470.18121.peg.2210		acyl-CoA dehydrogenase, putative phosphotransferase	CP098791	Grown_without_colistin/carbapenems	Grown_in_colistin/carbapenems	OK	700.785	728.557	0.961881	0.05607	0.0560706	0.0791671	0.928	0.995436	no
XLOC_002737	XLOC_002737	fig|470.18121.peg.2211		Acyl-CoA dehydrogenase	CP098791	Grown_without_colistin/carbapenems	Grown_in_colistin/carbapenems	OK	390.82	260.471	1.50044	-0.585382	-0.585379	-0.69401	0.4781	0.995436	no
XLOC_001198	XLOC_001198	fig|470.18121.peg.2212		Transcriptional regulator, LysR family	CP098791	Grown_without_colistin/carbapenems	Grown_in_colistin/carbapenems	OK	462.639	237.318	1.94945	-0.963065	-0.963065	-0.943047	0.3492	0.995436	no
XLOC_001199	XLOC_001199	fig|470.18121.peg.2213	pcaU	Pca regulon regulatory protein PcaR	CP098791	Grown_without_colistin/carbapenems	Grown_in_colistin/carbapenems	OK	382.039	260.96	1.46398	-0.549891	-0.549893	-0.477548	0.6317	0.995436	no
XLOC_002738	XLOC_002738	fig|470.18121.peg.2214		MBL-fold metallo-hydrolase superfamily	CP098791	Grown_without_colistin/carbapenems	Grown_in_colistin/carbapenems	OK	380.793	259.975	1.46473	-0.550634	-0.550634	-0.509158	0.59895	0.995436	no
XLOC_002739	XLOC_002739	fig|470.18121.peg.2215		protein of unknown function DUF395, YeeE/YedE	CP098791	Grown_without_colistin/carbapenems	Grown_in_colistin/carbapenems	OK	308.435	264.362	1.16671	-0.222452	-0.222449	-0.10779	0.91735	0.995436	no
XLOC_002740	XLOC_002740	fig|470.18121.peg.2216		Putative transmembrane protein	CP098791	Grown_without_colistin/carbapenems	Grown_in_colistin/carbapenems	OK	431.809	254.921	1.69389	-0.760343	-0.760343	-0.359205	0.7515	0.995436	no
XLOC_002741	XLOC_002741	fig|470.18121.peg.2217		hypothetical protein	CP098791	Grown_without_colistin/carbapenems	Grown_in_colistin/carbapenems	OK	485.723	332.964	1.45879	-0.544768	-0.544769	-0.38947	0.68905	0.995436	no
XLOC_002742	XLOC_002742	fig|470.18121.peg.2218		Quinate/shikimate dehydrogenase [Pyrroloquinoline-quinone] (EC 1.1.5.8)	CP098791	Grown_without_colistin/carbapenems	Grown_in_colistin/carbapenems	OK	472.705	322.947	1.46372	-0.549643	-0.549646	-1.03866	0.30335	0.995436	no
XLOC_002743	XLOC_002743	fig|470.18121.peg.2219		Carbohydrate-selective porin OprB	CP098791	Grown_without_colistin/carbapenems	Grown_in_colistin/carbapenems	OK	527.195	301.268	1.74992	-0.807289	-0.807291	-1.08699	0.2649	0.995436	no
XLOC_000144	XLOC_000144	fig|470.18121.peg.222	lptG	Lipopolysaccharide export system permease protein LptG	CP098791	Grown_without_colistin/carbapenems	Grown_in_colistin/carbapenems	OK	1150.91	954.446	1.20584	-0.27004	-0.270039	-0.517499	0.5891	0.995436	no
XLOC_002744	XLOC_002744	fig|470.18121.peg.2220		3-dehydroshikimate dehydratase (EC 4.2.1.118)	CP098791	Grown_without_colistin/carbapenems	Grown_in_colistin/carbapenems	OK	468.079	340.626	1.37417	-0.458563	-0.458564	-0.67364	0.4886	0.995436	no
XLOC_002745	XLOC_002745	fig|470.18121.peg.2221	aroD	3-dehydroquinate dehydratase I (EC 4.2.1.10)	CP098791	Grown_without_colistin/carbapenems	Grown_in_colistin/carbapenems	OK	381.973	289.43	1.31974	-0.400256	-0.400257	-0.345227	0.74205	0.995436	no
XLOC_002746	XLOC_002746	fig|470.18121.peg.2222	pcaG	Protocatechuate 3,4-dioxygenase alpha chain (EC 1.13.11.3)	CP098791	Grown_without_colistin/carbapenems	Grown_in_colistin/carbapenems	OK	309.522	357.817	0.865029	0.20918	0.209181	0.164069	0.86465	0.995436	no
XLOC_002747	XLOC_002747	fig|470.18121.peg.2223	pcaH	Protocatechuate 3,4-dioxygenase beta chain (EC 1.13.11.3)	CP098791	Grown_without_colistin/carbapenems	Grown_in_colistin/carbapenems	OK	362.195	245.175	1.47729	-0.562955	-0.562954	-0.422019	0.6625	0.995436	no
XLOC_002748	XLOC_002748	fig|470.18121.peg.2224	pcaC	4-carboxymuconolactone decarboxylase (EC 4.1.1.44)	CP098791	Grown_without_colistin/carbapenems	Grown_in_colistin/carbapenems	OK	277.591	245.479	1.13081	-0.177361	-0.177361	-0.0905597	0.93195	0.995436	no
XLOC_002749	XLOC_002749	fig|470.18121.peg.2225		4-hydroxybenzoate transporter	CP098791	Grown_without_colistin/carbapenems	Grown_in_colistin/carbapenems	OK	472.996	268.14	1.76399	-0.818842	-0.818843	-1.08503	0.2652	0.995436	no
XLOC_002750	XLOC_002750	fig|470.18121.peg.2226	pcaD	Beta-ketoadipate enol-lactone hydrolase (EC 3.1.1.24)	CP098791	Grown_without_colistin/carbapenems	Grown_in_colistin/carbapenems	OK	899.399	581.955	1.54548	-0.628054	-0.628053	-0.934479	0.33815	0.995436	no
XLOC_002750	XLOC_002750	fig|470.18121.peg.2227		3-carboxy-cis,cis-muconate cycloisomerase (EC 5.5.1.2)	CP098791	Grown_without_colistin/carbapenems	Grown_in_colistin/carbapenems	OK	899.399	581.955	1.54548	-0.628054	-0.628053	-0.934479	0.33815	0.995436	no
XLOC_002751	XLOC_002751	fig|470.18121.peg.2228	pcaF	Acetyl-CoA acetyltransferase (EC 2.3.1.9) @ 3-oxoadipyl-CoA thiolase (EC 2.3.1.174)	CP098791	Grown_without_colistin/carbapenems	Grown_in_colistin/carbapenems	OK	620.237	220.062	2.81846	-1.49491	-1.49491	-1.8026	0.08085	0.73456	no
XLOC_002752	XLOC_002752	fig|470.18121.peg.2229		3-oxoadipate CoA-transferase subunit B (EC 2.8.3.6)	CP098791	Grown_without_colistin/carbapenems	Grown_in_colistin/carbapenems	OK	902.764	452.443	1.99531	-0.996613	-0.996613	-1.01238	0.3023	0.995436	no
XLOC_000145	XLOC_000145	fig|470.18121.peg.223	gpmI	2,3-bisphosphoglycerate-independent phosphoglycerate mutase (EC 5.4.2.12)	CP098791	Grown_without_colistin/carbapenems	Grown_in_colistin/carbapenems	OK	573.304	496.469	1.15476	-0.207597	-0.207597	-0.370362	0.7119	0.995436	no
XLOC_002753	XLOC_002753	fig|470.18121.peg.2230		3-oxoadipate CoA-transferase subunit A (EC 2.8.3.6)	CP098791	Grown_without_colistin/carbapenems	Grown_in_colistin/carbapenems	OK	381.373	156.108	2.44301	-1.28866	-1.28865	-0.899253	0.36645	0.995436	no
XLOC_002754	XLOC_002754	fig|470.18121.peg.2231	ispD	2-C-methyl-D-erythritol 4-phosphate cytidylyltransferase (EC 2.7.7.60)	CP098791	Grown_without_colistin/carbapenems	Grown_in_colistin/carbapenems	OK	987.602	543.225	1.81803	-0.86238	-0.86238	-0.76462	0.40345	0.995436	no
XLOC_002754	XLOC_002754	fig|470.18121.peg.2232	ftsB	Cell division protein DivIC (FtsB), stabilizes FtsL against RasP cleavage	CP098791	Grown_without_colistin/carbapenems	Grown_in_colistin/carbapenems	OK	987.602	543.225	1.81803	-0.86238	-0.86238	-0.76462	0.40345	0.995436	no
XLOC_001200	XLOC_001200	fig|470.18121.peg.2233		Putative inner membrane protein	CP098791	Grown_without_colistin/carbapenems	Grown_in_colistin/carbapenems	OK	410.304	212.378	1.93195	-0.950059	-0.950056	-0.732727	0.45205	0.995436	no
XLOC_002755	XLOC_002755	fig|470.18121.peg.2234	eno	Enolase (EC 4.2.1.11)	CP098791	Grown_without_colistin/carbapenems	Grown_in_colistin/carbapenems	OK	636.642	379.502	1.67757	-0.746375	-0.746376	-1.13025	0.25735	0.995436	no
XLOC_002756	XLOC_002756	fig|470.18121.peg.2235	kdsA	2-Keto-3-deoxy-D-manno-octulosonate-8-phosphate synthase (EC 2.5.1.55)	CP098791	Grown_without_colistin/carbapenems	Grown_in_colistin/carbapenems	OK	418.435	320.541	1.3054	-0.384495	-0.384495	-0.379549	0.7002	0.995436	no
XLOC_002757	XLOC_002757	fig|470.18121.peg.2236		CTP synthase (EC 6.3.4.2)	CP098791	Grown_without_colistin/carbapenems	Grown_in_colistin/carbapenems	OK	514.977	335.258	1.53606	-0.619236	-0.619237	-1.00215	0.31435	0.995436	no
XLOC_001201	XLOC_001201	fig|470.18121.peg.2237		internalin, putative	CP098791	Grown_without_colistin/carbapenems	Grown_in_colistin/carbapenems	OK	289.223	413.627	0.699236	0.516148	0.516146	0.29159	0.77415	0.995436	no
XLOC_001202	XLOC_001202	fig|470.18121.peg.2238		hypothetical protein	CP098791	Grown_without_colistin/carbapenems	Grown_in_colistin/carbapenems	OK	388.738	348.022	1.11699	-0.15962	-0.159623	-0.156276	0.87505	0.995436	no
XLOC_002758	XLOC_002758	fig|470.18121.peg.2239		Hydrolase, alpha/beta fold family functionally coupled to Phosphoribulokinase	CP098791	Grown_without_colistin/carbapenems	Grown_in_colistin/carbapenems	OK	451.231	374.059	1.20631	-0.2706	-0.270603	-0.319277	0.7603	0.995436	no
XLOC_000146	XLOC_000146	fig|470.18121.peg.224		Carboxyl-terminal protease (EC 3.4.21.102)	CP098791	Grown_without_colistin/carbapenems	Grown_in_colistin/carbapenems	OK	516.831	464.3	1.11314	-0.154635	-0.154636	-0.225054	0.82145	0.995436	no
XLOC_002759	XLOC_002759	fig|470.18121.peg.2240		Lysophospholipase L1 and related esterases	CP098791	Grown_without_colistin/carbapenems	Grown_in_colistin/carbapenems	OK	359.846	399.335	0.901113	0.15022	0.15022	0.1176	0.90115	0.995436	no
XLOC_002760	XLOC_002760	fig|470.18121.peg.2241		hypothetical protein	CP098791	Grown_without_colistin/carbapenems	Grown_in_colistin/carbapenems	OK	317.044	271.64	1.16715	-0.222987	-0.222988	-0.108051	0.91735	0.995436	no
XLOC_002761	XLOC_002761	fig|470.18121.peg.2242		2,4-dienoyl-CoA reductase [NADPH] (EC 1.3.1.34)	CP098791	Grown_without_colistin/carbapenems	Grown_in_colistin/carbapenems	OK	448.768	335.767	1.33655	-0.418509	-0.418509	-0.731702	0.4553	0.995436	no
XLOC_001203	XLOC_001203	fig|470.18121.peg.2243		Transcriptional regulator, PadR family	CP098791	Grown_without_colistin/carbapenems	Grown_in_colistin/carbapenems	OK	426.908	356.75	1.19666	-0.259012	-0.259009	-0.18244	0.8594	0.995436	no
XLOC_001204	XLOC_001204	fig|470.18121.peg.2244		Hydrolase, alpha/beta fold family	CP098791	Grown_without_colistin/carbapenems	Grown_in_colistin/carbapenems	OK	409.522	328.735	1.24575	-0.317016	-0.317015	-0.309569	0.76215	0.995436	no
XLOC_002762	XLOC_002762	fig|470.18121.peg.2245		2-keto-3-deoxy-D-arabino-heptulosonate-7-phosphate synthase I alpha (EC 2.5.1.54)	CP098791	Grown_without_colistin/carbapenems	Grown_in_colistin/carbapenems	OK	498.287	352.522	1.41349	-0.499264	-0.499263	-0.612155	0.52545	0.995436	no
XLOC_002763	XLOC_002763	fig|470.18121.peg.2246		UPF0060 membrane protein YnfA	CP098791	Grown_without_colistin/carbapenems	Grown_in_colistin/carbapenems	OK	233.927	314.386	0.744076	0.426479	0.426479	0.220881	0.8373	0.995436	no
XLOC_002764	XLOC_002764	fig|470.18121.peg.2247	clpA	ATP-dependent Clp protease ATP-binding subunit ClpA	CP098791	Grown_without_colistin/carbapenems	Grown_in_colistin/carbapenems	OK	487.374	379.568	1.28402	-0.360671	-0.360668	-0.696797	0.4797	0.995436	no
XLOC_002765	XLOC_002765	fig|470.18121.peg.2248	clpS	ATP-dependent Clp protease adaptor protein ClpS	CP098791	Grown_without_colistin/carbapenems	Grown_in_colistin/carbapenems	OK	185.061	472.076	0.392015	1.35102	1.35102	0.813918	0.437	0.995436	no
XLOC_002766	XLOC_002766	fig|470.18121.peg.2249		FIG00968627: hypothetical protein	CP098791	Grown_without_colistin/carbapenems	Grown_in_colistin/carbapenems	OK	478.231	276.311	1.73077	-0.791415	-0.791414	-0.713894	0.4476	0.995436	no
XLOC_001968	XLOC_001968	fig|470.18121.peg.225		Helix-turn-helix, Fis-type	CP098791	Grown_without_colistin/carbapenems	Grown_in_colistin/carbapenems	OK	429.277	479.818	0.894666	0.160578	0.160577	0.250589	0.80265	0.995436	no
XLOC_002767	XLOC_002767	fig|470.18121.peg.2250	argC	N-acetyl-gamma-glutamyl-phosphate reductase (EC 1.2.1.38)	CP098791	Grown_without_colistin/carbapenems	Grown_in_colistin/carbapenems	OK	316.188	329.699	0.95902	0.0603669	0.0603672	0.063407	0.9509	0.995436	no
XLOC_001205	XLOC_001205	fig|470.18121.peg.2251		hypothetical protein	CP098791	Grown_without_colistin/carbapenems	Grown_in_colistin/carbapenems	OK	0	72.985	0	5.73003	inf	#NAME?	0.11975	0.848983	no
XLOC_001206	XLOC_001206	fig|470.18121.peg.2252		hypothetical protein	CP098791	Grown_without_colistin/carbapenems	Grown_in_colistin/carbapenems	OK	542.37	349.124	1.55352	-0.635538	-0.635539	-0.967306	0.32415	0.995436	no
XLOC_002768	XLOC_002768	fig|470.18121.peg.2253		Zinc metalloprotease	CP098791	Grown_without_colistin/carbapenems	Grown_in_colistin/carbapenems	OK	813.93	697.893	1.16627	-0.221899	-0.221899	-0.252901	0.78175	0.995436	no
XLOC_002768	XLOC_002768	fig|470.18121.peg.2254	rpiA	Ribose-5-phosphate isomerase A (EC 5.3.1.6)	CP098791	Grown_without_colistin/carbapenems	Grown_in_colistin/carbapenems	OK	813.93	697.893	1.16627	-0.221899	-0.221899	-0.252901	0.78175	0.995436	no
XLOC_001207	XLOC_001207	fig|470.18121.peg.2255	ilvA	Threonine dehydratase biosynthetic (EC 4.3.1.19)	CP098791	Grown_without_colistin/carbapenems	Grown_in_colistin/carbapenems	OK	506.232	339.243	1.49224	-0.57748	-0.577478	-0.89774	0.3664	0.995436	no
XLOC_001208	XLOC_001208	fig|470.18121.peg.2256		KtrAB potassium uptake system, peripheral membrane component KtrA	CP098791	Grown_without_colistin/carbapenems	Grown_in_colistin/carbapenems	OK	341.485	380.369	0.897773	0.155577	0.155579	0.122313	0.90315	0.995436	no
XLOC_001209	XLOC_001209	fig|470.18121.peg.2257		KtrAB potassium uptake system, integral membrane component KtrB	CP098791	Grown_without_colistin/carbapenems	Grown_in_colistin/carbapenems	OK	513.651	308.427	1.66539	-0.735859	-0.735861	-1.01697	0.3054	0.995436	no
XLOC_002769	XLOC_002769	fig|470.18121.peg.2258		Phospholipase A1 (EC 3.1.1.32) (EC 3.1.1.4) @ Outer membrane phospholipase A	CP098791	Grown_without_colistin/carbapenems	Grown_in_colistin/carbapenems	OK	473.745	365.645	1.29564	-0.373667	-0.373667	-0.45547	0.65905	0.995436	no
XLOC_002770	XLOC_002770	fig|470.18121.peg.2259		Predicted insulinase-like Zn-dependent peptidase DVU0941	CP098791	Grown_without_colistin/carbapenems	Grown_in_colistin/carbapenems	OK	539.853	360.544	1.49733	-0.582391	-0.58239	-1.16565	0.24785	0.995436	no
XLOC_001969	XLOC_001969	fig|470.18121.peg.226		Sensor protein	CP098791	Grown_without_colistin/carbapenems	Grown_in_colistin/carbapenems	OK	429.945	480.235	0.89528	0.159588	0.159589	0.267112	0.78955	0.995436	no
XLOC_002771	XLOC_002771	fig|470.18121.peg.2260		hypothetical protein	CP098791	Grown_without_colistin/carbapenems	Grown_in_colistin/carbapenems	NOTEST	0	0	0	0	0	0	1	1	no
XLOC_002772	XLOC_002772	fig|470.18121.peg.2261		Ferrichrome-iron receptor	CP098791	Grown_without_colistin/carbapenems	Grown_in_colistin/carbapenems	OK	465.194	299.475	1.55337	-0.635397	-0.6354	-1.1234	0.2417	0.995436	no
XLOC_001210	XLOC_001210	fig|470.18121.peg.2262		Ribokinase (EC 2.7.1.15)	CP098791	Grown_without_colistin/carbapenems	Grown_in_colistin/carbapenems	OK	560.759	282.712	1.9835	-0.988048	-0.988047	-1.1056	0.27105	0.995436	no
XLOC_001211	XLOC_001211	fig|470.18121.peg.2263		Iron-sulfur cluster-binding protein, Rieske family	CP098791	Grown_without_colistin/carbapenems	Grown_in_colistin/carbapenems	OK	48.9815	196.056	0.249834	2.00096	2.00096	0.83305	0.42455	0.995436	no
XLOC_001212	XLOC_001212	fig|470.18121.peg.2264		hypothetical protein	CP098791	Grown_without_colistin/carbapenems	Grown_in_colistin/carbapenems	OK	646.634	303.478	2.13074	-1.09136	-1.09136	-0.851445	0.4171	0.995436	no
XLOC_001213	XLOC_001213	fig|470.18121.peg.2265		hypothetical protein	CP098791	Grown_without_colistin/carbapenems	Grown_in_colistin/carbapenems	OK	1088.37	797.172	1.36529	-0.449206	-0.449202	-0.582181	0.3917	0.995436	no
XLOC_001213	XLOC_001213	fig|470.18121.peg.2266		Cytochrome d ubiquinol oxidase subunit I (EC 1.10.3.-)	CP098791	Grown_without_colistin/carbapenems	Grown_in_colistin/carbapenems	OK	1088.37	797.172	1.36529	-0.449206	-0.449202	-0.582181	0.3917	0.995436	no
XLOC_001213	XLOC_001213	fig|470.18121.peg.2267	cydB	Cytochrome d ubiquinol oxidase subunit II (EC 1.10.3.-)	CP098791	Grown_without_colistin/carbapenems	Grown_in_colistin/carbapenems	OK	1088.37	797.172	1.36529	-0.449206	-0.449202	-0.582181	0.3917	0.995436	no
XLOC_001214	XLOC_001214	fig|470.18121.peg.2268	cydX	Cytochrome d ubiquinol oxidase subunit X (EC 1.10.3.-)	CP098791	Grown_without_colistin/carbapenems	Grown_in_colistin/carbapenems	OK	0	86.9638	0	5.98285	inf	#NAME?	0.11975	0.848983	no
XLOC_001215	XLOC_001215	fig|470.18121.peg.2269		Cyd operon protein YbgE	CP098791	Grown_without_colistin/carbapenems	Grown_in_colistin/carbapenems	OK	0	133.822	0	6.60468	inf	#NAME?	0.04295	0.472302	no
XLOC_001970	XLOC_001970	fig|470.18121.peg.227		BarA-associated response regulator UvrY (= GacA = SirA)	CP098791	Grown_without_colistin/carbapenems	Grown_in_colistin/carbapenems	OK	568.207	393.941	1.44237	-0.528437	-0.528439	-0.466212	0.65625	0.995436	no
XLOC_002773	XLOC_002773	fig|470.18121.peg.2270		FIG00351405: hypothetical protein	CP098791	Grown_without_colistin/carbapenems	Grown_in_colistin/carbapenems	OK	405.209	362.846	1.11675	-0.159309	-0.159306	-0.120871	0.90545	0.995436	no
XLOC_002774	XLOC_002774	fig|470.18121.peg.2271		Nitroreductase family protein	CP098791	Grown_without_colistin/carbapenems	Grown_in_colistin/carbapenems	OK	328.979	393.797	0.835403	0.259457	0.259456	0.202131	0.836	0.995436	no
XLOC_002775	XLOC_002775	fig|470.18121.peg.2272	ftsY	Signal recognition particle receptor FtsY	CP098791	Grown_without_colistin/carbapenems	Grown_in_colistin/carbapenems	OK	512.078	386.282	1.32566	-0.406709	-0.406711	-0.533516	0.5769	0.995436	no
XLOC_002776	XLOC_002776	fig|470.18121.peg.2273		FIG00351379: hypothetical protein	CP098791	Grown_without_colistin/carbapenems	Grown_in_colistin/carbapenems	OK	228.149	338.998	0.67301	0.5713	0.571299	0.295965	0.80005	0.995436	no
XLOC_002777	XLOC_002777	fig|470.18121.peg.2274		hypothetical protein	CP098791	Grown_without_colistin/carbapenems	Grown_in_colistin/carbapenems	OK	316.159	343.975	0.919134	0.121653	0.121653	0.0615098	0.95055	0.995436	no
XLOC_001216	XLOC_001216	fig|470.18121.peg.2275		hypothetical protein	CP098791	Grown_without_colistin/carbapenems	Grown_in_colistin/carbapenems	OK	126.411	159.375	0.793167	0.334303	0.3343	0.148953	0.8461	0.995436	no
XLOC_001217	XLOC_001217	fig|470.18121.peg.2276		FIG00352192: hypothetical protein	CP098791	Grown_without_colistin/carbapenems	Grown_in_colistin/carbapenems	NOTEST	0	0	0	0	0	0	1	1	no
XLOC_001218	XLOC_001218	fig|470.18121.peg.2277		hypothetical protein	CP098791	Grown_without_colistin/carbapenems	Grown_in_colistin/carbapenems	OK	184.48	284.175	0.649177	0.623315	0.623311	0.319136	0.76155	0.995436	no
XLOC_001219	XLOC_001219	fig|470.18121.peg.2278		CBS domain protein	CP098791	Grown_without_colistin/carbapenems	Grown_in_colistin/carbapenems	OK	227.381	288.151	0.789104	0.341713	0.341717	0.2066	0.8324	0.995436	no
XLOC_002778	XLOC_002778	fig|470.18121.peg.2279		N-acetylornithine aminotransferase (EC 2.6.1.11)	CP098791	Grown_without_colistin/carbapenems	Grown_in_colistin/carbapenems	OK	733.031	414.348	1.76912	-0.823031	-0.823031	-1.26042	0.2089	0.995436	no
XLOC_000147	XLOC_000147	fig|470.18121.peg.228	pbpG	D-alanyl-D-alanine carboxypeptidase (EC 3.4.16.4)	CP098791	Grown_without_colistin/carbapenems	Grown_in_colistin/carbapenems	OK	567.025	518.317	1.09397	-0.129578	-0.129578	-0.18191	0.85165	0.995436	no
XLOC_001220	XLOC_001220	fig|470.18121.peg.2280	grxD	Monothiol glutaredoxin GrxD	CP098791	Grown_without_colistin/carbapenems	Grown_in_colistin/carbapenems	OK	257.213	270.915	0.949423	0.0748767	0.0748799	0.0389057	0.95235	0.995436	no
XLOC_002779	XLOC_002779	fig|470.18121.peg.2281		hypothetical protein	CP098791	Grown_without_colistin/carbapenems	Grown_in_colistin/carbapenems	OK	138.614	359.728	0.38533	1.37583	1.37583	0.661679	0.54485	0.995436	no
XLOC_001221	XLOC_001221	fig|470.18121.peg.2282		Transcriptional regulator, LysR family	CP098791	Grown_without_colistin/carbapenems	Grown_in_colistin/carbapenems	OK	527.381	285.531	1.84702	-0.885198	-0.8852	-0.92586	0.3245	0.995436	no
XLOC_002780	XLOC_002780	fig|470.18121.peg.2283	map	Methionine aminopeptidase (EC 3.4.11.18)	CP098791	Grown_without_colistin/carbapenems	Grown_in_colistin/carbapenems	OK	467.743	382.028	1.22437	-0.292038	-0.292037	-0.290678	0.77005	0.995436	no
XLOC_001222	XLOC_001222	fig|470.18121.peg.2284	brnQ	Na(+)-dependent branched-chain amino acid transporter	CP098791	Grown_without_colistin/carbapenems	Grown_in_colistin/carbapenems	OK	599.536	331.048	1.81102	-0.856806	-0.856805	-1.24213	0.2087	0.995436	no
XLOC_001223	XLOC_001223	fig|470.18121.peg.2285		Protein GlcG	CP098791	Grown_without_colistin/carbapenems	Grown_in_colistin/carbapenems	OK	360.095	239.055	1.50633	-0.591035	-0.591036	-0.300972	0.7888	0.995436	no
XLOC_001224	XLOC_001224	fig|470.18121.peg.2286		hypothetical protein	CP098791	Grown_without_colistin/carbapenems	Grown_in_colistin/carbapenems	OK	238.338	241.368	0.987447	0.0182254	0.0182252	0.00927266	0.9259	0.995436	no
XLOC_002781	XLOC_002781	fig|470.18121.peg.2287		Integral membrane protein	CP098791	Grown_without_colistin/carbapenems	Grown_in_colistin/carbapenems	OK	295.241	298.497	0.989092	0.0158234	0.0158235	0.00917655	0.9764	0.995436	no
XLOC_001225	XLOC_001225	fig|470.18121.peg.2288		Hydrolase, alpha/beta fold family	CP098791	Grown_without_colistin/carbapenems	Grown_in_colistin/carbapenems	OK	308.159	369.739	0.83345	0.262832	0.262833	0.241998	0.81035	0.995436	no
XLOC_001226	XLOC_001226	fig|470.18121.peg.2289	ptsP	PTS system, fructose-specific IIA component (EC 2.7.1.202) / Phosphotransferase system, phosphocarrier protein HPr / Phosphoenolpyruvate-protein phosphotransferase of PTS system (EC 2.7.3.9)	CP098791	Grown_without_colistin/carbapenems	Grown_in_colistin/carbapenems	OK	508.015	354.144	1.43449	-0.520535	-0.520536	-1.03915	0.3001	0.995436	no
XLOC_001971	XLOC_001971	fig|470.18121.peg.229	thrC	Threonine synthase (EC 4.2.3.1)	CP098791	Grown_without_colistin/carbapenems	Grown_in_colistin/carbapenems	OK	651.182	495.249	1.31486	-0.394907	-0.394906	-0.601775	0.5384	0.995436	no
XLOC_001227	XLOC_001227	fig|470.18121.peg.2290	pfkB	1-phosphofructokinase (EC 2.7.1.56)	CP098791	Grown_without_colistin/carbapenems	Grown_in_colistin/carbapenems	OK	841.461	616.811	1.36421	-0.448068	-0.448068	-0.727228	0.4538	0.995436	no
XLOC_001227	XLOC_001227	fig|470.18121.peg.2291		PTS system, inactive IIB catalytic domain / PTS system, fructose-specific IIB component (EC 2.7.1.202) / PTS system, fructose-specific IIC component	CP098791	Grown_without_colistin/carbapenems	Grown_in_colistin/carbapenems	OK	841.461	616.811	1.36421	-0.448068	-0.448068	-0.727228	0.4538	0.995436	no
XLOC_001228	XLOC_001228	fig|470.18121.peg.2292		Transcriptional regulator, MarR family	CP098791	Grown_without_colistin/carbapenems	Grown_in_colistin/carbapenems	OK	467.465	375.035	1.24646	-0.317833	-0.317834	-0.228804	0.82165	0.995436	no
XLOC_001229	XLOC_001229	fig|470.18121.peg.2293		FIG00350468: hypothetical protein	CP098791	Grown_without_colistin/carbapenems	Grown_in_colistin/carbapenems	OK	0	61.1792	0	5.47547	inf	#NAME?	0.1108	0.848983	no
XLOC_001230	XLOC_001230	fig|470.18121.peg.2294		diguanylate cyclase/phosphodiesterase (GGDEF & EAL domains) with PAS/PAC sensor(s)	CP098791	Grown_without_colistin/carbapenems	Grown_in_colistin/carbapenems	OK	517.764	358.226	1.44536	-0.531425	-0.531425	-0.971669	0.33165	0.995436	no
XLOC_001231	XLOC_001231	fig|470.18121.peg.2295		Universal stress protein	CP098791	Grown_without_colistin/carbapenems	Grown_in_colistin/carbapenems	OK	296.443	315.798	0.938711	0.0912473	0.091246	0.0532765	0.95355	0.995436	no
XLOC_002782	XLOC_002782	fig|470.18121.peg.2296		hypothetical protein	CP098791	Grown_without_colistin/carbapenems	Grown_in_colistin/carbapenems	OK	453.757	285.155	1.59126	-0.670174	-0.670174	-0.932485	0.345	0.995436	no
XLOC_001232	XLOC_001232	fig|470.18121.peg.2297		hypothetical protein	CP098791	Grown_without_colistin/carbapenems	Grown_in_colistin/carbapenems	OK	1032.77	379.944	2.71822	-1.44266	-1.44266	-1.6847	0.0945	0.816695	no
XLOC_001233	XLOC_001233	fig|470.18121.peg.2298		Sulfate permease	CP098791	Grown_without_colistin/carbapenems	Grown_in_colistin/carbapenems	OK	535.044	321.182	1.66586	-0.736266	-0.736269	-1.10723	0.2605	0.995436	no
XLOC_002783	XLOC_002783	fig|470.18121.peg.2299		Alkaline serine exoprotease A precursor (EC 3.4.21.-)	CP098791	Grown_without_colistin/carbapenems	Grown_in_colistin/carbapenems	OK	544.416	295.491	1.84241	-0.881595	-0.881597	-1.09579	0.2782	0.995436	no
XLOC_001906	XLOC_001906	fig|470.18121.peg.23		Transcriptional regulator of pyrimidine catabolism (TetR family)	CP098791	Grown_without_colistin/carbapenems	Grown_in_colistin/carbapenems	OK	594.929	441.767	1.3467	-0.429432	-0.429432	-0.377179	0.7244	0.995436	no
XLOC_001972	XLOC_001972	fig|470.18121.peg.230		Homoserine dehydrogenase (EC 1.1.1.3)	CP098791	Grown_without_colistin/carbapenems	Grown_in_colistin/carbapenems	OK	537.085	584.203	0.919347	0.121319	0.12132	0.199988	0.83945	0.995436	no
XLOC_002784	XLOC_002784	fig|470.18121.peg.2300		hypothetical protein	CP098791	Grown_without_colistin/carbapenems	Grown_in_colistin/carbapenems	OK	0	75.4746	0	5.77842	inf	#NAME?	0.11975	0.848983	no
XLOC_002785	XLOC_002785	fig|470.18121.peg.2301		Kynurenine formamidase (EC 3.5.1.9)	CP098791	Grown_without_colistin/carbapenems	Grown_in_colistin/carbapenems	OK	452.478	326.033	1.38783	-0.47283	-0.472828	-0.409773	0.68695	0.995436	no
XLOC_002786	XLOC_002786	fig|470.18121.peg.2302		Phenylalanine-specific permease	CP098791	Grown_without_colistin/carbapenems	Grown_in_colistin/carbapenems	OK	446.584	358.345	1.24624	-0.317582	-0.317584	-0.455402	0.64685	0.995436	no
XLOC_002787	XLOC_002787	fig|470.18121.peg.2303	kynU	Kynureninase (EC 3.7.1.3)	CP098791	Grown_without_colistin/carbapenems	Grown_in_colistin/carbapenems	OK	501.274	364.088	1.37679	-0.461312	-0.461314	-0.630662	0.53525	0.995436	no
XLOC_001234	XLOC_001234	fig|470.18121.peg.2304	gigD	Transcriptional regulator, AsnC family	CP098791	Grown_without_colistin/carbapenems	Grown_in_colistin/carbapenems	OK	341.244	365.088	0.93469	0.0974406	0.0974422	0.0553702	0.9544	0.995436	no
XLOC_001235	XLOC_001235	fig|470.18121.peg.2305		Acetyltransferase, GNAT family	CP098791	Grown_without_colistin/carbapenems	Grown_in_colistin/carbapenems	OK	460.863	269.338	1.7111	-0.77492	-0.774922	-0.557018	0.5812	0.995436	no
XLOC_002788	XLOC_002788	fig|470.18121.peg.2306		FIG00351831: hypothetical protein	CP098791	Grown_without_colistin/carbapenems	Grown_in_colistin/carbapenems	OK	139.104	286.749	0.485107	1.04362	1.04363	0.505104	0.6108	0.995436	no
XLOC_002789	XLOC_002789	fig|470.18121.peg.2307		FIG00350507: hypothetical protein	CP098791	Grown_without_colistin/carbapenems	Grown_in_colistin/carbapenems	OK	186.713	233.399	0.799973	0.321976	0.321976	0.155041	0.8559	0.995436	no
XLOC_002790	XLOC_002790	fig|470.18121.peg.2308		Uncharacterized protein YcgJ	CP098791	Grown_without_colistin/carbapenems	Grown_in_colistin/carbapenems	OK	158.08	184.272	0.857862	0.221182	0.221189	0.11482	0.90795	0.995436	no
XLOC_001236	XLOC_001236	fig|470.18121.peg.2309		HAD-superfamily hydrolase, subfamily IA, variant 3	CP098791	Grown_without_colistin/carbapenems	Grown_in_colistin/carbapenems	OK	968.346	576.267	1.68038	-0.748785	-0.748784	-0.69148	0.4606	0.995436	no
XLOC_001973	XLOC_001973	fig|470.18121.peg.231		Thiol:disulfide interchange protein DsbC	CP098791	Grown_without_colistin/carbapenems	Grown_in_colistin/carbapenems	OK	514.595	586.626	0.877211	0.189004	0.189002	0.20525	0.8327	0.995436	no
XLOC_001236	XLOC_001236	fig|470.18121.peg.2310		Ribosome-associated heat shock protein implicated in the recycling of the 50S subunit (S4 paralog)	CP098791	Grown_without_colistin/carbapenems	Grown_in_colistin/carbapenems	OK	968.346	576.267	1.68038	-0.748785	-0.748784	-0.69148	0.4606	0.995436	no
XLOC_001237	XLOC_001237	fig|470.18121.peg.2311	recA	RecA protein	CP098791	Grown_without_colistin/carbapenems	Grown_in_colistin/carbapenems	OK	508.159	341.227	1.48921	-0.574548	-0.574549	-0.680429	0.5039	0.995436	no
XLOC_001238	XLOC_001238	fig|470.18121.peg.2312		Regulatory protein RecX	CP098791	Grown_without_colistin/carbapenems	Grown_in_colistin/carbapenems	OK	387.73	250.663	1.54682	-0.629303	-0.629304	-0.431508	0.6338	0.995436	no
XLOC_001239	XLOC_001239	fig|470.18121.peg.2313		TPR repeat containing exported protein; Putative periplasmic protein contains a protein prenylyltransferase domain	CP098791	Grown_without_colistin/carbapenems	Grown_in_colistin/carbapenems	OK	427.066	319.092	1.33838	-0.420487	-0.420485	-0.417152	0.67305	0.995436	no
XLOC_002791	XLOC_002791	fig|470.18121.peg.2314	lpxA	Acyl-[acyl-carrier-protein]--UDP-N-acetylglucosamine O-acyltransferase (EC 2.3.1.129)	CP098791	Grown_without_colistin/carbapenems	Grown_in_colistin/carbapenems	OK	816.676	612.005	1.33443	-0.41622	-0.41622	-0.352433	0.7112	0.995436	no
XLOC_002791	XLOC_002791	fig|470.18121.peg.2315	fabZ	3-hydroxyacyl-[acyl-carrier-protein] dehydratase, FabZ form (EC 4.2.1.59)	CP098791	Grown_without_colistin/carbapenems	Grown_in_colistin/carbapenems	OK	816.676	612.005	1.33443	-0.41622	-0.41622	-0.352433	0.7112	0.995436	no
XLOC_002792	XLOC_002792	fig|470.18121.peg.2316	lpxD	UDP-3-O-[3-hydroxymyristoyl] glucosamine N-acyltransferase (EC 2.3.1.191)	CP098791	Grown_without_colistin/carbapenems	Grown_in_colistin/carbapenems	OK	504.479	344.085	1.46615	-0.552029	-0.552031	-0.6464	0.5211	0.995436	no
XLOC_002793	XLOC_002793	fig|470.18121.peg.2317		Outer membrane protein H precursor	CP098791	Grown_without_colistin/carbapenems	Grown_in_colistin/carbapenems	OK	377.047	412.698	0.913615	0.130342	0.130341	0.0914622	0.92565	0.995436	no
XLOC_002794	XLOC_002794	fig|470.18121.peg.2318	bamA	Outer membrane protein assembly factor YaeT	CP098791	Grown_without_colistin/carbapenems	Grown_in_colistin/carbapenems	OK	495.835	355.285	1.3956	-0.480883	-0.480883	-0.939836	0.33805	0.995436	no
XLOC_002795	XLOC_002795	fig|470.18121.peg.2319	rseP	Intramembrane protease RasP/YluC, implicated in cell division based on FtsL cleavage	CP098791	Grown_without_colistin/carbapenems	Grown_in_colistin/carbapenems	OK	441.463	335.596	1.31546	-0.395567	-0.395566	-0.539444	0.5835	0.995436	no
XLOC_001974	XLOC_001974	fig|470.18121.peg.232	xerD	Site-specific tyrosine recombinase XerD	CP098791	Grown_without_colistin/carbapenems	Grown_in_colistin/carbapenems	OK	600.74	515.553	1.16523	-0.22062	-0.220621	-0.284655	0.77465	0.995436	no
XLOC_002796	XLOC_002796	fig|470.18121.peg.2320	ispC	1-deoxy-D-xylulose 5-phosphate reductoisomerase (EC 1.1.1.267)	CP098791	Grown_without_colistin/carbapenems	Grown_in_colistin/carbapenems	OK	565.674	380.221	1.48775	-0.573133	-0.573132	-0.796595	0.41655	0.995436	no
XLOC_002797	XLOC_002797	fig|470.18121.peg.2321		Phosphatidate cytidylyltransferase (EC 2.7.7.41)	CP098791	Grown_without_colistin/carbapenems	Grown_in_colistin/carbapenems	OK	959.422	623.453	1.53888	-0.621885	-0.621885	-0.849048	0.3804	0.995436	no
XLOC_002797	XLOC_002797	fig|470.18121.peg.2322	uppS	Undecaprenyl diphosphate synthase (EC 2.5.1.31)	CP098791	Grown_without_colistin/carbapenems	Grown_in_colistin/carbapenems	OK	959.422	623.453	1.53888	-0.621885	-0.621885	-0.849048	0.3804	0.995436	no
XLOC_002798	XLOC_002798	fig|470.18121.peg.2323	frr	Ribosome recycling factor	CP098791	Grown_without_colistin/carbapenems	Grown_in_colistin/carbapenems	OK	362.703	328.916	1.10272	-0.141069	-0.141068	-0.101638	0.918	0.995436	no
XLOC_002799	XLOC_002799	fig|470.18121.peg.2324	pyrH	Uridylate kinase (EC 2.7.4.22)	CP098791	Grown_without_colistin/carbapenems	Grown_in_colistin/carbapenems	OK	554.683	299.987	1.84902	-0.886764	-0.886763	-0.816401	0.4103	0.995436	no
XLOC_002800	XLOC_002800	fig|470.18121.peg.2325	rimO	Ribosomal protein S12p Asp88 (E. coli) methylthiotransferase (EC 2.8.4.4)	CP098791	Grown_without_colistin/carbapenems	Grown_in_colistin/carbapenems	OK	498.607	369.847	1.34814	-0.430975	-0.430977	-0.626887	0.5434	0.995436	no
XLOC_001240	XLOC_001240	fig|470.18121.peg.2326		FIG00350649: hypothetical protein	CP098791	Grown_without_colistin/carbapenems	Grown_in_colistin/carbapenems	OK	0	117.221	0	6.41359	inf	#NAME?	0.1108	0.848983	no
XLOC_001241	XLOC_001241	fig|470.18121.peg.2327	glnL	Nitrogen regulation protein NtrB (EC 2.7.13.3)	CP098791	Grown_without_colistin/carbapenems	Grown_in_colistin/carbapenems	OK	973.221	716.959	1.35743	-0.440877	-0.440877	-0.840924	0.38685	0.995436	no
XLOC_001241	XLOC_001241	fig|470.18121.peg.2328	glnG	Nitrogen regulation protein NR(I), GlnG (=NtrC)	CP098791	Grown_without_colistin/carbapenems	Grown_in_colistin/carbapenems	OK	973.221	716.959	1.35743	-0.440877	-0.440877	-0.840924	0.38685	0.995436	no
XLOC_001242	XLOC_001242	fig|470.18121.peg.2329	adeN	Transcriptional regulator, AcrR family	CP098791	Grown_without_colistin/carbapenems	Grown_in_colistin/carbapenems	OK	551.689	386.553	1.4272	-0.513189	-0.513188	-0.450275	0.6622	0.995436	no
XLOC_000148	XLOC_000148	fig|470.18121.peg.233		Ferrous iron transporter-associated protein FeoA	CP098791	Grown_without_colistin/carbapenems	Grown_in_colistin/carbapenems	OK	722.93	754.582	0.958054	0.0618217	0.0618216	0.0581852	0.9277	0.995436	no
XLOC_001243	XLOC_001243	fig|470.18121.peg.2330	argF	Ornithine carbamoyltransferase (EC 2.1.3.3)	CP098791	Grown_without_colistin/carbapenems	Grown_in_colistin/carbapenems	OK	524.785	373.708	1.40426	-0.489815	-0.489815	-0.559162	0.5683	0.995436	no
XLOC_001244	XLOC_001244	fig|470.18121.peg.2331		Protein tyrosine phosphatase	CP098791	Grown_without_colistin/carbapenems	Grown_in_colistin/carbapenems	OK	308.612	372.841	0.827731	0.272766	0.272766	0.167515	0.86505	0.995436	no
XLOC_002801	XLOC_002801	fig|470.18121.peg.2332	ispF	2-C-methyl-D-erythritol 2,4-cyclodiphosphate synthase (EC 4.6.1.12)	CP098791	Grown_without_colistin/carbapenems	Grown_in_colistin/carbapenems	OK	387.73	350.928	1.10487	-0.143877	-0.143877	-0.0712663	0.9495	0.995436	no
XLOC_001245	XLOC_001245	fig|470.18121.peg.2333		hypothetical protein	CP098791	Grown_without_colistin/carbapenems	Grown_in_colistin/carbapenems	OK	308.855	331.868	0.930656	0.10368	0.103681	0.0807942	0.9323	0.995436	no
XLOC_002802	XLOC_002802	fig|470.18121.peg.2334		D-amino acid dehydrogenase (EC 1.4.99.6)	CP098791	Grown_without_colistin/carbapenems	Grown_in_colistin/carbapenems	OK	509.033	297.08	1.71345	-0.776908	-0.776907	-1.01735	0.3025	0.995436	no
XLOC_002803	XLOC_002803	fig|470.18121.peg.2335		hypothetical protein	CP098791	Grown_without_colistin/carbapenems	Grown_in_colistin/carbapenems	OK	461.507	339.916	1.35771	-0.441174	-0.441171	-0.321181	0.7487	0.995436	no
XLOC_001246	XLOC_001246	fig|470.18121.peg.2336		hypothetical protein	CP098791	Grown_without_colistin/carbapenems	Grown_in_colistin/carbapenems	OK	274.13	209.036	1.3114	-0.391109	-0.391107	-0.192718	0.8653	0.995436	no
XLOC_001247	XLOC_001247	fig|470.18121.peg.2337		FIG00350630: hypothetical protein	CP098791	Grown_without_colistin/carbapenems	Grown_in_colistin/carbapenems	OK	92.5165	267.644	0.34567	1.53253	1.53253	0.702595	0.5107	0.995436	no
XLOC_002804	XLOC_002804	fig|470.18121.peg.2338	fumC	Fumarate hydratase class II (EC 4.2.1.2)	CP098791	Grown_without_colistin/carbapenems	Grown_in_colistin/carbapenems	OK	531.383	347.318	1.52996	-0.613495	-0.613493	-0.910988	0.3669	0.995436	no
XLOC_002805	XLOC_002805	fig|470.18121.peg.2339	galE	UDP-glucose 4-epimerase (EC 5.1.3.2)	CP098791	Grown_without_colistin/carbapenems	Grown_in_colistin/carbapenems	OK	534.222	386.042	1.38384	-0.468682	-0.468681	-0.579984	0.55645	0.995436	no
XLOC_000148	XLOC_000148	fig|470.18121.peg.234		Ferrous iron transporter FeoB	CP098791	Grown_without_colistin/carbapenems	Grown_in_colistin/carbapenems	OK	722.93	754.582	0.958054	0.0618217	0.0618216	0.0581852	0.9277	0.995436	no
XLOC_001248	XLOC_001248	fig|470.18121.peg.2340	tusD	tRNA 5-methylaminomethyl-2-thiouridine synthase subunit TusD	CP098791	Grown_without_colistin/carbapenems	Grown_in_colistin/carbapenems	OK	417.178	328.137	1.27135	-0.346365	-0.346365	-0.169594	0.8772	0.995436	no
XLOC_001249	XLOC_001249	fig|470.18121.peg.2341		tRNA 5-methylaminomethyl-2-thiouridine synthase subunit TusC	CP098791	Grown_without_colistin/carbapenems	Grown_in_colistin/carbapenems	OK	205.931	309.389	0.665605	0.587261	0.587264	0.300093	0.77185	0.995436	no
XLOC_001250	XLOC_001250	fig|470.18121.peg.2342		hypothetical protein	CP098791	Grown_without_colistin/carbapenems	Grown_in_colistin/carbapenems	OK	144.089	373.347	0.385939	1.37356	1.37356	0.671795	0.5365	0.995436	no
XLOC_001251	XLOC_001251	fig|470.18121.peg.2343		tRNA 2-thiouridine synthesis protein TusE	CP098791	Grown_without_colistin/carbapenems	Grown_in_colistin/carbapenems	OK	145.28	208.699	0.696122	0.522588	0.522587	0.259152	0.8073	0.995436	no
XLOC_002806	XLOC_002806	fig|470.18121.peg.2344		Permease of the drug/metabolite transporter (DMT) superfamily	CP098791	Grown_without_colistin/carbapenems	Grown_in_colistin/carbapenems	OK	451.92	287.891	1.56976	-0.650545	-0.650544	-0.588188	0.56505	0.995436	no
XLOC_001252	XLOC_001252	fig|470.18121.peg.2345		DNA-binding transcriptional regulator, MocR family / aminotransferase domain	CP098791	Grown_without_colistin/carbapenems	Grown_in_colistin/carbapenems	OK	469.557	331.402	1.41688	-0.502718	-0.502717	-0.743964	0.43445	0.995436	no
XLOC_002807	XLOC_002807	fig|470.18121.peg.2346		Transcriptional regulator, HxlR family	CP098791	Grown_without_colistin/carbapenems	Grown_in_colistin/carbapenems	OK	524.576	329.443	1.59231	-0.671123	-0.671124	-0.367986	0.6975	0.995436	no
XLOC_002808	XLOC_002808	fig|470.18121.peg.2347		Molybdopterin molybdenumtransferase (EC 2.10.1.1)	CP098791	Grown_without_colistin/carbapenems	Grown_in_colistin/carbapenems	OK	887.834	463.788	1.91431	-0.936824	-0.936825	-1.42664	0.1353	0.944139	no
XLOC_002808	XLOC_002808	fig|470.18121.peg.2348	moaCB	Cyclic pyranopterin monophosphate synthase (EC 4.6.1.17) / Molybdopterin adenylyltransferase (EC 2.7.7.75)	CP098791	Grown_without_colistin/carbapenems	Grown_in_colistin/carbapenems	OK	887.834	463.788	1.91431	-0.936824	-0.936825	-1.42664	0.1353	0.944139	no
XLOC_002809	XLOC_002809	fig|470.18121.peg.2349		Molybdopterin synthase catalytic subunit MoaE (EC 2.8.1.12)	CP098791	Grown_without_colistin/carbapenems	Grown_in_colistin/carbapenems	OK	444.959	182.276	2.44113	-1.28755	-1.28755	-0.757357	0.4712	0.995436	no
XLOC_000149	XLOC_000149	fig|470.18121.peg.235		hypothetical protein	CP098791	Grown_without_colistin/carbapenems	Grown_in_colistin/carbapenems	OK	0	230.211	0	7.38732	inf	#NAME?	0.0364	0.423648	no
XLOC_002810	XLOC_002810	fig|470.18121.peg.2350		Molybdopterin synthase sulfur carrier subunit	CP098791	Grown_without_colistin/carbapenems	Grown_in_colistin/carbapenems	OK	170.792	0	124.207	-6.9566	#NAME?	#NAME?	0.0536	0.542636	no
XLOC_002811	XLOC_002811	fig|470.18121.peg.2351	moaA	GTP 3',8-cyclase (EC 4.1.99.22)	CP098791	Grown_without_colistin/carbapenems	Grown_in_colistin/carbapenems	OK	524.933	70.4352	7.45271	-2.89776	-2.89776	-2.42097	0.0231	0.321685	no
XLOC_002812	XLOC_002812	fig|470.18121.peg.2352		Molybdopterin-binding oxidoreductase, [4Fe-4S] cluster binding and molybdopterin cofactor binding site containing	CP098791	Grown_without_colistin/carbapenems	Grown_in_colistin/carbapenems	OK	459.174	282.056	1.62795	-0.703059	-0.703058	-1.25894	0.2021	0.995436	no
XLOC_002813	XLOC_002813	fig|470.18121.peg.2353		Molybdenum cofactor guanylyltransferase (EC 2.7.7.77)	CP098791	Grown_without_colistin/carbapenems	Grown_in_colistin/carbapenems	OK	979.594	648.544	1.51045	-0.594979	-0.594979	-0.74589	0.3935	0.995436	no
XLOC_002813	XLOC_002813	fig|470.18121.peg.2354		Assimilatory nitrate reductase large subunit (EC 1.7.99.4)	CP098791	Grown_without_colistin/carbapenems	Grown_in_colistin/carbapenems	OK	979.594	648.544	1.51045	-0.594979	-0.594979	-0.74589	0.3935	0.995436	no
XLOC_002814	XLOC_002814	fig|470.18121.peg.2355	nirD	Nitrite reductase [NAD(P)H] large subunit (EC 1.7.1.4)	CP098791	Grown_without_colistin/carbapenems	Grown_in_colistin/carbapenems	OK	483.571	327.903	1.47474	-0.560459	-0.560458	-0.886882	0.3692	0.995436	no
XLOC_002815	XLOC_002815	fig|470.18121.peg.2356	nirB	Nitrite reductase [NAD(P)H] large subunit (EC 1.7.1.4)	CP098791	Grown_without_colistin/carbapenems	Grown_in_colistin/carbapenems	OK	233.776	359.504	0.650274	0.620881	0.620879	1.07419	0.268	0.995436	no
XLOC_002816	XLOC_002816	fig|470.18121.peg.2357		hypothetical protein	CP098791	Grown_without_colistin/carbapenems	Grown_in_colistin/carbapenems	OK	85.7376	298.007	0.287703	1.79735	1.79735	0.834509	0.44735	0.995436	no
XLOC_001253	XLOC_001253	fig|470.18121.peg.2358		Response regulator NasT	CP098791	Grown_without_colistin/carbapenems	Grown_in_colistin/carbapenems	OK	488.606	338.53	1.44332	-0.529388	-0.529387	-0.369037	0.72575	0.995436	no
XLOC_001254	XLOC_001254	fig|470.18121.peg.2359		Nitrate ABC transporter, substrate-binding protein	CP098791	Grown_without_colistin/carbapenems	Grown_in_colistin/carbapenems	OK	400.363	374.909	1.06789	-0.0947682	-0.0947657	-0.108149	0.9141	0.995436	no
XLOC_000150	XLOC_000150	fig|470.18121.peg.236	murD	UDP-N-acetylmuramoyl-L-alanine--D-glutamate ligase (EC 6.3.2.9)	CP098791	Grown_without_colistin/carbapenems	Grown_in_colistin/carbapenems	OK	517.003	484.454	1.06719	-0.093813	-0.0938123	-0.149339	0.8807	0.995436	no
XLOC_001255	XLOC_001255	fig|470.18121.peg.2360		Error-prone, lesion bypass DNA polymerase V (UmuC)	CP098791	Grown_without_colistin/carbapenems	Grown_in_colistin/carbapenems	OK	461.644	350.651	1.31653	-0.396745	-0.396744	-0.560073	0.57055	0.995436	no
XLOC_001256	XLOC_001256	fig|470.18121.peg.2361	aroQ	3-dehydroquinate dehydratase II (EC 4.2.1.10)	CP098791	Grown_without_colistin/carbapenems	Grown_in_colistin/carbapenems	OK	306.879	309.013	0.993094	0.00999761	0.00999865	0.00579855	0.9764	0.995436	no
XLOC_001257	XLOC_001257	fig|470.18121.peg.2362	accB	Biotin carboxyl carrier protein of acetyl-CoA carboxylase	CP098791	Grown_without_colistin/carbapenems	Grown_in_colistin/carbapenems	OK	270.072	266.638	1.01288	-0.0184617	-0.0184568	-0.009053	0.96945	0.995436	no
XLOC_001258	XLOC_001258	fig|470.18121.peg.2363	accC	Biotin carboxylase of acetyl-CoA carboxylase (EC 6.3.4.14)	CP098791	Grown_without_colistin/carbapenems	Grown_in_colistin/carbapenems	OK	563.202	411.132	1.36988	-0.454051	-0.454052	-0.718886	0.46485	0.995436	no
XLOC_002817	XLOC_002817	fig|470.18121.peg.2364		hypothetical protein	CP098791	Grown_without_colistin/carbapenems	Grown_in_colistin/carbapenems	OK	356.1	239.631	1.48603	-0.571468	-0.571468	-0.393243	0.66575	0.995436	no
XLOC_002818	XLOC_002818	fig|470.18121.peg.2365		Nucleoside:H+ symporter:Major facilitator superfamily	CP098791	Grown_without_colistin/carbapenems	Grown_in_colistin/carbapenems	OK	460.282	224.416	2.05102	-1.03634	-1.03634	-1.15081	0.25255	0.995436	no
XLOC_002819	XLOC_002819	fig|470.18121.peg.2366		hypothetical protein	CP098791	Grown_without_colistin/carbapenems	Grown_in_colistin/carbapenems	OK	620.432	353.186	1.75667	-0.812845	-0.812847	-0.879342	0.3887	0.995436	no
XLOC_001259	XLOC_001259	fig|470.18121.peg.2367		Transcriptional regulator, AcrR family	CP098791	Grown_without_colistin/carbapenems	Grown_in_colistin/carbapenems	OK	326.07	263.978	1.23522	-0.304764	-0.304765	-0.22075	0.8274	0.995436	no
XLOC_001260	XLOC_001260	fig|470.18121.peg.2368		Uncharacterized iron-regulated membrane protein; Iron-uptake factor PiuB	CP098791	Grown_without_colistin/carbapenems	Grown_in_colistin/carbapenems	OK	440.093	357.162	1.23219	-0.30123	-0.301228	-0.42582	0.66605	0.995436	no
XLOC_001261	XLOC_001261	fig|470.18121.peg.2369		Ferredoxin-dependent glutamate synthase (EC 1.4.7.1)	CP098791	Grown_without_colistin/carbapenems	Grown_in_colistin/carbapenems	OK	501.054	325.658	1.53859	-0.621608	-0.621609	-1.00275	0.3083	0.995436	no
XLOC_000151	XLOC_000151	fig|470.18121.peg.237	ftsW	Peptidoglycan glycosyltransferase FtsW (EC 2.4.1.129)	CP098791	Grown_without_colistin/carbapenems	Grown_in_colistin/carbapenems	OK	565.674	454.697	1.24407	-0.315065	-0.315064	-0.470421	0.6336	0.995436	no
XLOC_002820	XLOC_002820	fig|470.18121.peg.2370		Lysophospholipase (EC 3.1.1.5)	CP098791	Grown_without_colistin/carbapenems	Grown_in_colistin/carbapenems	OK	904.771	719.631	1.25727	-0.330295	-0.330295	-0.571496	0.55455	0.995436	no
XLOC_002820	XLOC_002820	fig|470.18121.peg.2371		hypothetical protein	CP098791	Grown_without_colistin/carbapenems	Grown_in_colistin/carbapenems	OK	904.771	719.631	1.25727	-0.330295	-0.330295	-0.571496	0.55455	0.995436	no
XLOC_002821	XLOC_002821	fig|470.18121.peg.2372	murB	UDP-N-acetylenolpyruvoylglucosamine reductase (EC 1.3.1.98)	CP098791	Grown_without_colistin/carbapenems	Grown_in_colistin/carbapenems	OK	501.859	347.48	1.44428	-0.530352	-0.53035	-0.623236	0.52895	0.995436	no
XLOC_002822	XLOC_002822	fig|470.18121.peg.2373		Low molecular weight protein tyrosine phosphatase (EC 3.1.3.48)	CP098791	Grown_without_colistin/carbapenems	Grown_in_colistin/carbapenems	OK	565.571	366.103	1.54484	-0.627459	-0.627458	-0.450912	0.66175	0.995436	no
XLOC_002823	XLOC_002823	fig|470.18121.peg.2374		3-carboxymuconate cyclase	CP098791	Grown_without_colistin/carbapenems	Grown_in_colistin/carbapenems	OK	486.901	373.686	1.30297	-0.381802	-0.381803	-0.515096	0.6037	0.995436	no
XLOC_001262	XLOC_001262	fig|470.18121.peg.2375		Alcohol dehydrogenase (EC 1.1.1.1)	CP098791	Grown_without_colistin/carbapenems	Grown_in_colistin/carbapenems	OK	675.011	514.683	1.31151	-0.391227	-0.391227	-0.388324	0.66055	0.995436	no
XLOC_001262	XLOC_001262	fig|470.18121.peg.2376		putative 4-hydroxybenzoyl-CoA thioesterase	CP098791	Grown_without_colistin/carbapenems	Grown_in_colistin/carbapenems	OK	675.011	514.683	1.31151	-0.391227	-0.391227	-0.388324	0.66055	0.995436	no
XLOC_002824	XLOC_002824	fig|470.18121.peg.2377		Phospholipase C (EC 3.1.4.3)	CP098791	Grown_without_colistin/carbapenems	Grown_in_colistin/carbapenems	OK	516.715	338.97	1.52437	-0.608211	-0.608212	-1.14827	0.2485	0.995436	no
XLOC_001263	XLOC_001263	fig|470.18121.peg.2378		hypothetical protein	CP098791	Grown_without_colistin/carbapenems	Grown_in_colistin/carbapenems	OK	174.933	0	127.218	-6.99116	#NAME?	#NAME?	0.11495	0.848983	no
XLOC_002825	XLOC_002825	fig|470.18121.peg.2379		DNA polymerase III subunits gamma and tau (EC 2.7.7.7)	CP098791	Grown_without_colistin/carbapenems	Grown_in_colistin/carbapenems	OK	531.46	369.602	1.43793	-0.523989	-0.523988	-0.985997	0.31265	0.995436	no
XLOC_001975	XLOC_001975	fig|470.18121.peg.238	gluQRS	Glutamyl-Q tRNA(Asp) synthetase	CP098791	Grown_without_colistin/carbapenems	Grown_in_colistin/carbapenems	OK	487.063	415.726	1.1716	-0.228475	-0.228474	-0.257388	0.7964	0.995436	no
XLOC_002826	XLOC_002826	fig|470.18121.peg.2380	cpaB	hypothetical protein	CP098791	Grown_without_colistin/carbapenems	Grown_in_colistin/carbapenems	NOTEST	0	0	0	0	0	0	1	1	no
XLOC_002827	XLOC_002827	fig|470.18121.peg.2381	cpaA	hypothetical protein	CP098791	Grown_without_colistin/carbapenems	Grown_in_colistin/carbapenems	NOTEST	0	0	0	0	0	0	1	1	no
XLOC_002828	XLOC_002828	fig|470.18121.peg.2382	amvA	Methyl viologen resistance protein SmvA	CP098791	Grown_without_colistin/carbapenems	Grown_in_colistin/carbapenems	OK	558.897	333.341	1.67665	-0.745584	-0.745584	-1.13733	0.24945	0.995436	no
XLOC_001264	XLOC_001264	fig|470.18121.peg.2383		Transcriptional regulator, AcrR family	CP098791	Grown_without_colistin/carbapenems	Grown_in_colistin/carbapenems	OK	255.105	434.478	0.587153	0.768192	0.768192	0.580149	0.53125	0.995436	no
XLOC_002829	XLOC_002829	fig|470.18121.peg.2384		Putative esterase	CP098791	Grown_without_colistin/carbapenems	Grown_in_colistin/carbapenems	OK	522.482	325.958	1.60291	-0.680695	-0.680696	-0.893492	0.36155	0.995436	no
XLOC_002830	XLOC_002830	fig|470.18121.peg.2385		Probable (3R)-hydroxyacyl-CoA dehydratase HtdX	CP098791	Grown_without_colistin/carbapenems	Grown_in_colistin/carbapenems	OK	389.707	303.988	1.28198	-0.358375	-0.358374	-0.322279	0.73675	0.995436	no
XLOC_002831	XLOC_002831	fig|470.18121.peg.2386		3-hydroxyacyl-CoA dehydrogenase (EC 1.1.1.35), FabG4	CP098791	Grown_without_colistin/carbapenems	Grown_in_colistin/carbapenems	OK	525.289	335.127	1.56743	-0.648403	-0.648404	-0.954283	0.32535	0.995436	no
XLOC_001265	XLOC_001265	fig|470.18121.peg.2387		3-ketoacyl-CoA thiolase (EC 2.3.1.16) @ Acetyl-CoA acetyltransferase (EC 2.3.1.9), FadA2	CP098791	Grown_without_colistin/carbapenems	Grown_in_colistin/carbapenems	OK	452.746	420.561	1.07653	-0.106387	-0.106384	-0.173386	0.8625	0.995436	no
XLOC_002832	XLOC_002832	fig|470.18121.peg.2388	aceI	hypothetical protein	CP098791	Grown_without_colistin/carbapenems	Grown_in_colistin/carbapenems	OK	303.147	343.61	0.882241	0.180754	0.180758	0.112953	0.90985	0.995436	no
XLOC_001266	XLOC_001266	fig|470.18121.peg.2389		Transcriptional regulator, LysR family	CP098791	Grown_without_colistin/carbapenems	Grown_in_colistin/carbapenems	OK	478.042	416.967	1.14647	-0.197204	-0.197203	-0.220544	0.8172	0.995436	no
XLOC_001976	XLOC_001976	fig|470.18121.peg.239	dksA	RNA polymerase-binding transcription factor DksA	CP098791	Grown_without_colistin/carbapenems	Grown_in_colistin/carbapenems	OK	294.952	556.631	0.529888	0.916241	0.91624	0.69323	0.46555	0.995436	no
XLOC_001267	XLOC_001267	fig|470.18121.peg.2390	tal	Transaldolase (EC 2.2.1.2)	CP098791	Grown_without_colistin/carbapenems	Grown_in_colistin/carbapenems	OK	487.378	352.791	1.38149	-0.466227	-0.466227	-0.538445	0.5972	0.995436	no
XLOC_001268	XLOC_001268	fig|470.18121.peg.2391	leuE	Threonine efflux protein	CP098791	Grown_without_colistin/carbapenems	Grown_in_colistin/carbapenems	OK	278.247	291.911	0.953191	0.0691624	0.0691638	0.0488826	0.96105	0.995436	no
XLOC_002833	XLOC_002833	fig|470.18121.peg.2392		Transcriptional regulator, AsnC family	CP098791	Grown_without_colistin/carbapenems	Grown_in_colistin/carbapenems	OK	355.276	407.043	0.872822	0.196241	0.196241	0.135938	0.88695	0.995436	no
XLOC_001269	XLOC_001269	fig|470.18121.peg.2393		Benzoate transport protein	CP098791	Grown_without_colistin/carbapenems	Grown_in_colistin/carbapenems	OK	596.449	359.626	1.65853	-0.729901	-0.729903	-1.01037	0.29745	0.995436	no
XLOC_002834	XLOC_002834	fig|470.18121.peg.2394		Mg(2+)-transport-ATPase-associated protein MgtC	CP098791	Grown_without_colistin/carbapenems	Grown_in_colistin/carbapenems	OK	336.153	309.167	1.08729	-0.120732	-0.120733	-0.0930635	0.9208	0.995436	no
XLOC_002835	XLOC_002835	fig|470.18121.peg.2395	mgtA	Mg(2+) transport ATPase, P-type (EC 3.6.3.2)	CP098791	Grown_without_colistin/carbapenems	Grown_in_colistin/carbapenems	OK	458.327	319.197	1.43588	-0.52193	-0.521929	-1.00589	0.31425	0.995436	no
XLOC_002836	XLOC_002836	fig|470.18121.peg.2396		hypothetical protein	CP098791	Grown_without_colistin/carbapenems	Grown_in_colistin/carbapenems	OK	0	141.726	0	6.68747	inf	#NAME?	0.09085	0.791586	no
XLOC_002837	XLOC_002837	fig|470.18121.peg.2397		hypothetical protein	CP098791	Grown_without_colistin/carbapenems	Grown_in_colistin/carbapenems	OK	458.14	382.282	1.19843	-0.261151	-0.261151	-0.184437	0.8461	0.995436	no
XLOC_002838	XLOC_002838	fig|470.18121.peg.2398		FIG00351049: hypothetical protein	CP098791	Grown_without_colistin/carbapenems	Grown_in_colistin/carbapenems	OK	0	85.5302	0	5.95887	inf	#NAME?	0.1108	0.848983	no
XLOC_002839	XLOC_002839	fig|470.18121.peg.2399		FIG00350978: hypothetical protein	CP098791	Grown_without_colistin/carbapenems	Grown_in_colistin/carbapenems	OK	0	55.6786	0	5.33956	inf	#NAME?	0.1108	0.848983	no
XLOC_001907	XLOC_001907	fig|470.18121.peg.24		Alkanesulfonate ABC transporter ATP-binding protein SsuB	CP098791	Grown_without_colistin/carbapenems	Grown_in_colistin/carbapenems	OK	470.444	453.727	1.03684	-0.0521985	-0.0521968	-0.0546985	0.9542	0.995436	no
XLOC_001977	XLOC_001977	fig|470.18121.peg.240	cpdA	3',5'-cyclic-nucleotide phosphodiesterase (EC 3.1.4.17)	CP098791	Grown_without_colistin/carbapenems	Grown_in_colistin/carbapenems	OK	568.814	547.694	1.03856	-0.0545869	-0.0545884	-0.0631253	0.94745	0.995436	no
XLOC_001270	XLOC_001270	fig|470.18121.peg.2400		Universal stress protein	CP098791	Grown_without_colistin/carbapenems	Grown_in_colistin/carbapenems	OK	269.494	398.903	0.675588	0.565785	0.565785	0.331314	0.74495	0.995436	no
XLOC_001271	XLOC_001271	fig|470.18121.peg.2401		Bis-ABC ATPase	CP098791	Grown_without_colistin/carbapenems	Grown_in_colistin/carbapenems	OK	386.137	311.961	1.23777	-0.307747	-0.307749	-0.442093	0.6595	0.995436	no
XLOC_002840	XLOC_002840	fig|470.18121.peg.2402		Inhibitor of vertebrate g-type lysozyme, periplasmic	CP098791	Grown_without_colistin/carbapenems	Grown_in_colistin/carbapenems	OK	131.248	275.844	0.475805	1.07156	1.07156	0.626663	0.5058	0.995436	no
XLOC_002841	XLOC_002841	fig|470.18121.peg.2403		hypothetical protein	CP098791	Grown_without_colistin/carbapenems	Grown_in_colistin/carbapenems	OK	0	62.1819	0	5.49893	inf	#NAME?	0.11975	0.848983	no
XLOC_002842	XLOC_002842	fig|470.18121.peg.2404		Outer membrane protein W	CP098791	Grown_without_colistin/carbapenems	Grown_in_colistin/carbapenems	OK	502.906	332.251	1.51363	-0.598015	-0.598017	-0.75003	0.4358	0.995436	no
XLOC_002843	XLOC_002843	fig|470.18121.peg.2405		FhuE receptor precursor	CP098791	Grown_without_colistin/carbapenems	Grown_in_colistin/carbapenems	OK	512.999	306.985	1.67109	-0.740788	-0.740787	-1.34206	0.17675	0.995436	no
XLOC_001272	XLOC_001272	fig|470.18121.peg.2406		Acetyltransferase, GNAT family	CP098791	Grown_without_colistin/carbapenems	Grown_in_colistin/carbapenems	OK	370.675	373.845	0.991521	0.0122854	0.0122859	0.00602619	0.96945	0.995436	no
XLOC_002844	XLOC_002844	fig|470.18121.peg.2407		hypothetical protein	CP098791	Grown_without_colistin/carbapenems	Grown_in_colistin/carbapenems	OK	141.63	293.441	0.482652	1.05094	1.05094	0.511685	0.62365	0.995436	no
XLOC_002845	XLOC_002845	fig|470.18121.peg.2408		hypothetical protein	CP098791	Grown_without_colistin/carbapenems	Grown_in_colistin/carbapenems	OK	48.9765	272.742	0.179571	2.47738	2.47737	1.03646	0.37755	0.995436	no
XLOC_002846	XLOC_002846	fig|470.18121.peg.2409		hypothetical protein	CP098791	Grown_without_colistin/carbapenems	Grown_in_colistin/carbapenems	OK	263.835	239.469	1.10175	-0.139797	-0.139794	-0.0805248	0.9292	0.995436	no
XLOC_001978	XLOC_001978	fig|470.18121.peg.241		ADP-ribose pyrophosphatase (EC 3.6.1.13)	CP098791	Grown_without_colistin/carbapenems	Grown_in_colistin/carbapenems	OK	475.387	435.323	1.09203	-0.127016	-0.127018	-0.108001	0.91345	0.995436	no
XLOC_002847	XLOC_002847	fig|470.18121.peg.2410		FIG00351023: hypothetical protein	CP098791	Grown_without_colistin/carbapenems	Grown_in_colistin/carbapenems	OK	173.504	115.105	1.50735	-0.592018	-0.592013	-0.266562	0.7498	0.995436	no
XLOC_002848	XLOC_002848	fig|470.18121.peg.2411		Miniconductance mechanosensitive channel YbdG	CP098791	Grown_without_colistin/carbapenems	Grown_in_colistin/carbapenems	OK	420.27	331.747	1.26684	-0.341233	-0.341234	-0.418267	0.6793	0.995436	no
XLOC_001273	XLOC_001273	fig|470.18121.peg.2412		Outer membrane receptor proteins, mostly Fe transport	CP098791	Grown_without_colistin/carbapenems	Grown_in_colistin/carbapenems	OK	174.283	152.681	1.14148	-0.190911	-0.190911	-0.22774	0.8192	0.995436	no
XLOC_003821	XLOC_003821	fig|470.18121.peg.4112		hypothetical protein	CP098793	Grown_without_colistin/carbapenems	Grown_in_colistin/carbapenems	OK	1230.13	0	894.601	-9.8051	#NAME?	#NAME?	5e-05	0.000978221	yes
XLOC_003830	XLOC_003830	fig|470.18121.peg.4120		hypothetical protein	CP098793	Grown_without_colistin/carbapenems	Grown_in_colistin/carbapenems	OK	795.247	0	578.336	-9.17576	#NAME?	#NAME?	0.0006	0.0103427	yes
XLOC_003598	XLOC_003598	fig|470.18121.peg.3808		hypothetical protein; putative signal peptide	CP098791	Grown_without_colistin/carbapenems	Grown_in_colistin/carbapenems	OK	173.833	0	126.418	-6.98206	#NAME?	#NAME?	0.00115	0.0172988	yes
XLOC_002111	XLOC_002111	fig|470.18121.peg.577		Inhibitor of vertebrate g-type lysozyme, periplasmic => PliG	CP098791	Grown_without_colistin/carbapenems	Grown_in_colistin/carbapenems	OK	509.666	0	370.65	-8.53391	#NAME?	#NAME?	0.0006	0.0103427	yes
XLOC_002851	XLOC_002851	fig|470.18121.peg.2417		hypothetical protein	CP098791	Grown_without_colistin/carbapenems	Grown_in_colistin/carbapenems	OK	0	108.238	0	6.29857	inf	#NAME?	0.09085	0.791586	no
XLOC_001276	XLOC_001276	fig|470.18121.peg.2418		3-(3-hydroxyphenyl)propanoate hydroxylase (EC 1.14.13.127)	CP098791	Grown_without_colistin/carbapenems	Grown_in_colistin/carbapenems	NOTEST	0	0	0	0	0	0	1	1	no
XLOC_002852	XLOC_002852	fig|470.18121.peg.2419		LysR family transcriptional regulator STM3121	CP098791	Grown_without_colistin/carbapenems	Grown_in_colistin/carbapenems	NOTEST	0	0	0	0	0	0	1	1	no
XLOC_001979	XLOC_001979	fig|470.18121.peg.242	thiC	Phosphomethylpyrimidine synthase ThiC (EC 4.1.99.17)	CP098791	Grown_without_colistin/carbapenems	Grown_in_colistin/carbapenems	OK	595.798	463.783	1.28465	-0.361373	-0.361372	-0.688159	0.4884	0.995436	no
XLOC_002853	XLOC_002853	fig|470.18121.peg.2420		Uncharacterized MFS-type transporter YwoG	CP098791	Grown_without_colistin/carbapenems	Grown_in_colistin/carbapenems	NOTEST	0	0	0	0	0	0	1	1	no
XLOC_002854	XLOC_002854	fig|470.18121.peg.2421	mhpT	4-hydroxybenzoate transporter	CP098791	Grown_without_colistin/carbapenems	Grown_in_colistin/carbapenems	NOTEST	0	0	0	0	0	0	1	1	no
XLOC_002855	XLOC_002855	fig|470.18121.peg.2422		Ferredoxin reductase	CP098791	Grown_without_colistin/carbapenems	Grown_in_colistin/carbapenems	NOTEST	0	0	0	0	0	0	1	1	no
XLOC_002856	XLOC_002856	fig|470.18121.peg.2423		3-carboxyethylcatechol 2,3-dioxygenase (EC 1.13.11.16)	CP098791	Grown_without_colistin/carbapenems	Grown_in_colistin/carbapenems	NOTEST	0	0	0	0	0	0	1	1	no
XLOC_002857	XLOC_002857	fig|470.18121.peg.2424	hcaB	2,3-dihydroxy-2,3-dihydro-phenylpropionate dehydrogenase (EC 1.3.1.87)	CP098791	Grown_without_colistin/carbapenems	Grown_in_colistin/carbapenems	NOTEST	0	0	0	0	0	0	1	1	no
XLOC_002858	XLOC_002858	fig|470.18121.peg.2425		3-phenylpropionate dioxygenase ferredoxin subunit	CP098791	Grown_without_colistin/carbapenems	Grown_in_colistin/carbapenems	NOTEST	0	0	0	0	0	0	1	1	no
XLOC_002858	XLOC_002858	fig|470.18121.peg.2426		3-phenylpropionate dioxygenase, beta subunit (EC 1.14.12.19)	CP098791	Grown_without_colistin/carbapenems	Grown_in_colistin/carbapenems	NOTEST	0	0	0	0	0	0	1	1	no
XLOC_002858	XLOC_002858	fig|470.18121.peg.2427		3-phenylpropionate dioxygenase, alpha subunit (EC 1.14.12.19)	CP098791	Grown_without_colistin/carbapenems	Grown_in_colistin/carbapenems	NOTEST	0	0	0	0	0	0	1	1	no
XLOC_001277	XLOC_001277	fig|470.18121.peg.2428	hcaR	LysR family transcriptional regulator STM3121	CP098791	Grown_without_colistin/carbapenems	Grown_in_colistin/carbapenems	NOTEST	0	0	0	0	0	0	1	1	no
XLOC_002859	XLOC_002859	fig|470.18121.peg.2429		hypothetical protein	CP098791	Grown_without_colistin/carbapenems	Grown_in_colistin/carbapenems	NOTEST	0	0	0	0	0	0	1	1	no
XLOC_001980	XLOC_001980	fig|470.18121.peg.243		hypothetical protein	CP098791	Grown_without_colistin/carbapenems	Grown_in_colistin/carbapenems	OK	530.823	442.87	1.1986	-0.261348	-0.261347	-0.344776	0.7227	0.995436	no
XLOC_002860	XLOC_002860	fig|470.18121.peg.2430		Outer membrane low permeability porin, OprD family	CP098791	Grown_without_colistin/carbapenems	Grown_in_colistin/carbapenems	NOTEST	0	0	0	0	0	0	1	1	no
XLOC_002861	XLOC_002861	fig|470.18121.peg.2431	dmpG	4-hydroxy-2-oxovalerate aldolase (EC 4.1.3.39)	CP098791	Grown_without_colistin/carbapenems	Grown_in_colistin/carbapenems	NOTEST	0	0	0	0	0	0	1	1	no
XLOC_002862	XLOC_002862	fig|470.18121.peg.2432		Acetaldehyde dehydrogenase, acetylating, (EC 1.2.1.10) in gene cluster for degradation of phenols, cresols, catechol	CP098791	Grown_without_colistin/carbapenems	Grown_in_colistin/carbapenems	NOTEST	0	0	0	0	0	0	1	1	no
XLOC_002863	XLOC_002863	fig|470.18121.peg.2433	mhpD	2-keto-4-pentenoate hydratase (EC 4.2.1.80)	CP098791	Grown_without_colistin/carbapenems	Grown_in_colistin/carbapenems	NOTEST	0	0	0	0	0	0	1	1	no
XLOC_001278	XLOC_001278	fig|470.18121.peg.2434		Esterase/lipase	CP098791	Grown_without_colistin/carbapenems	Grown_in_colistin/carbapenems	NOTEST	0	0	0	0	0	0	1	1	no
XLOC_002864	XLOC_002864	fig|470.18121.peg.2435		hypothetical protein	CP098791	Grown_without_colistin/carbapenems	Grown_in_colistin/carbapenems	NOTEST	0	0	0	0	0	0	1	1	no
XLOC_002864	XLOC_002864	fig|470.18121.peg.2436		Hydrolase	CP098791	Grown_without_colistin/carbapenems	Grown_in_colistin/carbapenems	NOTEST	0	0	0	0	0	0	1	1	no
XLOC_002865	XLOC_002865	fig|470.18121.peg.2437		hypothetical protein	CP098791	Grown_without_colistin/carbapenems	Grown_in_colistin/carbapenems	NOTEST	0	0	0	0	0	0	1	1	no
XLOC_001279	XLOC_001279	fig|470.18121.peg.2438		hypothetical protein	CP098791	Grown_without_colistin/carbapenems	Grown_in_colistin/carbapenems	NOTEST	0	0	0	0	0	0	1	1	no
XLOC_001280	XLOC_001280	fig|470.18121.peg.2439		hypothetical protein	CP098791	Grown_without_colistin/carbapenems	Grown_in_colistin/carbapenems	NOTEST	0	0	0	0	0	0	1	1	no
XLOC_000152	XLOC_000152	fig|470.18121.peg.244		Transcriptional regulator, AcrR family	CP098791	Grown_without_colistin/carbapenems	Grown_in_colistin/carbapenems	OK	943.376	794.296	1.18769	-0.248156	-0.248157	-0.296554	0.75945	0.995436	no
XLOC_001281	XLOC_001281	fig|470.18121.peg.2440		hypothetical protein	CP098791	Grown_without_colistin/carbapenems	Grown_in_colistin/carbapenems	NOTEST	0	0	0	0	0	0	1	1	no
XLOC_001282	XLOC_001282	fig|470.18121.peg.2441		hypothetical protein	CP098791	Grown_without_colistin/carbapenems	Grown_in_colistin/carbapenems	NOTEST	0	0	0	0	0	0	1	1	no
XLOC_002866	XLOC_002866	fig|470.18121.peg.2442		Type I secretion membrane fusion protein, HlyD family @ Type I secretion system, membrane fusion protein LapC	CP098791	Grown_without_colistin/carbapenems	Grown_in_colistin/carbapenems	NOTEST	0	0	0	0	0	0	1	1	no
XLOC_002866	XLOC_002866	fig|470.18121.peg.2443		Putative ATP-binding component of a transport system	CP098791	Grown_without_colistin/carbapenems	Grown_in_colistin/carbapenems	NOTEST	0	0	0	0	0	0	1	1	no
XLOC_002866	XLOC_002866	fig|470.18121.peg.2444		Type I secretion system, outer membrane component LapE	CP098791	Grown_without_colistin/carbapenems	Grown_in_colistin/carbapenems	NOTEST	0	0	0	0	0	0	1	1	no
XLOC_002867	XLOC_002867	fig|470.18121.peg.2445		Hemolysin-type calcium-binding region:RTX N- terminal domain	CP098791	Grown_without_colistin/carbapenems	Grown_in_colistin/carbapenems	NOTEST	0	0	0	0	0	0	1	1	no
XLOC_002868	XLOC_002868	fig|470.18121.peg.2446		Outer membrane protein A precursor	CP098791	Grown_without_colistin/carbapenems	Grown_in_colistin/carbapenems	NOTEST	0	0	0	0	0	0	1	1	no
XLOC_002869	XLOC_002869	fig|470.18121.peg.2447		hypothetical protein	CP098791	Grown_without_colistin/carbapenems	Grown_in_colistin/carbapenems	NOTEST	0	0	0	0	0	0	1	1	no
XLOC_001283	XLOC_001283	fig|470.18121.peg.2448		hypothetical protein	CP098791	Grown_without_colistin/carbapenems	Grown_in_colistin/carbapenems	NOTEST	0	0	0	0	0	0	1	1	no
XLOC_002870	XLOC_002870	fig|470.18121.peg.2449		hypothetical protein	CP098791	Grown_without_colistin/carbapenems	Grown_in_colistin/carbapenems	NOTEST	0	0	0	0	0	0	1	1	no
XLOC_000152	XLOC_000152	fig|470.18121.peg.245		Permease of the drug/metabolite transporter (DMT) superfamily	CP098791	Grown_without_colistin/carbapenems	Grown_in_colistin/carbapenems	OK	943.376	794.296	1.18769	-0.248156	-0.248157	-0.296554	0.75945	0.995436	no
XLOC_002871	XLOC_002871	fig|470.18121.peg.2450	bamE	Outer membrane protein A precursor	CP098791	Grown_without_colistin/carbapenems	Grown_in_colistin/carbapenems	NOTEST	0	0	0	0	0	0	1	1	no
XLOC_002872	XLOC_002872	fig|470.18121.peg.2451		hypothetical protein	CP098791	Grown_without_colistin/carbapenems	Grown_in_colistin/carbapenems	NOTEST	0	0	0	0	0	0	1	1	no
XLOC_002873	XLOC_002873	fig|470.18121.peg.2452		hypothetical protein	CP098791	Grown_without_colistin/carbapenems	Grown_in_colistin/carbapenems	NOTEST	0	0	0	0	0	0	1	1	no
XLOC_002874	XLOC_002874	fig|470.18121.peg.2453		Transcriptional regulator, AcrR family	CP098791	Grown_without_colistin/carbapenems	Grown_in_colistin/carbapenems	NOTEST	0	0	0	0	0	0	1	1	no
XLOC_001284	XLOC_001284	fig|470.18121.peg.2454		hypothetical protein	CP098791	Grown_without_colistin/carbapenems	Grown_in_colistin/carbapenems	NOTEST	0	0	0	0	0	0	1	1	no
XLOC_002875	XLOC_002875	fig|470.18121.peg.2455		FIG00350929: hypothetical protein	CP098791	Grown_without_colistin/carbapenems	Grown_in_colistin/carbapenems	OK	295.169	215.973	1.36669	-0.45069	-0.45069	-0.240848	0.8325	0.995436	no
XLOC_001285	XLOC_001285	fig|470.18121.peg.2456		Transcriptional regulator, AsnC family	CP098791	Grown_without_colistin/carbapenems	Grown_in_colistin/carbapenems	OK	300.292	312.528	0.960848	0.0576194	0.0576191	0.0321638	0.9687	0.995436	no
XLOC_002876	XLOC_002876	fig|470.18121.peg.2457		Periplasmic chorismate mutase I precursor (EC 5.4.99.5)	CP098791	Grown_without_colistin/carbapenems	Grown_in_colistin/carbapenems	OK	656.605	348.62	1.88344	-0.91337	-0.91337	-0.706772	0.4871	0.995436	no
XLOC_002877	XLOC_002877	fig|470.18121.peg.2458		Short-chain dehydrogenase, associated with 2-hydroxychromene-2-carboxylate isomerase family protein	CP098791	Grown_without_colistin/carbapenems	Grown_in_colistin/carbapenems	OK	622.848	279.537	2.22814	-1.15584	-1.15584	-0.928766	0.3622	0.995436	no
XLOC_002878	XLOC_002878	fig|470.18121.peg.2459		Short-chain dehydrogenase, associated with 2-hydroxychromene-2-carboxylate isomerase family protein	CP098791	Grown_without_colistin/carbapenems	Grown_in_colistin/carbapenems	OK	436.931	373.435	1.17003	-0.226548	-0.226551	-0.206311	0.8307	0.995436	no
XLOC_000153	XLOC_000153	fig|470.18121.peg.246		Outer membrane channel TolC (OpmH)	CP098791	Grown_without_colistin/carbapenems	Grown_in_colistin/carbapenems	OK	493.141	447.058	1.10308	-0.141538	-0.14154	-0.217406	0.82455	0.995436	no
XLOC_002879	XLOC_002879	fig|470.18121.peg.2460		Glutathione S-transferase family protein	CP098791	Grown_without_colistin/carbapenems	Grown_in_colistin/carbapenems	OK	480.511	306.346	1.56852	-0.649407	-0.649406	-0.561066	0.5659	0.995436	no
XLOC_002880	XLOC_002880	fig|470.18121.peg.2461	pepN	Membrane alanine aminopeptidase N (EC 3.4.11.2)	CP098791	Grown_without_colistin/carbapenems	Grown_in_colistin/carbapenems	OK	582.188	368.969	1.57788	-0.657985	-0.657984	-1.29893	0.194	0.995436	no
XLOC_001286	XLOC_001286	fig|470.18121.peg.2462		hypothetical protein	CP098791	Grown_without_colistin/carbapenems	Grown_in_colistin/carbapenems	OK	56.0304	219.395	0.255386	1.96925	1.96925	0.813124	0.4538	0.995436	no
XLOC_001287	XLOC_001287	fig|470.18121.peg.2463		hypothetical protein	CP098791	Grown_without_colistin/carbapenems	Grown_in_colistin/carbapenems	OK	499.651	336.78	1.48361	-0.569114	-0.569113	-0.736055	0.4715	0.995436	no
XLOC_001288	XLOC_001288	fig|470.18121.peg.2464	thiM	Hydroxyethylthiazole kinase (EC 2.7.1.50)	CP098791	Grown_without_colistin/carbapenems	Grown_in_colistin/carbapenems	OK	378.466	270.271	1.40032	-0.485757	-0.485753	-0.42264	0.67825	0.995436	no
XLOC_000311	XLOC_000311	fig|470.18121.peg.534		Integrase	CP098791	Grown_without_colistin/carbapenems	Grown_in_colistin/carbapenems	OK	596.306	0	433.658	-8.76041	#NAME?	#NAME?	5e-05	0.000978221	yes
XLOC_002882	XLOC_002882	fig|470.18121.peg.2466		5-carboxymethyl-2-hydroxymuconate delta-isomerase (EC 5.3.3.10)	CP098791	Grown_without_colistin/carbapenems	Grown_in_colistin/carbapenems	OK	355.679	257.981	1.3787	-0.463311	-0.46331	-0.238344	0.82805	0.995436	no
XLOC_002883	XLOC_002883	fig|470.18121.peg.2467		Putative helicase	CP098791	Grown_without_colistin/carbapenems	Grown_in_colistin/carbapenems	OK	469.307	407.057	1.15293	-0.205301	-0.205301	-0.34775	0.7249	0.995436	no
XLOC_001289	XLOC_001289	fig|470.18121.peg.2468		Alcohol dehydrogenase (EC 1.1.1.1)	CP098791	Grown_without_colistin/carbapenems	Grown_in_colistin/carbapenems	OK	466.577	389.762	1.19708	-0.259522	-0.259523	-0.341849	0.72655	0.995436	no
XLOC_001290	XLOC_001290	fig|470.18121.peg.2469		Lysophospholipase (EC 3.1.1.5)	CP098791	Grown_without_colistin/carbapenems	Grown_in_colistin/carbapenems	OK	459.079	329.438	1.39352	-0.478735	-0.478737	-0.537632	0.58855	0.995436	no
XLOC_000154	XLOC_000154	fig|470.18121.peg.247	phoU	Phosphate transport system regulatory protein PhoU	CP098791	Grown_without_colistin/carbapenems	Grown_in_colistin/carbapenems	OK	562.994	421.163	1.33676	-0.418741	-0.418739	-0.416987	0.6744	0.995436	no
XLOC_002884	XLOC_002884	fig|470.18121.peg.2470		Transcriptional regulator, ArsR family	CP098791	Grown_without_colistin/carbapenems	Grown_in_colistin/carbapenems	OK	503.761	374.674	1.34453	-0.427104	-0.427102	-0.583347	0.5352	0.995436	no
XLOC_001291	XLOC_001291	fig|470.18121.peg.2471		Aldehyde dehydrogenase (EC 1.2.1.3)	CP098791	Grown_without_colistin/carbapenems	Grown_in_colistin/carbapenems	OK	450.899	369.35	1.22079	-0.287816	-0.287817	-0.44823	0.64545	0.995436	no
XLOC_001292	XLOC_001292	fig|470.18121.peg.2472	eat	Small molecule diffusion facilitator (permease)	CP098791	Grown_without_colistin/carbapenems	Grown_in_colistin/carbapenems	OK	434.344	302.302	1.43679	-0.522848	-0.522851	-0.728133	0.46095	0.995436	no
XLOC_001293	XLOC_001293	fig|470.18121.peg.2473		Ethanolamine ammonia-lyase heavy chain (EC 4.3.1.7)	CP098791	Grown_without_colistin/carbapenems	Grown_in_colistin/carbapenems	OK	398.146	366.423	1.08657	-0.119788	-0.119788	-0.169305	0.86075	0.995436	no
XLOC_001294	XLOC_001294	fig|470.18121.peg.2474	eutC	Ethanolamine ammonia-lyase light chain (EC 4.3.1.7)	CP098791	Grown_without_colistin/carbapenems	Grown_in_colistin/carbapenems	OK	455.543	317.355	1.43544	-0.52149	-0.521491	-0.476341	0.6362	0.995436	no
XLOC_001295	XLOC_001295	fig|470.18121.peg.2475		Glutamine amidotransferase, class I	CP098791	Grown_without_colistin/carbapenems	Grown_in_colistin/carbapenems	OK	479.587	284.57	1.6853	-0.753009	-0.75301	-0.639268	0.51175	0.995436	no
XLOC_001296	XLOC_001296	fig|470.18121.peg.2476		hypothetical protein	CP098791	Grown_without_colistin/carbapenems	Grown_in_colistin/carbapenems	OK	139.462	0	101.422	-6.66423	#NAME?	#NAME?	0.11495	0.848983	no
XLOC_002885	XLOC_002885	fig|470.18121.peg.2477		Glutaminyl-tRNA synthetase (EC 6.1.1.18)	CP098791	Grown_without_colistin/carbapenems	Grown_in_colistin/carbapenems	OK	458.46	344.535	1.33066	-0.412145	-0.412143	-0.683799	0.4856	0.995436	no
XLOC_001297	XLOC_001297	fig|470.18121.peg.2478		Peptidyl-prolyl cis-trans isomerase PpiB (EC 5.2.1.8)	CP098791	Grown_without_colistin/carbapenems	Grown_in_colistin/carbapenems	OK	347.737	260.974	1.33246	-0.41409	-0.41409	-0.28808	0.75755	0.995436	no
XLOC_001298	XLOC_001298	fig|470.18121.peg.2479		UDP-2,3-diacylglucosamine diphosphatase (EC 3.6.1.54)	CP098791	Grown_without_colistin/carbapenems	Grown_in_colistin/carbapenems	OK	399.182	290.082	1.3761	-0.460586	-0.460583	-0.390857	0.684	0.995436	no
XLOC_001981	XLOC_001981	fig|470.18121.peg.248		FIG001341: Probable Fe(2+)-trafficking protein YggX	CP098791	Grown_without_colistin/carbapenems	Grown_in_colistin/carbapenems	OK	52.548	199.571	0.263305	1.92519	1.9252	0.794932	0.4548	0.995436	no
XLOC_002886	XLOC_002886	fig|470.18121.peg.2480		hypothetical protein	CP098791	Grown_without_colistin/carbapenems	Grown_in_colistin/carbapenems	OK	0	209.101	0	7.24856	inf	#NAME?	0.04515	0.483166	no
XLOC_001299	XLOC_001299	fig|470.18121.peg.2481	nfsB	Oxygen-insensitive NAD(P)H nitroreductase (EC 1.-.-.-) / Dihydropteridine reductase (EC 1.5.1.34)	CP098791	Grown_without_colistin/carbapenems	Grown_in_colistin/carbapenems	OK	388.69	276.737	1.40455	-0.490104	-0.490105	-0.343743	0.74865	0.995436	no
XLOC_002887	XLOC_002887	fig|470.18121.peg.2482		Integral membrane protein	CP098791	Grown_without_colistin/carbapenems	Grown_in_colistin/carbapenems	OK	550.164	188.73	2.91509	-1.54354	-1.54354	-1.29858	0.21935	0.995436	no
[truncated: 2,481 more rows]

## Sheet: DEGs_Products
Supplemental dataset 3b. Datasets of Tables showing differentially expressed or repressed gene products of Acinetobacter baumannii R-B2.MM.
[truncated: 4,221 more rows]

[truncated: 2 more sheets: DEGs_functions, Functional summary]
