# Supplementary material for: Plasmid-borne mcr-1 and replicative transposition of episomal and chromosomal blaNDM-1, blaOXA-69, and blaOXA-23 carbapenemases in a clinical Acinetobacter baumannii isolate
Source: mSystems. 2025 Feb 24;10(3):e01683-24. doi: 10.1128/msystems.01683-24 (PMC11915867; doi:10.1128/msystems.01683-24)
Supplement: Data set S4 — Methylation data, methylases, and DNA methylation motifs. [file msystems.01683-24-s0004.xlsx]

## Sheet: REBASE=Epigenomes
Supplemental dataset 4a: Methylome of the A. baumannii RB-2.MM
Type I Restriction enzymes
Gene	%Identity	HSP/Query length	Contig	Position in contig	Type	Function	Recognition Seq	Accession number
M.Aca7364II	94.44	2286 / 2286	ctg.s1.	1482540..1484825	Type I	methyltransferase	TCAYNNNNNNNTTCY	LT605059
M.Aba0083I	100	1569 / 1569	ctg.s1.	378473..380041	Type I	methyltransferase	GCATNNNNNNTYTC	CP027528
S.Aba0083I	100	1236 / 1236	ctg.s1.	380041..381276	Type I	specificity subunit	GCATNNNNNNTYTC	CP027528
Type II Restriction enzymes
Gene	%Identity	HSP/Query length	Contig	Position in contig	Type	Function	Recognition Seq	Accession number
M.Aba858II	98.3	1293 / 1293	ctg.s1.	490026..491318	Type II	methyltransferase	RAATTY	CP014528
Type III Restriction enzymes
No restriction enzyme genes found.
Type IV Restriction enzymes
No restriction enzyme genes found.

## Sheet: B2_BM-motifs
Supplemental dataset 4b: Methylome of the A. baumannii RB-2.MM
motifString	centerPos	modificationType	fraction	nDetected	nGenome	groupTag	partnerMotifString	meanScore	meanIpdRatio	meanCoverage	objectiveScore
GATC	2	m6A	0.0215901	1291	59796	GATC	GATC	127.146	5.76605	66.9489	5200.63
